# Supplementary material for: Transcriptome analysis of Actinidia chinensis in response to Botryosphaeria dothidea infection
Source: PLoS One. 2020 Jan 8;15(1):e0227303. doi: 10.1371/journal.pone.0227303 (PMC6948751; doi:10.1371/journal.pone.0227303)
Supplement: S3 Table — (XLS) [file pone.0227303.s007.xls]

Gene_id	length	HY11_readcount	HY12_readcount	HY13_readcount	HC11_readcount	HC12_readcount	HC13_readcount	HY31_readcount	HY32_readcount	HY33_readcount	HC31_readcount	HC32_readcount	HC33_readcount	HY61_readcount	HY62_readcount	HY63_readcount	HC61_readcount	HC62_readcount	HC63_readcount	JY11_readcount	JY12_readcount	JY13_readcount	JC11_readcount	JC12_readcount	JC13_readcount	JY31_readcount	JY32_readcount	JY33_readcount	JC31_readcount	JC32_readcount	JC33_readcount	JY61_readcount	JY62_readcount	JY63_readcount	JC61_readcount	JC62_readcount	JC63_readcount	HY11_fpkm	HY12_fpkm	HY13_fpkm	HC11_fpkm	HC12_fpkm	HC13_fpkm	HY31_fpkm	HY32_fpkm	HY33_fpkm	HC31_fpkm	HC32_fpkm	HC33_fpkm
Achn000011	1356	19	29	31	3	4	12	157	172	74	7	6	6	2	0	18	4	16	6	56	31	8	19	53	42	38	64	76	13	47	182	36	32	61	18	11	66	0.848197292	1.356054429	1.2126118	0.139009759	0.155791325	0.440290119	6.593311658	7.386881897	2.394217308	0.3093596	0.284078347	0.255069082
Achn000031	1281	888	978	991	1108	1173	1298	937	914	1572	1337	1432	1441	180	89	234	1322	1182	1350	1025	906	977	1279	1269	1518	1058	986	931	1193	1492	1506	537	871	1259	1268	848	1644	41.96302679	48.4092705	41.03404313	54.34684725	48.36061921	50.41304672	41.65374971	41.55176385	53.83874748	62.54714993	71.76958899	64.84568904
Achn000341	549	40	37	41	60	63	39	39	35	35	32	38	36	1	0	2	39	44	59	23	20	28	56	56	63	13	8	9	41	42	28	1	2	12	38	3	40	4.410528342	4.273347328	3.961241298	6.866930158	6.060537957	3.534350733	4.045348157	3.712684954	2.796966313	3.493034551	4.443833955	3.780040166
Achn000421	210	29	120	32	28	70	25	145	78	50	259	102	143	81	72	53	87	100	37	31	43	45	10	24	5	112	56	118	16	1	22	344	210	271	12	136	9	8.359526396	36.23270553	8.082588516	8.377654792	17.60441978	5.922950404	39.319895	21.63055716	10.44581297	73.91042795	31.18368594	39.2539171
Achn000431	2058	40	15	18	58	37	24	44	22	67	52	33	79	6	13	11	83	66	108	26	41	38	52	32	49	19	26	13	35	61	28	6	14	27	50	33	54	1.176569514	0.462151856	0.463924086	1.770787092	0.949509522	0.580207387	1.217505545	0.622543508	1.428305038	1.514199927	1.029473425	2.212829635
Achn000491	1941	358	418	345	409	517	511	361	320	698	824	696	557	107	93	114	715	751	661	385	369	406	617	449	461	497	349	358	584	463	513	280	427	524	762	527	731	11.16504458	13.65493256	9.427864792	13.2398022	14.06721024	13.09823406	10.5912034	9.601008209	15.77689093	25.44057506	23.02132283	16.54230097
Achn000571	2592	252	197	196	269	283	329	203	188	363	236	207	175	34	31	60	322	282	297	186	165	152	315	259	304	138	155	101	267	307	286	49	96	226	373	208	367	5.885298756	4.819145537	4.010891003	6.520801907	5.766262497	6.315071658	4.459895498	4.223915779	6.144169154	5.456350412	5.127219605	3.891968438
Achn000601	1263	31	41	33	16	14	22	18	23	11	17	6	14	38	66	75	12	19	13	30	56	30	26	32	32	66	38	49	28	25	12	59	109	57	30	53	34	1.485803283	2.058350453	1.385895151	0.795976702	0.585420135	0.866635974	0.811582729	1.060515166	0.382103372	0.806623403	0.30499623	0.638985412
Achn000621	1362	26	26	28	28	19	31	22	14	31	22	20	18	3	1	7	34	43	33	7	7	15	22	15	17	2	3	2	8	8	10	1	1	1	18	2	22	1.155577855	1.210417108	1.090437327	1.291708889	0.736748845	1.132405496	0.919833485	0.598609116	0.998564499	0.967989889	0.942756334	0.761836289
Achn000631	1995	9	16	9	5	5	8	62	42	88	6	7	8	486	2473	1641	1	9	13	0	82	3	0	0	2	1	33	71	0	14	70	26	18	1101	2	1	16	0.273087977	0.5085292	0.23928716	0.157474714	0.132364058	0.199509908	1.76975208	1.226023482	1.935224297	0.180232704	0.225269145	0.231160351
Achn000651	3447	646	681	696	508	499	741	605	563	908	523	437	547	477	494	665	589	580	616	786	859	842	933	906	1075	1170	923	955	917	807	819	813	1186	1069	835	1303	763	11.34473106	12.52692974	10.70995737	9.259896942	7.64543557	10.6953329	9.994883427	9.511729904	11.55676018	9.09254906	8.139293785	9.147708168
Achn000681	3288	2872	4269	3137	3033	3225	2489	3061	3396	6328	3542	3930	3069	3366	4607	6354	3356	4698	3026	4729	7631	6587	4374	4757	5987	5179	5709	5865	2663	2594	6512	2876	5155	8829	3776	11186	3587	52.87563512	82.32526911	50.60605646	57.95945936	51.80132645	37.66261492	53.01456017	60.14898052	84.43571736	64.55680011	76.73744099	53.80607812
Achn000731	498	292	258	521	752	1465	238	1036	287	1353	1168	2427	1447	9	6	11	966	752	1376	73	40	64	307	86	286	54	76	25	657	1087	746	35	39	47	1654	28	1722	35.49412537	32.84953122	55.49171746	94.87946391	155.3643071	23.77743463	118.46609	33.56177736	119.1955357	140.5525559	312.8866292	167.4963882
Achn000771	2403	2601	3156	3378	2452	2361	4137	1569	2248	2530	1350	1168	1802	2941	3193	4143	1114	2247	2151	3681	4689	3349	2040	3708	4724	3771	3382	3963	1948	1866	2733	3813	4758	5101	1581	3479	1789	65.52236303	83.27641808	74.56339265	64.1136378	51.89018115	85.65429251	37.18200584	54.47972845	46.19109803	33.66706405	31.20582315	43.22821214
Achn000891	2181	5	2	11	23	23	8	26	15	60	47	73	45	0	0	0	50	24	32	9	9	13	76	32	30	4	7	1	43	90	62	2	1	8	97	5	98	0.138776941	0.058145103	0.267520339	0.66260681	0.556948631	0.182495308	0.678861727	0.40052349	1.206944002	1.291419798	2.148887925	1.189386778
Achn000901	1080	236	211	299	306	284	329	191	175	223	156	118	138	30	16	53	177	163	162	557	456	441	664	563	751	472	430	437	656	583	319	302	505	546	570	336	640	13.22790958	12.38789492	14.68477236	17.80251643	13.88793116	15.15617198	10.07101525	9.436407591	9.058841133	8.656176247	7.014630879	7.365828268
Achn000921	1272	156	132	170	206	193	246	165	163	226	145	164	174	25	32	45	179	170	178	107	90	69	157	123	158	94	83	89	152	167	147	54	66	137	229	84	195	7.424042635	6.579996051	7.088944822	10.17568919	8.013332588	9.622000562	7.38687032	7.462646866	7.794941562	6.831343736	8.277578492	7.885484733
Achn000961	1308	611	761	762	205	191	301	405	631	297	221	219	480	1977	594	582	526	322	200	477	681	526	937	685	420	1647	883	688	1020	646	400	1430	888	595	560	761	372	28.27720215	36.8906006	30.90060718	9.847587342	7.712027931	11.44922615	17.63237936	28.09402816	9.961855576	10.12534377	10.74936827	21.15435322
Achn001011	879	58	24	42	81	58	24	75	59	93	79	73	56	0	0	0	71	55	107	0	0	4	7	2	4	0	1	2	0	5	1	0	0	1	14	1	28	3.994312954	1.731255554	2.534429419	5.790017391	3.48483395	1.358437772	4.858878399	3.908908771	4.641791291	5.385964218	5.331882325	3.672530491
Achn001031	1773	448	384	447	560	643	487	382	288	457	402	316	436	11	8	39	557	399	518	115	113	159	369	226	374	52	96	62	321	371	265	31	57	259	507	140	523	15.29580184	13.73286978	13.37268373	19.84554435	19.15337042	13.66588015	12.26925716	9.45967357	11.30834371	13.58759411	11.44260531	14.17568362
Achn001121	291	40	40	44	53	45	46	67	35	137	66	141	144	11	5	13	87	82	80	20	16	26	39	32	59	17	28	19	27	33	86	23	22	31	29	16	38	8.320893675	8.71577109	8.020094275	11.44370371	8.166998867	7.864701155	13.11129097	7.004343779	20.65471059	13.59177555	31.10804328	28.52566393
Achn001191	1641	157	323	187	13	7	46	38	158	67	0	7	8	2938	1181	1779	32	57	30	580	696	329	109	142	115	2321	2840	829	137	92	265	2404	1971	1539	39	1698	39	5.791539752	12.48052212	6.044394634	0.497758283	0.225285079	1.394654501	1.318677687	5.607133599	1.79125641	0	0.273864683	0.281026752
Achn001271	1572	127	182	228	104	179	266	198	213	155	68	53	88	27	38	139	49	106	113	87	73	45	97	120	148	136	155	145	203	301	211	56	93	316	95	70	301	4.89050998	7.341041165	7.693112638	4.156851615	6.013723551	8.418727979	7.172594693	7.890771364	4.325842392	2.592278265	2.164561347	3.226980854
Achn001281	612	653	777	698	485	483	1135	492	634	465	438	345	350	836	767	762	433	533	360	1609	1643	1588	1427	1610	1571	2200	1934	2247	1394	1389	1489	1774	2130	2188	1215	1807	1217	64.58991744	80.50232246	60.49559971	49.793659	41.68105271	92.27027639	45.78016173	60.32957055	33.33443255	42.88919905	36.19213839	32.96726207
Achn001301	786	129	96	128	153	165	129	111	108	247	135	165	213	50	34	25	168	152	189	114	97	126	218	128	172	106	86	76	189	161	143	38	86	67	203	70	208	9.935051771	7.744395075	8.637880857	12.23073648	11.08675291	8.165533153	8.04200011	8.001908989	13.78687833	10.29286958	13.47745744	15.62152095
Achn001321	651	594	627	724	548	532	756	717	713	805	594	685	739	466	314	588	434	510	483	630	529	690	746	758	795	664	598	602	729	626	750	376	660	610	522	394	600	55.2342456	61.06964077	58.98985973	52.89118463	43.15922269	57.77742588	62.71938758	63.78241212	54.25083508	54.68027675	67.55479086	65.43795339
Achn001361	1029	495	296	448	743	752	694	209	327	430	302	309	328	87	108	74	498	547	704	347	424	295	418	389	541	591	405	429	473	407	310	169	427	225	464	415	496	29.12009547	18.23959326	23.09311005	45.36878652	38.59627893	33.55532719	11.56630268	18.50652064	18.33346765	17.58801453	19.2792296	18.37488912
Achn001411	2355	264	516	422	264	223	516	300	397	296	465	222	419	779	794	628	283	324	180	646	733	534	435	513	603	1114	787	834	653	346	416	845	972	1228	310	1138	266	6.786033288	13.89305015	9.504763724	7.043633329	5.001000778	10.90124681	7.254274501	9.817298438	5.514324704	11.8327936	6.052135376	10.25626822
Achn001441	1707	15	5	16	18	21	21	12	12	22	13	13	16	0	0	1	13	17	23	7	7	13	21	15	21	6	3	4	28	23	13	5	5	15	27	2	37	0.531937623	0.185727108	0.497171526	0.662556179	0.649723753	0.612072906	0.40032376	0.409392727	0.565432407	0.456388906	0.488940939	0.540322086
Achn001461	786	95	67	84	117	163	99	212	131	178	159	123	161	70	72	29	188	161	157	199	203	177	347	261	356	148	117	113	274	345	314	69	182	160	463	129	538	7.316510994	5.404942396	5.668609312	9.352916133	10.95236803	6.266571954	15.35949571	9.706019236	9.935483172	12.12271306	10.04683191	11.80781631
Achn001501	489	367	363	399	335	325	533	366	426	426	357	386	412	738	435	518	317	373	303	407	532	464	582	531	450	681	620	513	602	443	467	421	557	613	481	735	488	45.43182422	47.06917421	43.27965821	43.0446987	35.10083698	54.22951646	42.62220055	50.733303	38.2201402	43.75065956	50.67864755	48.56849154
Achn001511	294	966	948	1385	1017	1071	1366	1088	1085	1339	905	920	1187	928	680	1002	757	976	919	984	1131	1153	1228	1213	1292	1587	1236	1048	1489	1205	1409	845	1383	1134	1402	1009	1416	198.8990763	204.4559812	249.8746673	217.3488501	192.391159	231.1642929	210.7391417	214.9189974	199.8134794	184.470318	200.9032988	232.7392587
Achn001531	1731	155	111	213	169	253	173	157	117	219	177	150	126	14	2	7	155	156	182	55	58	68	80	97	100	28	30	29	85	86	63	25	38	31	163	13	160	5.420478181	4.065975187	6.526830306	6.134417937	7.719095675	4.972404117	5.164951247	3.936236571	5.550582765	6.127755749	5.563406096	4.19604112
Achn001541	1524	50	44	65	90	84	84	32	37	46	46	37	56	0	0	2	24	39	45	13	3	8	13	22	26	2	7	0	8	19	8	1	4	16	10	5	16	1.986040075	1.830655069	2.262289478	3.710575449	2.91096705	2.7422794	1.195717687	1.413868944	1.324232982	1.808831499	1.558702845	2.118211484
Achn001561	1794	2778	3716	4653	2823	2976	5200	9566	7933	9417	6342	6965	7558	4380	5624	6135	4019	3597	3545	1808	2164	2148	2843	2665	4723	2350	2620	1956	3134	2117	7731	1282	2036	3277	2290	3551	2245	93.73737187	131.3385084	137.5721104	98.87173695	87.60995529	144.2109664	303.6488074	257.517895	230.2934933	211.8502821	249.2557886	242.8570454
Achn001571	711	636	484	767	123	322	643	450	753	246	60	26	86	3235	1272	2185	18	81	70	644	707	98	158	546	213	1341	425	1233	100	424	180	2112	716	1448	92	160	221	54.14900555	43.16329337	57.21969639	10.86974198	23.91824122	44.99442999	36.04180686	61.6762235	15.17948517	5.057162364	2.347741723	6.972605735
Achn001601	405	7	2	2	14	35	4	5	2	8	7	16	11	0	0	0	17	12	34	0	0	0	0	0	2	0	0	0	5	5	0	0	0	2	2	0	0	1.046275334	0.313122147	0.261935739	2.171984576	4.564108832	0.491385515	0.703037714	0.287585755	0.866615594	1.035781773	2.536363708	1.565683303
Achn001701	1416	202	160	217	221	276	241	160	186	365	189	156	243	60	41	56	207	255	309	263	246	190	270	260	317	219	194	191	229	243	169	93	194	147	248	175	259	8.63557154	7.164659286	8.12860961	9.806470917	10.29410987	8.467811298	6.434582467	7.649659229	11.30892039	7.998780854	7.073069344	9.892573337
Achn001711	1998	119	112	140	113	111	206	77	94	84	65	45	69	66	81	85	52	46	49	137	183	208	214	234	269	202	195	179	161	172	145	158	229	222	169	189	189	3.605408247	3.554359501	3.716655755	3.553584803	2.934069963	5.129666356	2.194617729	2.739837262	1.844485893	1.949589245	1.445984377	1.990764397
Achn001821	765	14481	19068	14990	10582	13700	15036	19715	12936	16940	4738	2244	4627	3038	5244	12239	3167	5594	7572	6410	8694	3674	4499	3944	6770	13227	17787	12897	20165	11202	7373	11834	12967	36901	6083	14904	7294	1145.882505	1580.456406	1039.345604	869.1406178	945.8060823	977.8860799	1467.57055	984.7612929	971.5015698	371.1580367	188.3250053	348.6617636
Achn001841	354	1	0	0	0	0	0	0	0	10	0	0	0	2	29	18	0	0	0	2	26	14	0	3	3	0	8	2	0	0	1	0	3	85	1	27	3	0.171001417	0	0	0	0	0	0	0	1.239333742	0	0	0
Achn001881	1107	685	543	682	813	856	887	681	574	786	684	567	684	68	97	178	661	660	737	445	457	474	772	619	743	635	533	458	779	780	535	174	454	406	829	670	691	37.45811519	31.1021937	32.6780806	46.14521237	40.83843721	39.86514803	35.03185487	30.19650429	31.15060322	37.02829614	32.88380081	35.61842725
Achn001891	675	482	352	485	561	637	553	437	404	434	570	392	438	41	58	127	468	434	515	291	231	288	503	375	434	329	289	272	465	484	310	99	259	287	450	320	423	43.2261181	33.06569868	38.11165002	52.22071487	49.84006844	40.76042847	36.86729772	34.85539352	28.20833759	50.60533806	37.2845465	37.40559746
Achn001901	519	561	441	749	748	827	750	682	532	910	637	773	810	6	9	8	659	690	816	111	71	122	203	157	206	74	83	58	262	369	233	20	34	44	303	28	430	65.43324727	53.87782368	76.54807007	90.55615296	84.15523213	71.89708583	74.83084662	59.69482351	76.92465733	73.55248025	95.62219463	89.96714094
Achn001921	1017	1134	1092	1388	1018	1326	1436	1226	1372	1786	1030	1118	1202	1416	1120	1551	1177	1277	1298	1526	1608	1621	2017	1781	1999	2430	2131	1893	2341	1923	2287	1602	2333	2510	2278	2541	2335	67.49864768	68.08328443	72.39162059	62.89419306	68.85976586	70.25073447	68.64883306	78.5643563	77.04634436	60.69340731	70.57768702	68.1317859
Achn001931	720	460	459	298	195	238	102	441	793	2368	607	648	484	796	1382	3198	622	691	669	4	19	21	3	4	15	53	52	32	9	6	51	17	25	66	13	177	8	38.67482039	40.42211211	21.95348912	17.0171113	17.45771628	7.048310981	34.87945858	64.14061045	144.2914964	50.52210559	57.78153572	38.75066176
Achn001941	798	11	6	7	1	10	6	21	44	13	8	7	6	44	35	59	2	10	9	5	2	0	2	28	6	7	6	55	1	0	6	61	16	76	2	3	5	0.834435484	0.476746125	0.465280589	0.078737357	0.661820292	0.374081078	1.49858039	3.211013883	0.714713519	0.600775679	0.563172863	0.433425658
Achn001951	927	58	41	55	52	51	68	125	90	111	71	64	60	6	3	13	72	81	74	25	5	15	28	22	26	11	9	13	31	14	30	9	14	41	27	9	27	3.787487687	2.804419225	3.147043465	3.524579686	2.905583847	3.649610864	7.678809983	5.653991788	5.253331181	4.589906748	4.432480266	3.731107607
Achn001971	1230	15	20	10	19	58	17	7	4	11	5	11	41	0	0	0	3	24	41	3	3	0	1	6	9	0	0	2	0	6	7	2	2	5	3	0	3	0.738225628	1.031011946	0.431235668	0.970581958	2.490381335	0.687640096	0.324083239	0.189385741	0.392354926	0.243607211	0.574161602	1.921520418
Achn002021	1323	98	113	128	99	99	195	74	56	98	72	45	58	12	7	20	77	84	85	131	120	98	135	169	152	138	106	119	155	120	64	71	122	173	87	76	119	4.484037147	5.415735086	5.131802232	4.701745037	3.952012604	7.333176691	3.185191276	2.465020758	3.249808478	3.261353688	2.183731509	2.52716971
Achn002041	2010	529	456	510	506	540	523	281	352	682	454	425	469	134	117	163	761	642	711	400	394	481	666	482	662	371	355	358	599	593	400	230	330	403	687	371	591	15.93171706	14.38492488	13.45841465	15.81751241	14.18863684	12.94562473	7.961115128	10.1985635	14.88606301	13.53583473	13.57498766	13.45064292
Achn002051	381	22	14	14	13	27	9	23	6	37	24	43	47	1	2	4	43	27	42	4	4	1	7	2	5	0	1	2	7	5	5	2	4	6	11	4	8	3.495430532	2.329924634	1.949049396	2.143888037	3.742671922	1.1752626	3.437688349	0.91710418	4.260575682	3.774952694	7.245861872	7.111138553
Achn002071	1800	51	49	74	72	72	62	27	24	51	35	23	22	6	8	4	56	64	73	67	46	37	62	46	67	37	63	39	87	44	27	19	29	59	63	45	56	1.715144209	1.726085833	2.180615027	2.513296438	2.112530374	1.713706984	0.854190822	0.776481539	1.243051743	1.165254495	0.820355137	0.704557486
Achn002181	1431	19	6	12	14	9	14	6	13	13	5	6	4	83	45	67	5	7	10	7	7	0	4	5	3	18	14	51	2	6	8	55	19	44	1	21	1	0.803742508	0.265858426	0.444796538	0.614712616	0.332158864	0.486749803	0.238767525	0.529049267	0.398561417	0.209389846	0.269189544	0.161133788
Achn002191	1230	163	104	152	348	574	130	125	82	211	252	293	178	7	5	17	326	294	471	1	1	2	17	6	6	1	5	0	21	45	30	1	10	5	90	0	86	8.022051823	5.361262119	6.55478215	17.7769748	24.64618769	5.258424261	5.787200694	3.882407695	7.526080854	12.27780346	15.2935772	8.342210594
Achn002221	1602	67	71	63	40	94	42	57	60	90	35	29	38	24	39	64	64	48	60	188	256	150	156	224	184	162	132	214	107	84	66	74	65	132	59	43	46	2.531717603	2.81018331	2.085920842	1.568849212	3.098905354	1.304380089	2.02617049	2.181127918	2.464742385	1.309274713	1.162203174	1.36737408
Achn002231	1848	142	939	185	57	91	217	370	545	201	835	101	299	361	403	520	19	328	51	228	185	59	79	146	134	243	144	443	25	51	43	734	300	492	39	24	51	4.651460612	32.21828645	5.309939188	1.938012675	2.600652922	5.842182899	11.40153695	17.17461196	4.771837287	27.0775743	3.508859492	9.326860469
Achn002241	324	13	47	9	2	3	5	15	32	9	31	5	13	27	17	25	2	17	1	10	6	2	5	9	7	12	3	16	0	4	0	28	12	18	1	0	2	2.428853455	9.197963055	1.473388532	0.387854389	0.489011661	0.767789867	2.636391427	5.751715103	1.218678179	5.733791958	0.990767073	2.312941243
Achn002321	918	752	413	670	871	1110	749	681	498	1131	1204	985	982	39	27	46	1158	959	1162	113	104	142	217	163	174	55	27	38	238	142	165	25	38	35	303	35	278	49.58817551	28.5263485	38.71256142	59.61550101	63.85916979	40.59350192	42.24429558	31.59214104	54.0519616	78.59755808	68.88745181	61.66447876
Achn002331	1224	18	12	12	26	27	16	34	18	38	27	40	42	0	3	3	39	23	39	27	13	14	43	25	27	15	15	9	34	27	34	10	13	18	37	13	58	0.890213257	0.621639556	0.520019482	1.334675396	1.164998368	0.650363182	1.581834856	0.856413462	1.362052083	1.321927368	2.098094979	1.978035724
Achn002361	924	718	755	836	644	621	908	510	637	889	406	425	532	1344	1296	1695	503	529	548	895	1400	925	872	927	903	1931	1417	1750	840	716	832	1641	1828	1685	780	1913	836	47.03871436	51.81002401	47.99036931	43.79228641	35.49462559	48.89126334	31.43126403	40.14762502	42.21058058	26.33172495	29.53000563	33.18989812
Achn002371	1539	495	464	611	475	579	562	475	524	636	516	390	448	447	372	573	495	469	520	489	604	492	560	552	638	649	486	508	495	426	639	512	711	557	588	647	619	19.4701613	19.11693105	21.0582548	19.39271943	19.86931589	18.16833286	17.57594285	19.82828101	18.13051046	20.09260883	16.26943826	16.78052918
Achn002441	2337	1075	703	1029	1162	1309	1348	937	714	1598	1576	1121	1190	127	188	360	1465	1484	1662	445	548	615	671	629	889	305	347	242	558	515	551	140	173	373	655	340	585	27.84535263	19.073721	23.3548159	31.24144695	29.58175288	28.69779718	22.83202969	17.792292	29.99919482	40.41315424	30.79594045	29.35313603
Achn002481	2136	82	39	67	65	71	72	64	72	125	91	95	92	17	7	23	135	145	135	9	6	8	26	17	28	9	5	10	30	14	31	10	18	15	57	17	53	2.323890038	1.157716363	1.663770196	1.912034977	1.755496916	1.677060114	1.706248834	1.963015126	2.567439985	2.553085691	2.85541297	2.482863461
Achn002501	1494	389	401	438	214	290	554	242	380	239	118	86	125	679	958	706	91	214	185	508	714	286	214	445	380	774	571	852	230	251	387	1027	804	1204	160	358	280	15.7616607	17.01894318	15.55046209	9.000090992	10.25156975	18.44915797	9.224193621	14.81239883	7.018411683	4.733219634	3.695680553	4.823093418
Achn002521	624	3	34	1	4	4	3	26	49	4	23	3	16	85	147	104	4	8	14	4	9	2	0	10	6	1	8	14	0	1	7	17	5	92	2	0	2	0.291031257	3.454881377	0.085003185	0.402771865	0.338546534	0.239196074	2.372752285	4.573028294	0.281233426	2.208861542	0.30866205	1.478092629
Achn002541	1413	245	284	278	221	235	342	236	293	274	129	75	149	229	132	202	141	149	160	333	328	214	372	389	400	477	568	671	238	292	183	996	535	498	299	285	330	10.49607421	12.74427081	10.43572005	9.82729145	8.783521546	12.04207496	9.511159901	12.07585408	8.507460411	5.471076609	3.407733883	6.078695164
Achn002641	1212	28	19	27	49	41	21	26	17	37	25	30	32	4	0	4	46	31	35	3	2	2	8	1	3	2	0	0	1	2	0	3	2	0	5	0	3	1.398486833	0.994007804	1.181628426	2.540254238	1.786587156	0.862053178	1.221615038	0.816843203	1.339339385	1.236125702	1.589151147	1.52199637
Achn002651	2208	552	479	745	653	792	694	745	590	1551	1236	1233	1231	366	273	506	1242	900	1081	1983	1986	2021	3982	2735	2774	1836	1889	975	4135	3489	2906	693	1029	1173	3608	1668	2864	15.13362537	13.75546441	17.89686613	18.58223023	18.9438865	15.63787666	19.21413535	15.56128084	30.81798679	33.54630176	35.85176809	32.13847329
Achn002721	1317	138	115	186	212	251	230	122	145	141	182	102	158	1	0	5	122	201	211	72	54	59	84	125	150	27	37	31	91	133	68	21	38	32	121	18	167	6.343022935	5.536698548	7.491123468	10.11425294	10.06539719	8.688792848	5.275185034	6.411721136	4.69704665	8.281535361	4.972341722	6.915722688
Achn002741	2022	45	18	25	117	106	88	26	34	111	153	132	62	0	0	0	186	90	110	13	13	24	124	54	91	36	12	26	71	123	67	4	13	9	156	35	188	1.347207006	0.564456095	0.655810919	3.635703304	2.768647621	2.165304124	0.732244028	0.979242297	2.408426313	4.534563909	4.191209317	1.767570711
Achn002791	702	303	281	344	331	295	348	276	212	275	178	228	287	266	278	233	160	207	203	260	227	215	231	203	253	253	280	267	244	191	246	203	244	367	174	207	197	26.12813953	25.38095861	25.99208486	29.62610829	22.19360613	24.66377296	22.3890472	17.58697503	17.18648714	15.19526008	20.85183625	23.56736581
Achn002801	663	146	131	176	131	168	151	113	135	260	115	83	118	186	173	264	126	159	175	176	387	211	186	191	197	256	226	207	217	162	202	186	286	323	207	351	231	13.33037288	12.52842797	14.0805275	12.41485043	13.38254535	11.33132774	9.705737852	11.85803255	17.20486841	10.39464255	8.037317688	10.25970178
Achn002841	351	35	25	52	40	34	53	25	35	37	20	23	23	41	55	47	25	43	28	44	65	70	66	54	68	50	83	37	67	43	54	25	32	75	48	78	58	6.036203852	4.516184806	7.858072168	7.160388711	5.115814295	7.512528547	4.055986811	5.807020056	4.62472745	3.414665186	4.206949419	3.77734783
Achn002871	771	2754	2806	2537	1587	2747	3449	4171	3703	4420	1934	1226	1540	482	305	799	1995	2953	2029	1734	2103	1559	2604	2572	2375	1455	1313	1065	1965	2311	1869	788	701	1424	2265	560	3110	216.2282971	230.7661485	174.5363442	129.3320832	188.1686425	222.5646562	308.070032	279.6995271	251.5124149	150.3236593	102.0898729	115.1416904
Achn002881	891	189	102	301	315	366	331	158	136	129	189	146	233	31	17	12	244	218	310	58	51	52	52	72	63	316	220	233	107	112	23	217	276	155	50	186	73	12.84065183	7.25874067	17.91878578	22.21347862	21.69433549	18.48279608	10.09817807	8.88901425	6.351898389	12.71186722	10.52014492	15.07455412
Achn002891	561	724	385	662	1499	1416	540	444	652	1676	352	549	755	710	646	493	1135	1339	964	67	53	40	316	204	194	156	132	136	69	121	186	236	211	103	242	213	240	78.12295736	43.5147689	62.5914358	167.889098	133.3040557	47.89037974	45.06960489	67.68261542	131.0698157	37.60148958	62.82840782	77.58010242
Achn002901	1926	0	0	0	0	0	0	1	6	3	0	0	0	15	7	7	0	0	0	0	0	0	0	0	0	1	0	14	0	0	0	19	4	4	0	0	0	0	0	0	0	0	0	0.029567007	0.18142092	0.068337094	0	0	0
Achn002921	585	15	2	9	14	40	69	9	10	5	24	31	19	0	0	0	4	15	36	0	0	0	0	0	0	0	1	0	0	13	3	0	0	2	1	0	8	1.552166705	0.216776871	0.816030571	1.503681629	3.611163032	5.868277016	0.876093151	0.995489152	0.374977901	2.458558934	3.402141704	1.872250663
Achn002941	2769	1335	1735	1584	860	880	1844	3642	3397	2750	1871	2236	2137	7323	5817	5789	751	1236	803	1801	2347	2096	1532	2052	2225	3724	2635	3475	2380	1793	3886	3281	3421	4042	1514	4038	1436	29.18510635	39.72970465	30.34254519	19.5145805	16.78427888	33.1325867	74.89979476	71.44387291	43.57137586	40.49263878	51.84363142	44.48850631
Achn002961	1551	314	237	344	277	293	379	150	216	213	189	141	159	41	21	35	243	244	265	242	215	190	379	263	296	397	244	331	394	351	150	318	231	258	372	141	416	12.25521178	9.688919806	11.7643092	11.2215202	9.976972912	12.15751445	5.5073554	8.11025205	6.025031772	7.302562017	5.836518759	5.909511536
Achn003021	1299	514	845	598	509	518	1004	616	716	691	862	455	666	716	840	564	533	652	524	639	622	590	551	679	574	1044	753	962	573	439	469	1266	1305	1566	515	1146	510	23.95283585	41.24643056	24.41809723	24.62024416	21.06025276	38.45403736	27.00444171	32.0993523	23.33782786	39.76704881	22.4878956	29.55502536
Achn003041	609	41	48	47	27	52	65	60	48	78	53	61	68	49	42	90	48	53	40	177	177	157	232	195	228	317	267	237	410	295	189	123	170	217	228	348	211	4.075393368	4.997614556	4.093552373	2.785673392	4.509506545	5.310231397	5.610448752	4.590038654	5.619126975	5.215354389	6.430712787	6.436620118
Achn003051	1233	127	116	135	130	168	215	148	127	206	130	175	230	160	171	199	168	122	145	471	534	490	657	495	564	719	757	658	1086	842	394	351	490	687	679	751	579	6.235102749	5.965319726	5.80751684	6.624666198	7.195967209	8.675465069	6.835373978	5.998367119	7.329859998	6.318376822	9.112164324	10.75303397
Achn003061	1077	300	247	365	284	315	388	347	306	525	294	280	439	209	186	256	449	409	557	279	288	200	274	295	290	720	478	736	322	334	240	564	759	508	336	713	356	16.86197813	14.54186348	17.97616091	16.5686209	15.44677502	17.92393682	18.34752184	16.54619435	21.38627446	16.35900461	16.69125142	23.49714383
Achn003071	1695	230	235	285	201	194	261	178	184	173	140	132	142	275	193	229	129	169	159	398	325	277	416	415	435	436	360	593	450	394	353	1395	580	802	413	230	413	8.214121146	8.790973539	8.918564209	7.450923068	6.044703429	7.661048063	5.98017567	6.3217966	4.477833452	4.949753606	4.999778902	4.829307952
Achn003161	735	254	266	289	243	196	347	239	221	272	169	175	178	192	173	211	150	198	166	125	195	134	127	166	173	108	91	137	115	113	177	103	112	177	138	146	163	20.91940596	22.94738017	20.85596501	20.77316443	14.08353582	23.48872903	18.51715252	17.51045103	16.23577787	13.77921933	15.28612056	13.96043405
Achn003171	2337	72	49	55	74	93	61	62	54	82	51	54	77	9	7	8	79	69	95	26	31	43	45	58	73	44	32	21	74	67	67	19	29	56	74	53	93	1.86499106	1.329462772	1.248313775	1.989558584	2.101682978	1.29863919	1.510763971	1.34563553	1.539382963	1.307786082	1.483479736	1.899320567
Achn003181	1857	43	15	21	53	61	29	4	13	29	67	8	17	0	0	0	54	40	70	3	6	9	9	8	15	1	0	0	10	12	2	1	1	1	65	1	70	1.401714359	0.512174755	0.599828611	1.793278288	1.734845891	0.776968615	0.122662477	0.407684168	0.685137329	2.162161583	0.276582472	0.527719662
Achn003211	3012	273	273	210	138	231	180	329	276	567	63	70	122	582	619	1019	136	331	291	793	1237	1074	656	1000	921	1329	1035	751	834	652	1382	773	649	1582	641	887	495	5.486692864	5.747070075	3.698146513	2.8787758	4.050419292	2.973273908	6.2202032	5.33637711	8.258850928	1.25346101	1.492071529	2.334915249
Achn003231	1773	170	141	147	86	69	346	106	145	144	67	46	88	55	26	46	72	81	62	113	125	130	439	154	109	220	53	114	384	504	327	214	279	153	343	119	526	5.804210521	5.042538121	4.397728206	3.047708596	2.05533835	9.709229021	3.40455827	4.762682874	3.563241783	2.264599018	1.665695709	2.861147153
Achn003251	1482	696	820	871	617	596	1010	555	674	881	504	465	754	946	868	1230	545	803	467	1174	2624	1103	980	1212	1216	2000	1445	1185	1653	1036	1160	1675	1308	3074	1289	3294	1044	28.42915859	35.08362512	31.17379946	26.15897271	21.23934046	33.9070926	21.32595171	26.48525087	26.08069982	20.38015958	20.14426009	29.32846953
Achn003291	1185	54	27	62	82	125	39	85	58	85	38	46	62	0	0	0	12	13	31	0	0	0	0	0	0	0	0	0	0	4	1	0	0	1	0	0	4	2.758534245	1.444721803	2.775192576	4.347896791	5.571018918	1.637433378	4.08473811	2.850375269	3.146966438	1.921721698	2.492218137	3.016057364
Achn003331	741	380	445	497	310	268	672	272	367	252	270	221	229	281	235	278	247	303	212	799	914	639	662	792	828	1249	1078	1196	763	684	464	865	1229	946	551	1228	556	31.0433341	38.07856873	35.57606964	26.28616382	19.10115183	45.11993312	20.90327519	28.84298834	14.92017334	21.83588527	19.14787733	17.8149059
Achn003351	3720	448	439	442	339	396	479	433	452	712	331	330	386	568	512	618	403	461	432	599	597	465	632	629	702	788	624	633	536	559	469	772	708	809	723	797	686	7.290176523	7.48273549	6.302300622	5.725856804	5.622056639	6.406339582	6.628398318	7.076001121	8.397085778	5.332247527	5.69531266	5.981507107
Achn003401	1305	185	166	192	164	167	236	313	269	495	126	152	164	273	474	284	202	181	142	223	380	247	313	331	399	232	286	238	312	291	328	152	180	455	267	279	271	8.581519368	8.065594603	7.803878567	7.896180379	6.758478398	8.997438223	13.65832579	12.00422609	16.64126066	5.786091284	7.477899897	7.244352839
Achn003411	1239	3428	4041	4136	3581	4048	4249	10423	7016	11404	5510	7895	8650	8684	13827	11544	5509	5796	6126	11652	14715	10230	9552	12076	16192	11736	12152	13713	10029	6554	16281	15427	13080	20609	7179	14632	7757	167.4836732	206.8027727	177.0634857	181.6003742	172.5488893	170.6211272	479.0546647	329.7696415	403.8103426	266.5051096	409.0980401	402.4491916
Achn003431	1212	86	74	75	97	66	89	63	51	63	64	51	79	9	5	11	81	83	101	61	34	74	115	134	89	31	52	41	110	99	97	46	50	101	99	37	126	4.295352416	3.871398817	3.282301184	5.028666552	2.875969568	3.653463467	2.960067207	2.450529609	2.280496791	3.164481796	2.70155695	3.757428539
Achn003471	483	929	688	1118	1228	1241	1014	917	707	1242	854	1127	1170	28	28	36	1028	1029	974	376	310	347	483	390	464	220	250	161	468	323	330	63	128	154	328	148	298	116.4317844	90.31920799	122.7762766	159.7478274	135.6961798	104.4499428	108.1149737	85.24416895	112.81478	105.9585454	149.8039815	139.6384403
Achn003481	3828	653	440	598	652	796	677	502	454	856	719	748	653	68	47	77	818	675	819	660	555	681	846	657	867	373	420	265	763	651	449	153	272	375	789	266	728	10.32628774	7.288187894	8.28607845	10.7018631	10.98206751	8.79901629	7.467847316	6.906791118	9.810550359	11.25595139	12.54516101	9.83348615
Achn003501	1620	100	97	92	133	117	107	79	65	99	88	83	69	14	7	23	108	79	93	59	41	70	137	86	106	71	49	71	152	126	52	56	97	30	152	70	131	3.736697623	3.796606027	3.012260998	5.158463368	3.814290952	3.286140632	2.77699897	2.336634261	2.681091995	3.255314144	3.289346684	2.455276089
Achn003551	432	62	31	66	80	122	67	98	66	132	133	106	154	0	1	8	115	97	122	0	0	0	0	0	0	0	0	0	0	0	2	0	0	0	0	0	0	8.687821973	4.550056192	8.103636923	11.63563166	14.91485565	7.716288165	12.91831799	8.8971843	13.40545997	18.44986283	15.75319647	20.54959336
Achn003601	663	19	50	39	27	34	25	11	29	13	14	13	14	0	0	4	8	35	34	31	24	21	7	25	16	23	17	14	7	9	3	3	7	2	1	3	7	1.734774552	4.781842736	3.12011689	2.558785966	2.708372274	1.876047639	0.94480634	2.547281067	0.860243421	1.265434745	1.258856987	1.217252753
Achn003611	771	5	17	5	2	1	0	3	2	2	7	6	6	45	74	27	1	2	3	0	0	0	0	0	0	0	0	0	0	0	0	0	1	1	2	1	0	0.392571346	1.398084292	0.343981758	0.162989393	0.068499688	0	0.22157998	0.151066447	0.113806523	0.544087702	0.499624174	0.448603989
Achn003621	345	12	14	10	7	11	7	7	3	4	12	12	12	42	40	22	5	7	6	1	3	0	3	3	2	3	1	4	3	0	3	0	0	2	4	0	2	2.105547878	2.573047204	1.537448902	1.274860512	1.683901022	1.009476765	1.155427199	0.506401004	0.508665675	2.084430401	2.23310283	2.005064784
Achn003641	816	418	288	317	534	671	455	220	321	637	229	267	371	232	543	345	563	558	722	124	127	138	406	250	329	280	237	331	496	588	567	81	169	226	638	433	638	31.00909512	22.379024	20.60577196	41.11826893	43.42855027	27.74205447	15.35310302	22.90906011	34.24844119	16.81785374	21.00717598	26.20897334
Achn003691	2685	321	305	373	293	310	331	189	246	347	265	143	189	208	240	201	271	369	309	476	563	528	449	517	511	1102	734	925	584	417	287	809	960	937	397	712	375	7.237085653	7.202684014	7.368588902	6.856572218	6.097620259	6.133397134	4.008493245	5.335599401	5.66991725	5.914619782	3.419308755	4.057735854
Achn003701	378	3	3	4	0	2	17	1	4	1	0	6	2	2	0	7	1	3	4	43	55	49	34	49	22	126	193	182	27	53	26	52	98	169	42	155	50	0.480432551	0.503232021	0.561290869	0	0.279435235	2.237559042	0.150650939	0.61625519	0.116064589	0	1.019074704	0.305003241
Achn003721	267	179	141	160	179	140	158	130	123	89	108	104	104	11	10	22	106	97	107	72	48	59	78	54	80	32	55	33	67	50	49	23	50	88	63	33	69	40.5830553	33.48471944	31.78546046	42.12360134	27.69234572	29.44172201	27.72654355	26.82787339	14.62413815	24.24028612	25.00740622	22.45372173
Achn003771	1197	1773	1582	1978	1285	1419	1315	1883	1911	1966	1295	985	1303	3471	3053	3025	1530	1097	1216	2509	3210	2977	3329	3148	3232	5764	4550	4679	3649	2484	2244	4456	5599	5322	3709	7053	2970	89.66388566	83.80137449	87.65000046	67.45166922	62.60819967	54.65740197	89.58180555	92.97344742	72.05778348	64.83370873	52.83097808	62.75040361
Achn003781	1614	543	543	632	356	453	738	356	475	344	263	184	219	610	511	580	309	338	275	1647	2100	1618	2134	2172	1901	2745	2332	2277	2091	2109	1432	2800	2534	3080	2096	2679	2045	20.3656966	21.33217375	20.76984874	13.85894566	14.82305234	22.74941397	12.56059202	17.13888155	9.350750045	9.765117327	7.319153636	7.821802444
Achn003791	1539	0	0	0	1	1	1	4	1	1	0	0	1	7	17	6	1	0	3	0	0	0	2	0	0	0	1	2	1	0	1	12	4	14	0	6	0	0	0	0	0.040826778	0.034316608	0.032327994	0.14800794	0.037840231	0.028507092	0	0	0.037456538
Achn003801	315	65	43	47	47	64	52	43	39	75	50	60	60	3	3	8	55	57	54	14	14	24	45	36	34	11	11	8	45	59	49	6	8	13	49	5	41	12.49124634	8.655590765	7.914201255	9.374994649	10.73031301	8.213157894	7.773588437	7.210185718	10.44581297	9.51228159	12.22889645	10.98011667
Achn003811	2346	1002	1109	1283	937	824	1022	659	967	1244	815	480	756	368	292	451	1042	1234	940	2329	2642	2044	2340	2359	2531	4478	3444	3320	2109	1875	1590	1612	2629	1540	1681	2031	1683	25.85488938	29.97383771	29.00804326	25.09546848	18.5499257	21.67405994	15.99635556	24.00440052	23.26397425	20.81875952	13.135899	18.5763355
Achn003821	882	190	154	247	240	236	245	195	184	305	192	214	244	41	27	78	209	256	253	144	167	134	238	189	193	145	127	122	212	203	203	62	131	103	239	118	237	13.04031211	11.07110447	14.85416193	17.09725468	14.13143901	13.82021761	12.59011416	12.14903088	15.17129978	13.04541475	15.57728476	15.94731231
Achn003961	285	115	132	147	239	230	161	171	162	194	190	234	234	8	10	41	155	167	198	167	141	208	242	222	324	143	161	127	303	243	207	71	118	137	265	126	276	24.42620235	29.36756132	27.35849863	52.69103935	42.62122684	28.10595834	34.1676329	33.10263403	29.86402949	39.95158268	52.71297995	47.33008187
Achn004011	666	128	79	113	165	149	128	163	127	220	184	174	229	14	16	23	209	190	221	10	11	20	31	27	15	11	15	21	38	29	25	10	11	21	43	25	48	11.63425854	7.521278588	8.999616436	15.5665883	11.81557904	9.562096508	13.93724765	11.10508507	14.49238916	16.55651174	16.77341878	19.82108899
Achn004081	1281	344	280	407	383	384	434	234	295	409	224	256	323	559	335	366	362	325	319	238	257	243	383	299	348	370	288	250	469	389	277	165	242	421	465	373	386	16.25594732	13.85950485	16.85252831	18.78595893	15.83160936	16.85613426	10.40232383	13.41112728	14.00766394	10.47910365	12.83031758	14.53515445
Achn004101	2040	62	53	76	76	89	85	54	63	101	37	42	73	241	135	227	93	48	60	99	132	111	157	135	175	263	179	180	193	162	114	261	281	140	159	255	198	1.839774065	1.647344822	1.976074031	2.34081531	2.304107883	2.073032641	1.507395569	1.79846827	2.172114637	1.086918058	1.321799837	2.062808684
Achn004111	1074	73	41	81	88	93	48	44	52	78	25	25	39	1	4	9	54	77	75	7	3	2	11	6	24	6	4	12	6	23	20	4	8	2	14	9	28	4.114542466	2.420574136	4.000373331	5.148279481	4.573215194	2.223588085	2.332985487	2.8196257	3.186264737	1.394957496	1.494453127	2.093276433
Achn004131	873	1527	1853	1338	961	1012	1383	1630	1600	2816	913	841	988	2221	3237	3819	1039	1185	1143	2481	3838	3050	2580	2734	2932	5592	5649	4836	4603	3715	4016	3827	4766	8566	3249	7579	3063	105.883372	134.5860319	81.29459197	69.16603312	61.22224336	78.81798332	106.3253945	106.7328576	141.5174331	62.67318726	61.8483792	65.23924992
Achn004151	2508	393	415	605	392	409	647	338	373	485	355	264	368	351	407	275	334	347	357	589	607	499	709	590	613	799	608	694	748	689	530	704	747	690	598	489	516	9.485669492	10.49202647	12.79521619	9.820695809	8.612688624	12.83494851	7.674548059	8.661112859	8.484099287	8.482542973	6.758074353	8.458367389
Achn004231	1224	64	37	28	193	219	52	69	43	125	117	127	85	4	2	2	284	191	334	37	32	21	71	51	45	31	47	28	112	81	44	6	12	40	99	22	100	3.165202692	1.916721963	1.213378791	9.907398131	9.449431205	2.11368034	3.210194267	2.045876604	4.480434483	5.728351928	6.661451558	4.003167537
Achn004261	4107	6	7	3	24	30	7	0	3	9	7	11	4	0	1	0	18	21	21	52	52	31	42	32	24	41	25	42	40	46	17	32	42	33	31	24	55	0.088436087	0.108071742	0.03874506	0.367172599	0.385779834	0.084798998	0	0.042539164	0.096141157	0.102140642	0.171954899	0.056143767
Achn004291	672	167	143	204	240	210	252	75	76	83	121	88	150	11	16	24	132	118	147	168	83	98	247	209	250	146	197	126	400	290	200	61	170	99	249	147	258	15.04354427	13.49290857	16.10203181	22.44014677	16.50414354	18.65729377	6.355586477	6.586227339	5.418765476	10.79049443	8.407366308	12.86732423
Achn004311	396	93	86	120	123	126	120	64	75	102	99	90	91	16	17	26	97	111	108	59	83	103	143	140	135	82	92	99	134	115	89	51	67	120	138	95	110	14.21643596	13.77025804	16.07332943	19.51612764	16.80421888	15.07660103	9.203402801	11.02956731	11.30047039	14.9818435	14.5912969	13.2468453
Achn004331	876	202	155	224	202	233	218	206	185	345	249	297	253	17	23	38	248	235	217	56	64	89	168	126	123	40	42	41	175	181	128	25	49	34	238	38	205	13.95886906	11.21931664	13.56324785	14.4887523	14.04736236	12.38140043	13.39142385	12.298723	17.27851939	17.03415083	21.76701688	16.64878992
Achn004361	1662	36	35	29	43	44	42	27	27	39	38	19	27	3	5	4	39	37	26	3	17	17	20	17	34	15	10	10	21	15	16	10	7	40	26	13	37	1.311216639	1.335290742	0.925522038	1.625627961	1.398184964	1.257290555	0.925116414	0.946074077	1.02949709	1.370180633	0.733954525	0.93648107
Achn004441	1920	454	415	443	465	502	669	419	364	716	349	318	418	100	33	188	457	495	528	686	681	612	888	855	936	651	778	712	1034	1155	542	365	536	969	847	755	936	14.31388733	13.70520958	12.23833349	15.21722453	13.80846676	17.33573546	12.42729009	11.04059688	16.36075456	10.89304871	10.63340761	12.54993023
Achn004451	2445	458	418	529	333	397	535	354	413	412	331	279	394	678	600	680	357	449	350	497	607	502	596	546	690	777	662	646	602	530	742	719	946	710	549	767	648	11.33938719	10.84017345	11.47616	8.557543085	8.575404482	10.88660087	8.24495027	9.837020723	7.392815851	8.112867402	7.326084283	9.28931343
Achn004481	4701	458	499	533	446	433	538	345	350	495	449	304	341	39	27	81	414	420	438	610	580	590	812	789	977	655	573	542	830	775	443	263	399	634	641	442	622	5.897639158	6.730527569	6.013907497	5.961126416	4.864526972	5.693894377	4.179193558	4.335809487	4.619622454	5.723758973	4.151737658	4.181483487
Achn004501	3150	117	116	151	82	86	127	22	36	44	37	37	80	0	0	1	18	128	63	15	9	7	31	24	86	8	4	4	11	47	3	3	2	3	7	5	28	2.248424341	2.334996579	2.542647637	1.635637364	1.441885811	2.00590587	0.397718478	0.665555605	0.612821027	0.703908838	0.754115281	1.464015556
Achn004521	1005	107	54	79	120	171	99	64	65	156	159	156	132	13	1	20	173	129	198	17	24	15	24	21	35	28	19	14	50	40	57	22	30	9	62	25	41	6.444966825	3.406955893	4.169469636	7.502377426	8.986136664	4.901020454	3.626415432	3.766514928	6.810046423	9.481047232	9.965638001	7.571364034
Achn004531	714	1714	1743	1942	1498	1413	2596	979	1311	1217	1099	849	952	1219	1061	1532	907	1249	1170	1834	1737	1738	1714	2066	2274	2278	2062	2107	1683	1532	1626	1561	2389	1932	1710	1770	1803	145.3167165	154.7882494	144.2682619	131.8248622	104.5169964	180.8938735	78.08149535	106.929338	74.77973164	92.24115412	76.34068444	76.86081671
Achn004541	1065	103	111	186	33	79	62	786	710	252	26	47	105	598	753	220	8	89	54	17	4	2	5	12	1	7	60	181	4	84	197	147	16	558	62	2	113	5.854510473	6.608641361	9.263670993	1.946919776	3.917603275	2.896406169	42.02779258	38.82407695	10.38107835	1.463015704	2.83331474	5.683370249
Achn004561	1485	8	2	75	1	2	1	924	816	241	5	6	29	159	95	86	0	20	3	1	1	1	2	0	1	0	28	16	1	20	41	43	2	95	17	2	16	0.326111793	0.085396949	2.678888239	0.042311388	0.071128969	0.033503558	35.43310078	32.0004513	7.120034939	0.20177567	0.259400834	1.125739235
Achn004571	1623	3	4	33	0	0	1	595	622	152	2	0	2	86	53	64	1	14	1	0	0	0	0	2	0	1	11	12	2	38	114	12	3	109	12	0	38	0.111893718	0.156271681	1.078487724	0	0	0.030654826	20.87671141	22.31846198	4.108815155	0.073847657	0	0.071035875
Achn004601	1323	8	1	3	0	1	2	75	49	11	0	1	2	29	70	13	1	1	0	5	8	1	6	7	6	2	121	115	3	227	681	83	11	329	91	2	229	0.366043849	0.047926859	0.120276615	0	0.039919319	0.075212069	3.228234401	2.156893164	0.364774421	0	0.048527367	0.087143783
Achn004621	1659	88	70	77	57	38	77	74	74	113	63	48	61	84	145	85	58	53	54	96	59	53	75	124	124	129	95	148	118	85	76	272	194	210	90	91	98	3.210992243	2.675410746	2.461864382	2.158798929	1.209706965	2.309200917	2.540089245	2.597632635	2.988295861	2.275723064	1.857553891	2.119579484
Achn004651	1260	1445	1252	1774	1558	2129	2591	1379	1467	1759	1620	1061	1487	367	364	419	2084	1746	1953	965	1053	921	1467	1310	1873	1511	1393	971	1992	1986	1247	482	968	1366	2017	1445	2092	69.42250369	63.00464906	74.67975014	77.6927748	89.23764217	102.3090966	62.32429334	67.80347724	61.24728336	77.04948088	54.06191305	68.03097288
Achn004681	462	284	340	397	428	414	463	317	284	436	288	356	336	6	5	34	283	351	351	172	108	144	221	235	272	180	146	102	256	221	212	53	136	158	254	95	330	37.2116849	46.66333288	45.5793699	58.2083807	47.32616746	49.8604734	39.07337528	35.7988242	41.40340412	37.35732406	49.47144472	41.92408184
Achn004701	2382	2318	1852	1957	2208	2477	2423	2089	1650	3085	2042	2017	2211	519	480	724	2487	2273	2338	1692	1817	1767	2965	2398	2693	1849	1832	1656	2854	2829	1840	1064	1454	2044	2934	2122	3039	58.90804973	49.29899186	43.57815652	58.24263785	54.9195816	50.60914952	49.94135539	40.33987844	56.8204864	51.37350871	54.3639134	53.50732548
Achn004721	1929	41	31	35	47	54	48	25	41	39	27	35	47	6	8	6	57	45	53	7	9	2	12	12	13	5	2	7	9	15	17	3	6	8	11	2	14	1.286632743	1.018986146	0.962399974	1.530908924	1.478442719	1.238016383	0.738025594	1.237781613	0.887000603	0.838796837	1.164883215	1.404532809
Achn004741	240	59	59	59	84	82	59	61	43	55	78	49	46	3	8	7	83	64	80	37	64	60	58	62	57	60	49	41	98	63	56	27	45	74	52	46	55	14.88139828	15.58761186	13.0394885	21.99134383	18.04453027	12.23089258	14.47378894	10.43397068	10.05409498	19.47639656	13.10784838	11.0487424
Achn004751	1446	93	88	104	205	166	222	96	67	183	173	147	148	7	6	6	219	157	173	35	60	30	76	48	70	41	46	26	113	96	86	13	32	95	126	46	165	3.893297814	3.858808196	3.814914704	8.907776102	6.062932953	7.638394131	3.780650943	2.698353896	5.552318012	7.169734236	6.526729484	5.900104187
Achn004781	2076	422	301	306	328	371	337	247	236	579	330	375	316	60	67	105	476	467	486	308	270	332	424	386	447	213	179	137	391	314	347	85	151	165	474	211	463	12.30518287	9.193438168	7.818327584	9.9272788	9.438207714	8.076439308	6.775373576	6.620290577	12.23609247	9.526027661	11.59712904	8.774573005
Achn004791	465	116	77	102	73	100	71	69	54	157	79	91	69	17	25	19	119	116	137	77	86	92	109	92	107	49	37	38	99	78	82	36	37	51	118	46	108	15.10107994	10.49969262	11.63501653	9.864012901	11.35769018	7.596661551	8.450059749	6.762903726	14.81283671	10.18120978	12.5642049	8.553865085
Achn004801	1071	35	38	35	23	29	22	38	42	51	30	45	35	8	12	8	73	53	78	18	17	25	25	21	32	8	30	18	16	11	15	12	16	5	10	24	16	1.978251683	2.249743154	1.733398272	1.349342158	1.430050906	1.021999285	2.020494943	2.283769232	2.089162593	1.678637928	2.697550687	1.883843547
Achn004861	2496	662	691	1012	775	597	836	492	618	802	423	367	782	101	74	116	515	716	520	149	101	131	230	189	253	214	150	217	174	162	194	161	229	124	206	110	255	16.05522435	17.55384582	21.50580568	19.50926221	12.63201756	16.66399316	11.2249435	14.41903819	14.09682548	10.15596122	9.439914356	18.06044431
Achn004881	1362	188	121	178	236	226	214	150	104	164	171	153	184	8	4	41	177	171	175	87	82	102	211	176	268	42	61	33	149	153	201	11	24	78	179	88	235	8.355716799	5.633095004	6.932065866	10.88726063	8.763433635	7.817250842	6.271591942	4.446810575	5.282728319	7.523921407	7.212085956	7.787659842
Achn004931	480	227	201	223	202	182	210	167	178	379	125	164	196	148	248	351	163	200	175	239	366	375	293	280	290	306	364	241	272	276	260	193	253	451	273	395	282	28.62777466	26.55177952	24.64242319	26.44197294	20.0250275	21.76684274	19.81248158	21.5958928	34.64092725	15.60608698	21.935583	23.53862512
Achn004941	1935	451	402	496	470	534	417	369	356	640	412	388	355	64	38	123	545	434	437	201	291	266	483	335	421	293	239	219	416	452	366	118	177	258	565	280	552	14.10907502	13.17297589	13.59629231	15.2616192	14.57482196	10.72191766	10.85948022	10.71424139	14.51077274	12.75973028	12.87352045	10.57581005
Achn004951	678	159	200	197	152	130	222	184	179	171	126	112	108	135	169	168	124	152	151	262	298	144	149	214	219	347	329	493	215	207	138	336	341	660	150	247	210	14.19614415	18.70419902	15.41190482	14.08632222	10.12643616	16.29073439	15.45438656	15.37502162	11.06516648	11.13694561	10.60559161	9.182486952
Achn004981	456	241	174	170	79	88	108	113	118	220	53	33	64	463	479	583	79	120	100	330	558	394	203	291	325	399	522	203	284	179	386	230	338	412	182	315	168	31.99301504	24.19486586	19.77442503	10.88543962	10.1920325	11.78355396	14.11163201	15.06987197	21.16651575	6.965243032	4.646176118	8.090612285
Achn005021	1173	217	86	96	206	275	132	99	80	204	60	71	94	9	4	14	227	236	333	52	62	55	238	71	92	100	135	49	304	212	87	40	36	132	220	97	164	11.19862474	4.648782764	4.341032195	11.03450695	12.38162516	5.598778694	4.806188771	3.971772578	7.629985123	3.065338824	3.886036787	4.619512001
Achn005051	1308	1844	1977	2023	1517	1882	2688	1980	1922	2596	1987	1628	1876	1793	2005	2189	1693	2043	1857	2645	3149	2122	2370	2642	2555	3861	3105	3448	2644	2524	2969	2775	3337	4470	2188	2972	2198	85.34068864	95.8379992	82.03665136	72.87214633	75.98972024	102.2442521	86.20274355	85.57325217	87.07399689	91.0364619	79.90854583	82.67826384
Achn005081	4338	189	302	169	208	431	410	1170	925	1404	113	277	402	3	13	27	257	375	497	160	110	33	57	101	171	91	120	81	81	151	221	44	77	444	119	88	341	2.637395293	4.414242709	2.066412131	3.012711267	5.247237154	4.702314705	15.35889446	12.41779778	14.19937065	1.561040402	4.099555708	5.341986223
Achn005171	1167	18	47	19	22	24	15	19	17	15	73	23	24	0	0	3	32	61	25	4	1	3	3	2	3	12	3	4	12	8	1	1	9	15	9	5	16	0.93369411	2.553676118	0.863579911	1.18450132	1.086133868	0.639495931	0.927142281	0.848341013	0.563912782	3.748670354	1.26532926	1.185513882
Achn005201	1137	546	400	619	782	782	639	647	475	864	821	848	916	98	120	225	839	801	1002	302	414	404	609	438	541	242	250	139	477	356	275	92	159	200	527	232	417	29.06933845	22.30685477	28.87686019	43.21455177	36.32363131	27.96132682	32.40465917	24.32907196	33.33840465	43.2720968	47.88306683	46.44096841
Achn005221	1791	988	844	1184	1006	1363	1170	844	790	1200	843	831	1081	141	58	201	1043	1097	1331	542	540	615	784	642	858	562	556	401	820	767	790	247	413	634	790	412	899	33.39368368	29.88034956	35.06516626	35.29280034	40.19233528	32.5018183	26.83555013	25.6876221	29.39525257	28.20702194	29.78873142	34.79335966
Achn005231	1002	2300	1780	2540	1825	2050	2008	820	705	1052	1236	1030	1279	459	226	661	1059	1216	1637	1097	976	517	1752	744	1066	2161	1568	2088	452	715	733	1666	2673	431	619	1153	892	138.9514505	112.6395985	134.4577319	114.4402694	108.0510795	99.70418069	46.60255984	40.97451235	46.06165669	73.9223895	65.99576601	73.58157527
Achn005291	1446	1308	1015	1547	1282	2012	1416	1645	1442	2505	1644	1465	1660	102	76	155	1664	1738	2042	543	538	547	1018	857	981	525	395	277	1087	1090	1038	229	372	446	1592	416	1404	54.75734989	44.50784453	56.74685622	55.70619006	73.48566929	48.72056797	64.78302918	58.07501966	76.00304164	68.13319701	65.04529724	66.17684426
Achn005301	1293	5629	5090	7078	3631	5380	7211	4147	4853	6376	2573	1844	2872	2303	2527	4145	2272	3592	3604	7735	8603	8587	8010	8425	10539	9295	10398	6631	10622	8351	8423	5717	7557	14684	7442	9443	7129	263.5334175	249.6077529	290.3566782	176.4458501	219.7489058	277.4689258	182.6413684	218.5768508	216.3422386	119.25223	91.56067016	128.0419174
Achn005331	2307	464	319	530	557	536	514	304	304	433	373	344	408	84	78	114	491	407	496	308	313	268	500	371	440	244	252	230	373	387	203	171	244	370	491	323	423	12.17512297	8.767623694	12.18563207	15.17020065	12.27044083	11.08492877	7.503944807	7.673939786	8.234397685	9.68916797	9.573206322	10.19480274
Achn005351	1059	372	377	425	111	124	140	94	172	88	51	35	50	432	248	246	26	149	77	350	494	416	214	336	335	404	360	468	148	114	196	415	540	433	126	253	153	21.26424415	22.57273605	21.28691646	6.585833442	6.183988818	6.577327361	5.054701751	9.45855699	3.6456775	2.886020845	2.121869426	2.721700308
Achn005361	2283	737	585	712	1044	1153	874	519	530	767	701	593	676	126	243	139	1065	746	1145	287	261	245	339	337	448	199	192	271	266	316	336	237	177	270	297	147	386	19.54179921	16.24758313	16.54222288	28.73282393	26.67266229	19.04683867	12.94568658	13.51955373	14.73944016	18.4008275	16.6761331	17.06895929
Achn005421	1083	47	67	72	43	46	82	39	48	44	21	25	35	35	49	51	39	36	50	182	199	162	140	156	173	245	168	199	140	95	91	123	208	144	89	135	98	2.627074395	3.922700576	3.526337095	2.494730998	2.243222465	3.767062085	2.050688955	2.581102068	1.782443431	1.162026643	1.482033849	1.862969934
Achn005541	2028	1144	2614	1736	728	1537	1781	1076	1889	808	2477	903	1161	485	512	665	1004	1725	903	2873	3354	2428	1241	2012	2105	2453	1730	2320	1242	933	1595	2024	2200	3684	901	1041	986	34.14766751	81.72904904	45.40477794	22.55522444	40.02661716	43.69314952	30.21398175	54.2445868	17.47973909	73.19531826	28.58685446	33.00126043
Achn005601	2115	110	153	230	202	252	101	745	321	1241	372	680	731	182	194	371	239	140	224	214	246	223	663	387	535	223	258	147	808	668	588	117	274	442	1047	284	1093	3.148366508	4.586906338	5.768159358	6.001015135	6.292643666	2.37590124	20.05901222	8.838672837	25.74263184	10.54041756	20.64168337	19.92385
Achn005611	1695	593	459	583	694	994	552	321	310	564	668	506	526	73	71	144	742	665	850	279	245	272	466	338	492	209	212	136	420	401	325	83	196	256	415	200	373	21.17814713	17.1704547	18.24394012	25.72607268	30.97131551	16.20267636	10.7844741	10.65085297	14.59825472	23.61739578	19.16581912	17.88884495
Achn005621	867	30	77	27	41	67	28	62	69	48	76	22	85	236	208	219	30	37	92	25	20	0	6	27	26	5	22	57	0	14	49	233	29	109	5	0	28	2.094619429	5.631323034	1.651826589	2.971313551	4.081301471	1.606779625	4.072266897	4.634708147	2.4289226	5.253149279	1.629109042	5.65153064
Achn005751	801	0	2	0	0	0	0	2	0	1	0	0	0	5	2	5	0	0	0	1	1	4	0	0	0	0	0	0	0	0	0	0	1	3	0	0	0	0	0.158320186	0	0	0	0	0.142187403	0	0.054772053	0	0	0
Achn005761	1089	269	316	388	158	158	187	185	272	222	63	55	94	60	120	139	63	235	119	111	183	100	120	117	82	49	65	69	52	42	37	25	24	126	28	60	53	14.95296685	18.39916084	18.89833885	9.116180835	7.662529821	8.54340725	9.674031353	14.54565968	8.943687795	3.466872877	3.242510422	4.975837996
Achn005771	2667	779	796	805	706	686	851	534	601	758	475	468	531	1416	1198	1336	683	713	691	496	565	483	596	601	811	447	394	376	560	490	534	371	627	540	638	408	730	17.68143107	18.92469396	16.01004861	16.6328017	13.5845129	15.87537258	11.40202223	13.1233241	12.46917516	10.67322934	11.26599122	11.47724794
Achn005821	1032	41	31	49	44	55	39	28	30	54	30	48	54	0	2	5	54	46	64	8	10	15	20	15	32	9	8	10	26	22	29	8	5	8	27	6	25	2.40495597	1.904674685	2.518466443	2.678901242	2.814660139	1.880192396	1.545047999	1.692910332	2.295649594	1.742074826	2.986125877	3.01634019
Achn005851	492	231	254	302	166	169	257	248	278	205	58	74	116	780	875	542	142	196	118	225	256	196	154	224	225	383	303	437	167	150	150	407	362	358	157	283	172	28.42168667	32.73462928	32.55829292	21.19955329	18.14113989	25.98875068	28.70451544	32.90577253	18.28017269	7.064609132	9.656354208	13.59124198
Achn005871	1395	3291	4297	3084	3564	4752	4823	3419	3118	4937	2840	3107	4037	204	177	494	1573	3774	6117	213	156	88	158	334	315	84	373	205	66	713	580	57	149	825	431	57	761	142.8093508	195.3124641	117.2627156	160.5266757	179.9058125	172.0126698	139.5688613	130.1650236	155.2674625	122.0026826	142.9926177	166.8210307
Achn005971	966	439	483	493	418	369	552	413	452	479	541	447	509	487	380	569	376	385	311	887	1027	869	1021	957	1051	1127	999	1100	1111	893	952	785	1223	1197	931	1018	961	27.50998567	31.70361734	27.07008246	27.18835173	20.174009	28.43016194	24.3465017	27.24919686	21.75454092	33.56181091	29.708243	30.37434449
Achn006011	573	125	156	207	101	80	209	137	159	114	101	89	118	83	54	159	75	107	66	155	285	151	123	228	200	218	195	298	105	151	161	175	206	298	178	165	179	13.20560678	17.26270263	19.16176499	11.07517191	7.373578965	18.14717579	13.61537437	16.15975978	8.72854319	10.56311479	9.971992784	11.87117326
Achn006021	900	3	2	3	1	1	2	0	1	0	0	0	0	5	5	13	0	0	1	3	5	3	4	1	0	7	3	10	1	1	2	11	4	18	0	2	0	0.201781672	0.140904966	0.176806624	0.06981379	0.058681399	0.110561741	0	0.064706795	0	0	0	0
Achn006051	1566	1031	1192	1283	433	774	636	475	452	1082	267	253	330	2762	2142	8528	349	523	451	455	971	331	433	468	543	261	346	378	368	330	333	736	348	1428	368	253	407	39.85381292	48.26399983	43.45649393	17.37320175	26.10310519	20.20611126	17.27290935	16.80889155	30.31286874	10.21750247	10.37230633	12.14754287
Achn006111	2025	16	16	16	24	45	13	23	19	30	14	15	14	2	1	1	21	22	28	20	9	14	15	17	17	11	6	6	24	14	20	9	7	16	30	14	18	0.478297296	0.500995434	0.419097182	0.744680426	1.173627985	0.319400585	0.646794697	0.546412935	0.649961696	0.414312709	0.475568195	0.398537568
Achn006131	1011	11	15	15	7	6	9	10	21	38	4	7	9	106	148	40	10	13	13	27	43	18	13	21	20	15	16	28	18	21	19	11	9	19	7	22	8	0.658634536	0.940760158	0.786973103	0.435041421	0.313431806	0.442903116	0.563264637	1.209652249	1.649012611	0.237101381	0.4445222	0.51316569
Achn006141	864	48	34	39	55	46	44	31	34	58	21	30	28	0	7	4	39	33	51	14	12	4	25	14	21	19	33	9	25	31	16	14	10	30	24	39	34	3.36302786	2.495192105	2.394256364	3.999748382	2.811817048	2.533706562	2.043203356	2.291698986	2.945138933	1.456568118	2.229225915	1.86814485
Achn006171	477	7	28	10	17	12	14	2	14	5	1	0	0	86	31	15	0	1	1	0	0	0	1	0	2	0	0	4	0	0	0	10	2	4	0	0	0	0.888346982	3.722017968	1.111991345	2.239310243	1.328635455	1.460249408	0.238767525	1.709236092	0.459878558	0.125633908	0	0
Achn006181	507	40	27	28	34	52	27	30	29	60	30	19	43	5	5	11	51	41	58	8	5	8	20	13	16	9	6	9	12	13	17	3	6	6	16	8	20	4.775897553	3.37671664	2.929340512	4.213613357	5.416744548	2.649556512	3.369589043	3.331059856	5.192001711	3.545998462	2.405981106	4.889075619
Achn006211	903	67	37	112	18	30	67	276	311	115	27	46	57	62	44	36	31	104	40	483	448	198	311	276	214	1194	668	1023	321	346	560	1850	1032	987	274	267	757	4.491485714	2.598081598	6.578851118	1.252473308	1.754593334	3.691513275	17.40543869	20.05695669	5.587295307	1.791848392	3.270518818	3.638759595
Achn006221	642	124	139	234	61	92	134	232	350	146	67	42	49	235	298	263	52	141	62	532	525	275	318	339	270	691	571	538	322	228	247	494	414	629	154	231	158	11.69202209	13.72835766	19.33306073	5.970057738	7.568255232	10.38453734	20.57863664	31.74866105	9.977215749	6.254102896	4.200111631	4.399743012
Achn006241	1536	104	71	108	159	209	110	136	105	204	120	143	174	24	13	40	208	163	229	68	70	63	145	105	168	49	49	28	103	123	181	18	43	52	198	64	244	4.098690205	2.930933374	3.72951472	6.504136289	7.186179168	3.563024852	5.042098605	3.980984452	5.826805045	4.681826095	5.977111985	6.530167044
Achn006291	1509	209	1142	267	240	545	259	244	475	315	736	129	339	387	520	419	531	483	343	477	739	758	562	497	579	693	638	641	446	414	309	863	861	2086	408	663	414	8.384168861	47.98612459	9.385162734	9.993226393	19.07437133	8.539410801	9.207977057	18.33144786	9.158257491	29.2289909	5.488416249	12.95020719
Achn006301	1365	25	36	26	50	56	42	55	17	14	31	11	15	2	1	1	51	18	35	30	35	37	75	48	76	62	56	40	55	112	37	19	48	41	103	39	151	1.108690503	1.672278717	1.010323564	2.301553514	2.166697819	1.530854874	2.294529682	0.725284954	0.449973482	1.360987981	0.517376388	0.63346827
Achn006311	1509	119	158	96	97	337	145	47	91	37	83	30	72	22	11	99	21	66	253	491	515	427	347	289	264	689	458	516	478	437	232	330	681	408	305	332	495	4.773761217	6.63906102	3.374440533	4.038929	11.79461126	4.780751221	1.773667712	3.511919485	1.075731832	3.296204137	1.276375872	2.750486482
Achn006321	723	2128	2114	2621	1460	1624	2632	1521	2000	1943	1258	1020	1574	3730	2742	3368	1057	1526	1061	3629	3717	3593	4339	4210	4098	4568	3205	4519	3631	3335	3310	4781	5627	4493	3660	3275	4511	178.1707042	185.3981938	192.2863738	126.8814937	118.6289532	181.1193996	119.7993768	161.095755	117.9033213	104.271973	90.57502141	125.4968107
Achn006331	1140	575	523	629	689	1158	563	718	675	784	448	322	473	20	24	71	324	611	476	1009	978	908	1562	1525	1810	690	579	572	1603	1645	1656	313	570	321	2075	429	2398	30.53275294	29.08945942	29.26614904	37.97502732	53.64715291	24.57089215	35.86602401	34.48191044	30.17190608	23.55040663	18.13416618	23.91787257
Achn006341	900	269	1126	320	201	612	331	330	690	253	1712	173	635	788	715	838	1003	657	534	1441	1561	1670	1418	1156	1296	2086	1500	1440	1798	1230	853	1264	1590	3957	1118	1654	1038	18.09308989	79.32949583	18.8593732	14.03257178	35.91301635	18.29796812	20.8802201	44.64768849	12.33302317	113.9951826	12.34099467	40.67218217
Achn006361	507	349	330	264	250	370	354	208	326	193	178	149	89	307	375	259	285	270	281	278	359	259	343	376	482	287	251	323	684	311	288	255	255	560	446	563	437	41.66970615	41.27098115	27.61949626	30.98245116	38.54222082	34.73862983	23.36248403	37.44570735	16.70093884	21.03959088	18.86795709	10.11924954
Achn006391	1785	1176	854	1556	1309	1269	1502	770	896	1217	1292	942	976	19	33	155	1082	1266	1313	1319	1548	1680	1894	1821	2678	1382	1889	893	1561	1264	1141	398	731	2132	1793	2097	1767	39.88155392	30.33601032	46.23716077	46.07710136	37.54623311	41.86480709	24.56496483	29.23224617	29.91189266	43.37600405	33.88123663	31.51939374
Achn006411	2133	824	594	760	968	1033	1024	674	553	1186	1024	920	765	140	82	141	1412	1007	1272	871	944	856	1599	1209	1549	674	658	510	1557	1473	1320	277	523	822	1572	671	1592	23.38510512	17.65771092	18.89916091	28.51466188	25.57716685	23.88506807	17.99420579	15.09825215	24.39413199	28.76963478	27.69131263	20.67458677
Achn006491	255	26	24	46	32	18	20	16	21	20	18	13	24	19	19	21	9	17	13	44	38	46	61	44	43	119	98	85	53	25	19	75	95	57	26	53	21	6.17214525	5.967739734	9.568358464	7.884851569	3.727994777	3.90217909	3.573085793	4.795915387	3.440973683	4.230167578	3.273028167	5.425469414
Achn006521	1515	1	0	4	6	3	0	0	2	1	0	3	1	0	1	0	3	4	1	34	17	71	88	124	119	14	5	7	28	42	33	0	6	1	94	10	61	0.039956767	0	0.140044851	0.248841231	0.104580712	0	0	0.07687936	0.028958689	0	0.127132092	0.038049909
Achn006531	1035	2	10	21	14	9	8	2	3	6	1	0	1	8	11	12	0	2	0	25	13	5	16	11	21	11	2	21	7	13	6	17	6	22	4	27	6	0.116974882	0.612630287	1.076214232	0.849907008	0.459245733	0.384562577	0.110040686	0.168800335	0.254332837	0.057900844	0	0.055696244
Achn006541	1998	391	356	440	360	486	474	374	392	716	418	493	496	24	25	50	580	577	634	139	120	131	286	232	243	68	80	59	269	297	200	18	42	107	317	39	276	11.84634138	11.29778556	11.68091809	11.32115512	12.84646849	11.80321288	10.65957183	11.42570433	15.72204642	12.53735853	15.84156218	14.31042233
Achn006551	3066	410	270	403	451	610	347	376	324	903	507	581	606	109	136	170	692	625	725	332	429	418	509	510	603	329	269	295	333	401	485	244	418	384	638	423	556	8.094959429	5.583807359	6.971924597	9.242471407	10.5075304	5.630859699	6.983599679	6.154110044	12.92132755	9.909712533	12.16607677	11.3937512
Achn006591	1512	557	987	589	516	536	805	1191	944	1538	762	589	863	1912	2328	4437	671	611	703	499	715	425	543	625	567	712	515	468	490	696	647	369	458	1058	638	668	930	22.3000776	41.39083375	20.66252012	21.44280691	18.72216072	26.48875042	44.856317	36.35905619	44.62683428	30.20149405	25.00979169	32.90222461
Achn006641	726	30	16	58	55	133	175	235	73	74	78	82	71	8	1	1	104	122	155	0	0	0	0	0	0	0	0	0	1	0	0	1	0	0	0	0	0	2.501425681	1.397404621	4.237514124	4.760031132	9.675156325	11.99275082	18.43295163	5.855697556	4.471843898	6.4384782	7.251432398	5.637518581
Achn006651	393	28	22	30	33	31	37	23	27	33	16	22	28	0	1	0	43	33	46	4	5	3	17	7	11	2	6	1	8	9	11	2	2	1	17	2	18	4.312890691	3.549514409	4.049006652	5.276003972	4.165931398	4.684104289	3.332720766	4.000954494	3.683943199	2.439791309	3.593988651	4.107066542
Achn006671	318	66	67	71	68	72	68	66	62	89	74	39	81	102	95	74	44	75	43	101	99	92	92	50	69	195	124	138	88	68	35	84	123	132	66	101	49	12.56376446	13.35938592	11.84270782	13.43586146	11.9577191	10.63895997	11.81899251	11.35421118	12.2787575	13.94536376	7.873794175	14.6833164
Achn006701	1602	414	569	818	381	449	1038	917	843	479	199	270	395	13	20	30	76	263	214	148	38	11	101	104	128	53	53	40	60	216	193	2	1	67	53	15	162	15.64374758	22.52104652	27.0838611	14.94328874	14.80221813	32.2368222	32.5964621	30.64484725	13.11790669	7.444161941	10.82051231	14.21349373
Achn006801	444	119	54	137	169	240	263	56	41	56	104	104	95	1	0	3	73	103	138	49	35	51	77	86	110	27	42	21	56	102	57	5	8	7	54	7	84	16.22433711	7.711690704	16.36655909	23.9159402	28.54770775	29.47068025	7.182385294	5.377659307	5.533457679	14.03704256	15.03823752	12.33408376
Achn006841	1227	4	1	5	0	2	2	5	2	0	1	1	1	0	0	4	0	1	0	32	33	38	57	39	15	231	121	181	54	23	31	103	169	43	24	108	20	0.197341488	0.051676638	0.216145017	0	0.086085182	0.081096631	0.232054013	0.094924394	0	0.048840566	0.052324129	0.046980939
Achn006941	864	68	104	281	363	592	328	55	33	21	25	21	50	0	0	1	12	19	56	91	25	20	104	256	493	3	28	21	5	425	176	4	1	3	10	1	27	4.764289469	7.632352322	17.25092406	26.39833932	36.18686288	18.88763073	3.625038213	2.224296075	1.066343407	1.734009665	1.560458141	3.335972947
Achn006981	222	1525	1482	1776	1588	1686	2049	1677	1815	1847	1313	1455	1838	1281	1169	1482	1157	1465	1363	5	12	14	21	14	11	10	24	30	26	10	18	10	20	19	21	9	11	415.8338503	423.2861342	424.3358971	449.4498585	401.0952939	459.204744	430.1735764	476.1195923	365.0105833	354.4353247	420.7814538	477.2641254
Achn007001	1221	877	689	938	1056	1102	1003	867	655	1245	870	1068	1041	43	64	107	958	941	987	504	403	485	708	575	623	339	305	288	634	558	531	149	296	379	640	218	761	43.47973612	35.78016764	40.74806219	54.3415446	47.66602112	40.86981306	40.43589643	31.24050418	44.7347715	42.70009451	56.15677509	49.14748783
Achn007011	894	456	417	547	425	387	567	289	422	372	253	309	363	326	373	391	399	325	393	789	787	781	818	733	888	1008	838	819	926	700	743	735	1031	798	697	863	693	30.87665848	29.57585779	32.45410175	29.86999402	22.86211562	31.55461766	18.40873585	27.48953099	18.25563555	16.95931278	22.19052267	23.40643999
Achn007061	1641	1097	970	1212	1099	1169	1146	535	687	726	590	346	501	1305	924	1288	1003	828	914	1035	1330	1015	1528	1138	1424	1467	1160	1046	1354	1092	1146	855	1264	1163	1174	1362	1097	40.46700069	37.48020575	39.17543474	42.07971946	37.62260827	34.74508822	18.56559374	24.3803847	19.40973364	21.54610035	13.53674004	17.59930035
Achn007101	519	250	198	255	361	327	267	326	226	304	272	252	374	54	28	46	254	253	283	43	48	54	100	67	69	44	25	42	87	51	49	27	41	42	76	36	112	29.1592011	24.19004329	26.06109195	43.7042396	33.27540617	25.59536256	35.76958357	25.35907916	25.6979075	31.40702453	31.17308285	41.5403836
Achn007121	2481	15	9	15	8	8	11	37	50	31	12	17	12	309	340	110	15	13	13	77	72	34	109	37	63	165	103	278	129	64	82	504	242	382	83	123	58	0.365988522	0.230014152	0.32068916	0.202603502	0.170296685	0.220588721	0.849255957	1.173641987	0.548184139	0.289854288	0.439914957	0.278817957
Achn007131	1698	155	132	111	146	177	127	130	79	142	98	109	105	32	7	30	167	140	164	56	57	68	111	90	139	59	58	50	153	158	84	58	77	140	235	59	304	5.525823163	4.929184321	3.467409053	5.402551235	5.505269083	3.721203469	4.359827519	2.709454133	3.668953388	3.458705921	4.12131095	3.564658019
Achn007201	1014	203	140	173	259	267	220	215	142	295	237	293	305	58	54	70	354	259	363	234	224	234	329	248	372	181	201	158	358	266	289	92	120	148	474	132	394	12.11884004	8.754450547	9.049569797	16.0489097	13.90644994	10.79448949	12.07436074	8.155353441	12.76367087	14.00669393	18.55138063	17.33916353
Achn007211	693	88	76	121	75	92	93	84	81	94	74	63	78	114	104	118	76	98	95	161	199	182	133	177	181	217	164	220	167	137	209	130	231	169	116	237	127	7.686920824	6.953751566	9.261299341	6.800044474	7.011284068	6.676780456	6.902552101	6.806818685	5.950947993	6.399171251	5.836518759	6.488250761
Achn007231	528	7269	6296	8613	8716	9746	8961	8301	8072	9742	9315	9467	10782	589	509	583	7179	9302	9499	4493	3155	5294	7553	7820	7982	5265	4122	3548	10630	11647	9451	1102	2666	2758	17619	2290	20824	833.3812336	756.0832377	865.2474151	1037.210784	974.8447453	844.3838864	895.2825779	890.3066736	809.4792834	1057.241456	1151.131731	1177.14961
Achn007241	1731	224	127	241	263	304	293	254	196	479	364	363	348	67	18	88	337	330	360	55	55	41	105	87	152	14	37	13	79	84	212	23	9	53	157	44	177	7.833465242	4.652061701	7.384817389	9.54646105	9.275118913	8.421470557	8.356035775	6.594037332	12.14031573	12.60171239	13.46344275	11.58906595
Achn007311	1074	171	172	188	120	144	195	144	134	136	139	139	155	192	171	156	117	145	103	308	292	248	271	272	298	400	342	460	348	297	226	349	425	468	252	281	247	9.638174818	10.15460369	9.284817115	7.020381111	7.081107397	9.033326594	7.635225229	7.265958534	5.555538516	7.755963676	8.309159388	8.319431976
Achn007331	1515	293	375	377	250	306	373	229	367	311	199	157	181	132	98	133	215	298	205	596	529	288	461	471	426	850	547	722	445	367	180	485	670	454	389	267	385	11.70733263	15.69486007	13.19922716	10.36838464	10.66723258	12.24936515	8.607687496	14.10736261	9.006152406	7.871648468	6.653246137	6.887033576
Achn007411	1773	106	68	98	128	133	169	83	78	161	164	100	116	7	0	7	150	92	144	47	27	27	130	67	114	20	36	24	106	156	86	18	27	51	177	21	204	3.619095972	2.431862356	2.931818804	4.536124422	3.961739138	4.742369088	2.665833362	2.561994925	3.983902272	5.543197596	3.621077628	3.771512156
Achn007431	3639	850	672	943	859	1044	1091	711	641	1479	1019	758	833	149	142	282	1096	1000	1135	380	466	418	842	614	1031	220	323	168	708	718	865	140	184	638	981	551	836	14.13968845	11.70916782	13.74514808	14.8318332	15.15170177	14.91626455	11.1263108	10.2581341	17.83108024	16.78098217	13.37315016	13.19560188
Achn007481	1167	73	120	82	40	65	47	110	125	543	35	16	32	213	300	410	61	117	58	244	670	537	164	291	279	290	365	314	114	92	351	201	244	941	73	595	94	3.786648336	6.520024131	3.727029087	2.153638764	2.94161256	2.003753916	5.367665837	6.237801566	20.41364272	1.797307704	0.88022905	1.580685176
Achn007491	2304	87	67	85	141	139	124	52	52	118	91	73	115	0	3	1	75	113	107	19	11	11	34	34	76	11	5	5	13	54	28	2	8	10	39	2	47	2.285807999	1.843873578	1.956844143	3.845212649	3.186216601	2.677667162	1.285240821	1.314356772	2.246937893	2.366923192	2.034168647	2.877276667
Achn007511	3555	21	9	23	31	41	26	7	13	39	42	17	16	0	1	0	38	52	41	1	1	3	11	8	1	0	1	0	5	6	2	1	0	1	25	4	25	0.357587773	0.160524645	0.343168974	0.547905693	0.609098068	0.363874084	0.112130066	0.212959072	0.481300749	0.708002731	0.307012379	0.259445795
Achn007521	2229	571	461	544	457	443	481	233	374	479	270	289	235	686	722	630	339	457	414	1622	2047	2178	1844	2042	2064	2317	2236	1363	1358	1149	753	933	1337	1321	1307	1460	923	15.50704367	13.11383364	12.9451956	12.88219462	10.49630951	10.73624442	5.952638302	9.771335651	9.427943708	7.259035883	8.324043578	6.077487189
Achn007531	2406	46	45	76	46	71	75	82	88	61	10	1	29	14	1	5	7	33	37	11	12	1	5	9	18	10	8	20	16	20	37	21	16	33	19	4	21	1.157351234	1.185920848	1.67547424	1.201284665	1.558496015	1.550897238	1.940804861	2.129999234	1.11230976	0.249074705	0.026684001	0.694814116
Achn007591	3504	448	380	397	340	519	452	306	305	465	401	327	353	71	63	118	563	494	493	224	220	252	357	372	357	131	146	138	313	341	327	104	121	288	496	270	400	7.739570966	6.876355359	6.009608702	6.096752203	7.822511871	6.417881876	4.973028761	5.069068266	5.822109795	6.858126992	5.991426363	5.807334824
Achn007611	816	21	11	25	19	16	21	44	40	57	22	43	63	3	5	10	34	46	52	34	42	2	8	17	13	27	84	207	6	12	21	37	26	176	11	5	41	1.5578732	0.854754389	1.62506088	1.463009569	1.035554105	1.280402514	3.070620604	2.85471154	3.064617186	1.615689005	3.383178153	4.450580379
Achn007631	753	158	444	224	171	347	523	183	401	190	608	233	300	15	15	40	337	285	298	126	293	94	57	118	83	239	317	256	123	112	37	90	159	661	76	278	73	12.70179447	37.3875328	15.77875846	14.26871484	24.33758432	34.55605009	13.83947946	31.01285828	11.07006474	48.38757424	19.86586664	22.96637949
Achn007641	1302	34	7	14	7	11	3	10	13	21	8	9	10	34	109	126	25	16	11	7	14	11	31	13	20	6	17	20	20	40	12	8	11	15	16	27	12	1.580778073	0.340899111	0.570343948	0.337808661	0.446194971	0.11463775	0.437373693	0.58146659	0.707619588	0.368217352	0.443790597	0.44274664
Achn007651	3096	96	119	98	271	230	290	62	83	85	37	53	36	0	0	0	20	78	78	12	7	12	48	58	121	6	16	1	28	164	109	0	2	9	18	1	147	1.877038806	2.437164382	1.678977629	5.499865428	3.923465649	4.660305938	1.140392571	1.561239528	1.204507503	0.716186317	1.099060219	0.67029782
Achn007661	1554	34	60	154	16	10	11	764	783	184	12	18	100	3249	868	441	4	50	19	7	6	2	1	7	2	2	118	64	2	41	115	39	6	131	20	5	40	1.324435682	2.448155779	5.25641314	0.64692315	0.339853664	0.352175429	27.99664472	29.34290758	5.194674556	0.462759645	0.743649108	3.709498876
Achn007771	1764	490	244	402	1074	1260	344	271	234	494	639	679	588	3	6	13	962	654	1026	54	68	71	104	68	106	119	42	63	173	76	101	22	103	63	178	45	225	16.8151393	8.770615227	12.08779979	38.25510734	37.72375667	9.702356852	8.748515226	7.725198984	12.28626573	21.70838549	24.71256157	19.21520418
Achn007791	1521	178	158	186	303	255	310	177	125	174	133	152	212	28	29	33	238	160	295	414	449	332	551	404	512	464	428	379	648	591	288	184	331	339	487	359	523	7.084248037	6.58668184	6.486396849	12.51691027	8.854293972	10.14027801	6.626858452	4.786005541	5.018934987	5.240197728	6.415949616	8.034759932
Achn007811	777	327	324	409	294	259	431	197	207	302	236	215	183	276	219	239	236	270	183	953	988	977	1054	950	918	1065	797	858	928	708	527	543	659	702	623	640	450	25.47590989	26.44008241	27.92042823	23.77442576	17.60441978	27.59774729	14.43806023	15.51464079	17.05208387	18.20187937	17.76495092	13.57676589
Achn007821	1035	90	51	136	16	23	12	508	375	210	28	83	192	326	152	1057	56	155	48	28	33	1	2	20	43	38	80	197	10	57	400	411	202	225	29	15	71	5.263869695	3.124414462	6.969768358	0.971322295	1.173627985	0.576843865	27.95033416	21.10004182	8.90164931	1.621223645	5.148542635	10.69367885
Achn007831	723	230	189	280	295	377	258	378	265	445	339	371	384	30	19	63	455	343	421	192	333	205	300	226	340	146	153	140	353	288	262	48	92	253	286	147	361	19.25717198	16.57533521	20.54184841	25.63701415	27.53886414	17.75410528	29.77262618	21.34518753	27.00307667	28.09872724	32.94444406	30.61675686
Achn007841	1029	290	264	312	350	442	346	431	330	452	424	329	372	45	50	92	365	377	479	180	264	195	269	234	284	160	178	135	325	306	280	163	155	419	323	166	397	17.06025795	16.26774534	16.08270164	21.37156835	22.68557884	16.72931298	23.85204046	18.67630524	19.27145902	24.69310649	20.52707618	20.83981328
Achn007881	1035	143	129	165	148	212	176	227	226	231	226	222	228	21	14	55	203	212	252	35	20	24	106	76	91	18	18	27	105	145	96	48	34	160	140	43	85	8.36370407	7.902930699	8.455968964	8.984731227	10.81778839	8.460376693	12.48961782	12.71629187	9.791814241	13.08559085	13.77080078	12.69874363
Achn007931	855	75	106	91	62	66	150	73	109	124	45	55	78	237	238	243	73	76	51	476	499	418	532	527	359	796	450	626	381	365	441	506	590	382	412	602	378	5.31004399	7.86101389	5.645404479	4.556268396	4.076813002	8.72855849	4.862060822	7.424253311	6.362782915	3.154072317	4.129934327	5.258897985
Achn007951	4134	670	845	576	511	659	663	425	459	662	685	507	554	263	301	432	663	849	723	583	674	536	741	587	722	1507	945	1046	783	808	401	1012	1143	1012	900	1309	776	9.810865021	12.96059828	7.390465552	7.766657473	8.418949662	7.979219978	5.854396058	6.465983787	7.025529359	9.929910789	7.873794175	7.725125627
Achn007991	393	2521	1826	2856	3079	3303	3011	3490	2415	3970	3375	4880	4585	413	320	440	2463	2724	2757	1461	1216	1511	2028	1707	1679	2112	1450	1665	2199	1765	2266	1374	1862	1736	2021	1350	2200	388.314194	294.609696	385.4654332	492.2671585	443.8732712	381.1848112	505.704151	357.863152	443.1895303	514.6434791	797.212028	672.5321462
Achn008001	1260	15	10	32	18	48	41	8	7	14	22	11	16	0	0	0	16	9	16	9	3	10	17	7	16	8	0	2	3	16	5	0	0	0	3	1	7	0.720648827	0.503232021	1.347098086	0.897605871	2.011933689	1.618939777	0.361562253	0.323533975	0.487471272	1.046350975	0.560491087	0.732007778
Achn008011	1644	67	43	69	92	110	103	51	43	46	62	58	49	0	0	0	85	64	90	1	1	0	0	3	1	0	1	1	1	5	1	0	0	1	3	0	0	2.467038686	1.658461734	2.226214789	3.516168982	3.533733897	3.117114775	1.766574694	1.523207398	1.22757364	2.260034786	2.265023703	1.718147819
Achn008061	558	366	433	483	237	310	326	583	635	370	174	122	160	515	572	371	160	387	193	160	208	64	94	114	114	230	172	374	65	64	73	322	238	304	56	104	87	39.70542571	49.20310504	45.91268779	26.68688422	29.34069963	29.06703833	59.49740137	66.27228188	29.09102751	18.68703061	14.03693221	16.52920789
Achn008121	1365	375	1399	523	142	349	626	762	1377	623	1071	173	568	6895	6639	5052	226	802	233	2117	2190	254	362	2601	1368	1108	939	4677	69	247	827	8912	2676	7466	123	332	194	16.63035755	64.98660902	20.32304709	6.536411981	13.50317034	22.8170274	31.78966577	58.74808127	20.02381993	47.01993961	8.13691956	23.98733181
Achn008151	2196	828	773	969	583	795	511	524	895	1083	484	476	689	532	389	543	1181	957	1133	1150	1156	1265	1060	1092	1112	1940	1172	1677	922	895	717	1396	1870	807	931	887	963	22.82448417	22.3195776	23.40513913	16.68091784	19.11955427	11.57726426	13.58822073	23.73466453	21.63653227	13.2080369	13.91621686	18.08644218
Achn008211	606	275	236	333	273	317	344	271	271	323	427	279	294	231	282	271	339	291	391	558	746	623	488	498	624	1014	782	784	527	366	525	457	794	1163	401	1129	416	27.47027708	24.69324651	29.14683451	28.30569008	27.62673797	28.24250411	25.46597502	26.0428833	23.3841417	42.22605397	29.55821134	27.96668331
Achn008321	1785	33	26	47	49	53	45	33	22	48	46	27	38	4	6	3	53	51	49	3	7	7	10	14	10	1	3	0	6	4	6	4	0	8	10	11	8	1.119125238	0.923578768	1.396623751	1.724811281	1.568124787	1.25427185	1.052784207	0.717756044	1.179762406	1.544346893	0.971118247	1.22718951
Achn008331	570	5	7	12	24	18	18	18	9	19	13	24	22	0	0	0	26	22	36	2	3	1	6	3	9	1	1	0	12	7	11	1	0	3	4	0	9	0.531004399	0.778685338	1.116673413	2.645575198	1.667787137	1.571140528	1.798296468	0.919517612	1.462413815	1.366764671	2.703229741	2.224918378
Achn008471	1185	225	213	269	209	216	250	151	162	279	189	155	182	245	158	259	198	231	193	302	352	294	446	370	382	403	359	247	553	427	274	230	315	218	476	306	406	11.49389269	11.39724978	12.04075489	11.0818345	9.62672069	10.4963678	7.256417114	7.961392994	10.32945454	9.558036868	8.397691548	8.853587747
Achn008521	1146	142	255	189	182	214	215	197	189	271	151	149	172	407	774	471	125	138	142	182	477	330	244	279	405	281	213	318	277	220	235	253	236	991	127	433	196	7.500784652	14.10893965	8.747762276	9.978620237	9.862161866	9.334073674	9.789156023	9.604385527	10.37471581	7.89618977	8.347342275	8.651872038
Achn008591	510	62	37	57	160	367	37	112	26	100	62	220	111	0	1	3	76	121	165	3	0	5	16	3	6	0	1	2	19	40	21	0	0	3	64	0	81	7.359096259	4.600132712	5.928222092	19.71212892	38.00483564	3.609515658	12.50580028	2.968900002	8.602434207	7.285288606	27.69485372	12.54639802
Achn008681	1116	25	43	25	37	25	31	8	16	20	30	20	21	64	161	64	26	10	29	6	5	10	9	12	9	7	13	14	22	7	27	17	19	33	21	6	12	1.356059621	2.443110297	1.188216558	2.083153409	1.183092727	1.382021761	0.408215447	0.834926386	0.786243987	1.610950914	1.150568214	1.084729268
Achn008711	1494	1545	30	22	58	58	37	12	741	1777	15	864	24	59	157	108	22	20	68	445	15	11	635	656	18	9	25	20	21	639	30	766	1122	43	27	532	19	62.60094029	1.273237644	0.781073438	2.439276998	2.05031395	1.23216398	0.457398031	28.88417773	52.18291867	0.601680462	37.12869765	0.926033936
Achn008891	2571	509	573	664	453	696	600	543	659	333	374	150	253	372	314	317	232	324	296	1242	1036	929	717	1132	1006	2002	1481	2019	757	743	487	2001	2463	1116	772	1123	902	11.98446568	14.13160073	13.69890294	11.07082153	14.29717172	11.61091795	12.0271131	14.9271101	5.682424743	8.717556547	3.745723825	5.672633205
Achn008941	1263	7	8	1	8	5	2	4	4	5	11	14	23	0	0	0	9	17	21	0	0	1	1	1	0	1	0	0	1	0	0	0	1	1	0	3	0	0.335503967	0.401629357	0.041996823	0.397988351	0.20907862	0.078785089	0.180351718	0.18443742	0.173683351	0.52193279	0.711657869	1.049761748
Achn009021	2130	503	614	612	495	524	706	475	523	691	301	240	271	465	734	482	328	480	409	796	824	517	725	738	755	1080	791	1340	764	583	438	994	795	1259	603	699	501	14.29523674	18.27795403	15.24023292	14.60189832	12.9925577	16.49082867	12.69923758	14.29929031	14.23278798	8.468610131	7.233995082	7.334253988
Achn009121	837	74	730	104	42	543	307	264	539	55	2129	176	700	364	88	400	257	354	217	389	328	189	54	638	100	480	242	817	73	8	14	1665	810	1915	25	65	26	5.351915305	55.30141137	6.590641173	3.152880836	34.26236538	18.24863142	17.96147966	37.50211017	2.882894618	152.4317554	13.50000038	48.21018969
Achn009131	1263	175	137	123	9	23	57	623	783	345	26	26	66	245	261	236	9	199	83	454	405	55	31	301	112	273	223	853	16	102	111	278	218	1610	55	109	153	8.387599177	6.877902732	5.165609198	0.447736895	0.961761651	2.245375023	28.08978002	36.103625	11.98415122	1.233659323	1.321650329	3.0123598
Achn009171	900	246	150	240	199	169	273	64	109	113	115	65	103	23	22	19	121	173	135	347	212	258	382	353	363	638	321	391	389	459	104	179	402	184	442	227	403	16.54609707	10.56787245	14.1445299	13.8929442	9.917156476	15.09167763	4.049497232	7.053040645	5.508425371	7.65738668	4.636789903	6.597220101
Achn009181	957	474	259	325	334	306	395	78	178	150	208	123	198	41	22	29	205	225	217	451	294	364	514	432	408	954	436	582	538	626	173	293	619	289	561	286	577	29.98260575	17.16036968	18.01321402	21.92897101	16.88699828	20.53537037	4.64137124	10.83179576	6.87655399	13.02496739	8.25162997	11.92667845
Achn009211	1317	629	536	719	639	785	730	625	679	713	747	551	652	2096	1906	1330	601	629	667	580	610	427	559	723	732	924	852	1560	538	434	400	2566	1502	3260	447	559	451	28.91131468	25.80582975	28.95762244	30.48588504	31.47942945	27.57747295	27.02451349	30.02454242	23.75173235	33.99069733	26.86039499	28.53829869
Achn009221	231	2	11	2	2	4	3	2	16	2	22	0	1	33	32	21	8	3	4	4	0	2	0	1	0	0	0	5	0	0	0	10	5	38	0	1	0	0.524108238	3.019392127	0.459237984	0.544003558	0.914515313	0.646140044	0.493039436	4.033670332	0.379847744	5.707368954	0	0.249548106
Achn009241	1518	657	3265	924	439	2456	1011	2235	2972	1066	2691	1036	1963	1788	2294	2451	1741	2445	1212	79	113	145	65	103	103	177	128	271	43	33	38	321	226	463	27	72	58	26.19971507	136.3798559	32.28642695	18.17090145	85.44753948	33.13574704	83.8434997	114.0169532	30.80895508	106.2348903	43.81618431	74.54435928
Achn009281	1026	665	653	908	1173	1411	1000	893	705	1105	1145	1086	1097	11	7	30	1126	1060	1103	315	290	351	638	448	653	106	88	69	395	464	262	18	34	91	731	32	797	39.23532504	40.35567665	46.94164164	71.83471543	72.63110032	48.49199161	49.56415883	40.01604422	47.25050485	66.87801486	67.9561921	61.63473386
Achn009351	1407	277	200	240	245	310	336	148	162	228	194	143	165	16	13	47	262	198	232	133	135	127	249	212	249	115	132	61	271	260	157	27	47	112	271	95	278	11.91759553	9.013110828	9.047673712	10.94096708	11.63618365	11.88126171	5.990061205	6.705224377	7.109389123	8.262907291	6.52512012	6.760146459
Achn009521	1530	857	817	972	707	791	1359	607	683	635	645	487	637	720	645	779	529	580	557	984	1006	1027	1226	1236	1400	974	1135	966	1204	947	845	730	955	1396	1015	1077	840	33.90723384	33.85863446	33.69726242	29.03432323	27.30410989	44.19217819	22.59232371	25.99690643	18.20848574	25.26350081	20.43544509	24.00016678
Achn009591	861	15	15	5	21	38	28	7	4	4	13	19	18	0	0	1	10	19	52	3	2	1	4	9	11	2	2	2	0	21	14	0	0	0	17	1	2	1.05460804	1.104655656	0.308025477	1.532497828	2.330898786	1.617976696	0.462976056	0.270551059	0.203820741	0.904826785	1.416762393	1.205134757
Achn009661	759	6	1	1	3	7	2	2	3	3	11	8	4	1	0	0	15	13	16	2	0	6	8	4	0	0	0	1	5	6	1	2	2	3	7	2	11	0.478533609	0.083540494	0.069884041	0.24834945	0.487078808	0.131100879	0.15005548	0.230182274	0.173408753	0.868512667	0.676697827	0.303797694
Achn009771	1980	147	121	165	200	214	153	148	139	219	226	193	209	16	10	26	215	233	198	86	85	86	149	122	128	163	76	113	122	137	90	133	89	38	136	63	147	4.494228141	3.874886564	4.420165595	6.346708176	5.708099747	3.844533262	4.256573795	4.088292951	4.852554932	6.840195216	6.258045114	6.084814656
Achn009811	501	69	54	73	84	110	61	69	64	117	121	89	96	10	7	11	120	135	142	52	83	51	103	91	108	73	53	30	107	88	121	25	33	38	127	51	147	8.337087031	6.83431272	7.728672776	10.53477549	11.5957256	6.057724126	7.842869827	7.439344085	10.24565368	14.47347756	11.40509354	11.04586587
Achn009821	696	108	81	97	150	210	123	121	103	139	180	175	152	15	15	23	251	176	230	96	102	121	151	125	196	107	93	67	215	161	133	41	60	61	172	82	163	9.393284714	7.379290243	7.392345908	13.54146788	15.93503515	8.792517755	9.90010436	8.618275701	8.761875876	15.4984588	16.14267042	12.5892717
Achn009831	339	59	61	91	73	77	75	57	47	52	28	45	49	67	40	67	39	38	51	179	158	123	143	153	172	176	189	162	166	128	124	132	150	215	143	166	137	10.53550321	11.4095614	14.23840953	13.53028318	11.99593206	11.00725296	9.57500037	8.074033701	6.729691893	4.949753606	8.522350401	8.332256678
Achn009871	342	565	459	612	665	596	753	574	464	593	537	486	611	44	42	106	436	516	553	212	129	237	299	303	382	218	240	173	353	317	276	74	164	225	292	147	352	100.0058285	85.09918338	94.91724014	122.1741324	92.03714201	109.5434091	95.57612711	79.0104022	76.07117477	94.09649078	91.23400376	102.9867522
Achn009931	900	118	173	122	81	62	162	77	127	121	90	74	63	119	92	131	44	135	65	194	219	173	125	136	152	239	169	221	45	48	47	118	172	317	38	89	45	7.936745751	12.18827955	7.190136034	5.654916985	3.638246754	8.955501011	4.872051358	8.217762953	5.898402388	5.992737402	5.278806967	4.035192877
Achn009991	582	315	290	347	354	355	460	285	240	303	302	256	280	59	40	70	356	342	367	344	275	300	358	330	444	269	291	260	408	304	314	106	328	337	390	245	486	32.76351885	31.5946702	31.62468992	38.21765202	32.21427331	39.32350578	27.88595469	24.01489296	22.84079309	31.09633497	28.23992582	27.73328438
Achn010001	1245	153	97	170	166	154	172	167	150	335	72	57	97	66	66	69	132	153	178	182	311	202	315	259	358	263	207	301	294	267	238	310	274	391	296	360	318	7.439179701	4.940162059	7.242680974	8.377654792	6.532724448	6.873476903	7.638547114	7.016399448	11.80502718	3.465679461	2.939355231	4.491264591
Achn010031	627	167	199	228	121	101	266	143	167	159	140	100	89	159	151	144	73	172	94	341	401	333	135	279	255	305	285	355	113	97	137	500	420	449	69	207	86	16.12322448	20.12446523	19.28799532	12.12555299	8.507399032	21.10724144	12.98769672	15.51105466	11.12554051	13.38091286	10.2395066	8.182551061
Achn010041	960	147	175	162	114	110	151	53	94	73	84	67	99	170	130	128	79	75	68	153	165	154	175	208	245	177	181	169	188	175	117	108	180	156	161	141	189	9.26934554	11.55861049	8.950835329	7.461348799	6.051519299	7.825698221	3.143896777	5.702286301	3.336131516	5.243645226	4.480744089	5.944703792
Achn010051	912	160	155	177	171	174	191	136	150	172	95	104	135	10	10	32	75	96	109	57	61	44	60	75	76	36	31	52	36	61	52	15	26	43	53	16	88	10.62008798	10.77644888	10.29433303	11.78107705	10.07621395	10.4197167	8.491955545	9.578308457	8.274183428	6.242434793	7.321247216	8.533067644
Achn010061	1005	178	201	214	226	243	240	194	187	263	122	137	181	15	16	33	115	163	146	71	69	56	71	83	87	54	48	45	43	70	36	14	35	50	45	13	84	10.7215336	12.68144694	11.29451268	14.12947749	12.76977315	11.88126171	10.99257178	10.83597371	11.4810398	7.274765801	8.751874398	10.38194614
Achn010101	2913	1169	1319	1382	892	1511	1244	1067	1227	653	258	177	288	2	1	16	116	389	273	524	386	296	844	624	1078	383	417	354	277	740	490	124	161	262	566	130	1380	24.29276768	28.71065655	25.16444429	19.24013408	27.39472532	21.24698337	20.85871627	24.52993945	9.834770559	5.307676792	3.901030561	5.699257263
Achn010121	2511	100	53	83	94	112	81	63	52	85	74	71	66	9	8	12	105	62	114	99	104	103	278	111	144	68	71	45	228	173	82	40	53	105	259	95	230	2.41077266	1.338344659	1.753279543	2.352149195	2.355669074	1.604928497	1.428754064	1.20600478	1.48512753	1.766079521	1.81534096	1.51517739
Achn010161	309	9	3	5	1	5	2	3	7	7	1	14	9	0	0	0	18	5	10	1	1	2	2	5	2	3	6	1	4	12	1	1	1	2	9	1	7	1.76314082	0.61560422	0.858284581	0.203341136	0.854583484	0.322024488	0.552874319	1.319264751	0.993873467	0.193939722	2.908815175	1.678998423
Achn010181	870	52	30	66	57	53	61	27	23	49	9	17	48	0	0	3	34	47	60	6	5	1	25	18	25	5	2	2	30	46	59	1	2	3	24	2	77	3.618154112	2.186456368	4.023874886	4.116606234	3.217359477	3.488413548	1.767291357	1.539575465	2.470975067	0.619938352	1.254516101	3.180447588
Achn010211	1281	869	878	1042	655	705	1122	548	646	545	305	184	301	858	656	403	244	466	325	425	372	92	225	340	364	440	286	703	18	112	102	939	401	545	30	44	92	41.06516924	43.45944734	43.14578501	32.12742324	29.0658453	43.57737937	24.3609977	29.36809568	18.66546907	14.26842238	9.221790764	13.54514393
Achn010221	999	182	245	182	47	39	86	395	507	194	52	68	139	2823	2764	3232	17	117	69	347	707	220	62	212	111	1900	1829	2232	95	89	251	3156	2397	2905	111	1360	178	11.02830758	15.55032282	9.663304964	2.956079394	2.061778893	4.283022394	22.51620787	29.55526578	8.519768173	3.119342792	4.370086118	8.020760902
Achn010231	405	64	93	88	41	37	44	30	63	42	33	20	34	47	47	56	33	37	25	77	106	78	37	71	59	66	76	105	37	33	35	46	75	46	21	68	31	9.565945914	14.56017981	11.52517251	6.360811972	4.824915051	5.405240665	4.218226284	9.058951287	4.54973187	4.882971216	3.170454635	4.839384756
Achn010241	690	97	88	122	58	51	68	57	85	45	44	25	29	111	61	69	22	68	39	100	158	130	71	88	126	142	93	144	55	32	46	96	136	81	33	96	39	8.509922673	8.086719785	9.378438305	5.281564978	3.903588734	4.903172856	4.704239312	7.174014218	2.861244421	3.821455734	2.326148781	2.422786614
Achn010321	675	299	224	186	92	99	51	615	473	418	30	233	218	506	193	1644	49	232	97	88	97	5	3	60	57	83	164	213	4	96	405	294	286	474	62	7	157	26.81454214	21.04180825	14.61601423	8.563824899	7.745944703	3.75909919	51.88418329	40.80841866	27.16839888	2.663438845	22.1614779	18.61739782
Achn010351	1374	141	192	152	54	73	83	224	202	252	33	63	77	69	264	255	39	81	55	9	13	7	1	7	13	20	18	52	2	2	18	10	3	20	3	4	2	6.21205583	8.860399605	5.867818082	2.469396063	2.805944637	3.005444703	9.283781865	8.561641422	8.046469027	1.439303743	2.943746361	3.230503759
Achn010371	1353	6	7	5	5	10	2	17	10	19	22	44	25	3	3	6	15	4	11	44	14	18	93	64	47	32	30	35	128	185	86	8	20	21	110	24	164	0.268445683	0.328049256	0.196016213	0.232196641	0.390341902	0.073544395	0.715508449	0.430422139	0.616094512	0.974428846	2.087860369	1.065144356
Achn010461	3387	2693	1366	2660	1971	2869	1607	725	1000	1541	1562	905	1722	326	108	178	1600	1934	2132	769	342	1118	1981	1922	1986	312	161	226	965	1802	844	80	525	120	1760	77	1991	48.130916	25.57256645	41.65683076	36.56412222	44.73612077	23.60576407	12.18951572	17.19401105	19.96084756	27.63701158	17.15457462	29.30786678
Achn010491	657	382	311	342	385	488	395	269	274	256	312	248	264	63	19	97	270	283	416	212	201	212	423	297	397	127	184	114	316	430	335	52	84	295	406	84	564	35.19662035	30.01468795	27.61089741	36.81960154	39.22811348	29.91225181	23.3158124	24.28720795	17.09488295	28.45866163	24.23443406	23.1635338
Achn010521	2577	3552	3626	3738	2365	1888	1929	755	1814	1501	1201	420	840	4378	1742	2877	1740	2112	1289	11386	12096	11958	17918	13087	14010	18376	14243	11282	20923	17139	4612	9333	15390	7030	21137	11486	17514	83.43754338	89.2179406	76.93866818	57.66342719	38.69283416	37.24218827	16.6838461	40.99352478	25.5539364	27.92890035	10.46360755	18.79018802
Achn010541	2547	381	320	355	499	481	405	285	275	334	613	448	377	98	61	377	297	399	369	812	1388	914	226	504	346	704	736	921	211	201	390	403	580	1631	164	806	181	9.055219893	7.966358499	7.392974257	12.30992268	9.973764327	7.911219974	6.372055605	6.287762756	5.753194514	14.42303898	11.29264407	8.532546495
Achn010551	549	127	50	62	99	179	48	97	99	176	118	124	177	14	6	16	334	150	155	1056	805	1357	3791	1529	2424	418	442	166	2816	2539	1295	38	136	146	3963	104	3418	14.00342748	5.774793686	5.990169768	11.33043476	17.21962372	4.349970133	10.06150696	10.50159458	14.06474489	12.88056491	14.50093185	18.58519748
Achn010561	783	6	1	4	8	10	2	17	11	66	1	3	9	14	60	78	4	5	3	11	30	9	5	8	11	7	20	7	20	4	21	0	7	62	7	79	6	0.463865912	0.080979865	0.270968006	0.641965884	0.674498842	0.127082461	1.236376669	0.81813189	3.698057923	0.076535599	0.245983549	0.662593247
Achn010581	996	140	100	134	43	111	66	66	75	183	124	127	156	4	12	15	173	217	294	13	5	25	6	36	29	3	0	0	5	3	7	0	0	1	10	2	14	8.508865671	6.366188221	7.13617096	2.712644248	5.885815047	3.296871189	3.773533754	4.385249655	8.060895427	7.460837729	8.186362155	9.028830878
Achn010611	1212	102	111	125	108	133	122	108	90	155	147	126	92	25	19	29	189	128	174	84	96	119	117	122	174	69	40	52	68	82	82	36	64	41	152	46	127	5.094487749	5.807098225	5.470501974	5.598927708	5.795514432	5.008118461	5.074400926	4.324464016	5.610746073	7.268419126	6.674434819	4.375739565
Achn010621	2403	261	203	246	210	255	221	212	187	337	251	231	223	58	37	56	348	260	350	163	176	185	234	191	301	120	72	75	165	168	152	70	118	87	249	88	283	6.574908401	5.356499642	5.430016161	5.490972242	5.604403301	4.575682534	5.0239549	4.531899119	6.152727287	6.259580057	6.171699612	5.349551225
Achn010661	1287	511	298	377	244	411	262	243	301	683	413	384	548	12	21	70	540	757	875	43	11	70	41	86	118	3	1	7	5	11	12	2	5	1	21	3	29	24.03506625	14.68170624	15.53755179	11.91228304	16.8657728	10.12838326	10.75205231	13.62010159	23.28271878	19.23077348	19.15575388	24.54529578
Achn010731	969	51	48	56	81	74	60	52	59	97	62	47	61	8	3	7	75	65	82	54	30	51	118	66	123	51	62	33	113	115	100	28	52	72	120	68	149	3.186026394	3.14091565	3.065377997	5.252244878	4.033210724	3.080667702	3.055928639	3.545852229	4.391769043	3.834362424	3.114014653	3.628877569
Achn010771	1011	104	137	144	100	91	147	227	209	223	159	183	177	174	154	208	122	129	88	32	41	19	52	54	57	62	44	47	51	50	65	64	69	63	44	30	67	6.227090163	8.592276113	7.554941788	6.214877442	4.753715727	7.234084232	12.78610727	12.03892	9.67710032	9.42477989	11.62108038	10.09225857
Achn010801	2121	1906	2028	1783	1755	1584	3019	1887	1876	3975	1207	1043	1226	1305	946	1853	1965	1635	1584	846	1615	1069	1302	1180	1062	1120	950	933	1539	1395	1627	776	985	1599	1837	1402	1503	54.39828375	60.62700232	44.58928009	51.990043	39.44186836	70.81737533	50.66346321	51.50917139	82.22199315	34.10294221	31.57113613	33.32084911
Achn010841	801	342	325	396	260	368	279	293	295	315	197	114	211	460	215	423	151	208	225	191	204	238	302	256	260	214	120	192	177	196	193	147	242	122	204	145	282	25.84619165	25.7270303	26.22300488	20.39503976	24.26376958	17.32962118	20.83045451	21.44775786	17.2531967	14.73869249	9.137321503	15.18504899
Achn010921	1860	10	18	20	3	12	14	23	25	16	14	10	9	23	20	23	5	16	9	19	28	19	8	19	13	45	37	52	8	10	8	96	57	78	7	25	11	0.325454309	0.6136184	0.570343948	0.101342598	0.340730705	0.374483316	0.704171646	0.782743487	0.377397114	0.451066256	0.345170464	0.278930383
Achn010941	1827	433	371	404	379	495	531	307	322	545	396	392	448	518	545	466	554	462	504	540	528	590	784	610	783	782	592	528	645	595	636	540	728	591	703	590	620	14.34670999	12.87579861	11.72904368	13.03420019	14.30901115	14.46016857	9.568932038	10.26383643	13.08728291	12.98918452	13.77507876	14.13532261
Achn010951	585	70	121	141	108	57	117	391	333	329	186	212	258	110	144	124	98	81	71	24	39	53	23	23	38	17	22	13	54	10	44	5	5	18	6	18	10	7.243444622	13.11500068	12.78447895	11.59982971	5.14590732	9.950556679	38.06138024	33.14978878	24.67354591	19.05383174	23.2662594	25.42319322
Achn010991	576	35	26	19	54	78	25	27	31	12	17	9	20	0	0	0	8	22	18	23	12	12	33	27	48	6	3	16	30	74	29	12	1	13	50	2	95	3.678311722	2.862132121	1.749648881	5.890538526	7.151795536	2.159409002	2.66934632	3.134235378	0.914008635	1.768689858	1.003151662	2.001583768
Achn011001	1356	43	25	39	8	10	7	154	153	54	11	7	19	348	498	244	10	10	7	53	25	4	5	31	19	17	36	206	1	24	19	401	47	559	11	1	18	1.919604398	1.169012439	1.525543878	0.37069269	0.389478314	0.256835902	6.467324811	6.570889129	1.747131549	0.486136515	0.331424738	0.80771876
Achn011041	663	423	401	565	376	400	641	314	404	433	286	269	304	432	385	392	382	499	376	757	866	683	801	758	771	1186	874	955	848	636	562	676	962	873	707	841	644	38.62155977	38.35037874	45.20169341	35.63346382	31.86320322	48.10186147	26.96992642	35.48626038	28.65272317	25.85102409	26.04865612	26.43177407
Achn011201	6507	12020	12427	9100	3773	5728	4283	4501	8583	40071	2967	1293	1684	30489	46358	93692	4953	8956	8497	18862	61692	46292	8549	25884	29496	17847	22194	11141	8774	6645	49189	18113	13086	41888	7857	66355	6304	111.8218392	121.0944683	74.17889702	36.43256285	46.49060235	32.74799005	39.39053216	76.81582582	270.1723559	27.32511429	12.75746217	14.91858176
Achn011211	1107	13	17	6	37	42	13	5	5	18	7	12	36	0	0	0	19	23	59	5	6	7	39	5	17	0	3	0	40	47	40	2	5	2	89	1	66	0.710883938	0.973733505	0.287490445	2.100089616	2.003755097	0.584269362	0.25720892	0.263035752	0.713372593	0.378944551	0.695953456	1.874654066
Achn011241	1302	499	523	498	410	456	538	390	480	515	531	451	387	247	207	338	499	582	507	894	879	771	662	717	690	1418	1127	1094	788	750	514	675	1064	998	587	942	599	23.20024289	25.47003359	20.287949	19.78593586	18.49680972	20.55836979	17.05757403	21.46953564	17.35352799	24.44042673	22.23883991	17.13429497
Achn011391	1962	39	32	53	58	111	47	70	74	228	48	55	35	70	95	107	81	71	80	87	360	228	99	164	178	64	96	112	68	89	187	104	104	443	95	345	106	1.203285198	1.034164888	1.432836554	1.857431108	2.987906109	1.19183528	2.031714494	2.196469185	5.098323392	1.466113126	1.799742023	1.028336615
Achn011431	939	125	93	127	174	75	153	112	97	130	149	113	124	1	1	4	70	113	73	66	41	22	193	224	225	189	95	141	345	287	91	18	54	27	169	31	177	8.058373467	6.27994976	7.173942882	11.64306656	4.218311449	8.106683556	6.79228769	6.015871348	6.073923194	9.509242522	7.726083938	7.612413156
Achn011491	1251	159	156	169	169	198	193	119	134	224	199	151	167	32	32	49	242	196	221	136	118	138	260	167	211	148	140	112	242	254	172	59	158	107	266	123	266	7.693833522	7.90689737	7.165544225	8.488151438	8.358933133	7.675689205	5.416930875	6.237921236	7.855652149	9.532811694	7.749366634	7.695297596
Achn011501	510	36	37	59	71	82	29	69	81	164	139	131	128	50	24	32	215	104	146	2	1	1	47	15	14	11	4	4	165	155	164	1	5	1	292	5	289	4.273023634	4.600132712	6.136229884	8.74725721	8.491543658	2.82907984	7.704466242	9.24926539	14.1079921	16.33314704	16.49102653	14.46791844
Achn011511	903	134	99	130	112	110	153	88	98	140	86	75	85	195	230	228	146	110	144	146	211	157	201	145	190	327	254	219	269	165	139	231	297	258	240	399	210	8.982971428	6.951623735	7.636166476	7.793167249	6.43350889	8.429873598	5.549560161	6.320198573	6.801924722	5.707368954	5.332367637	5.426220448
Achn011541	582	41	25	30	39	34	28	14	17	27	24	26	26	2	4	4	33	27	40	14	11	12	14	15	32	18	15	18	31	27	14	9	5	19	31	23	28	4.264458009	2.723678465	2.734123048	4.21041929	3.085310683	2.393604699	1.369836371	1.701054918	2.035318196	2.471231918	2.868117466	2.575233549
Achn011561	162	30	12	16	25	34	19	10	13	14	28	19	28	3	2	1	19	37	33	5	1	1	6	0	6	3	0	2	2	5	4	1	3	3	0	1	6	11.21009287	4.696832198	5.238714779	9.696359713	11.08426431	5.835202991	3.51518857	4.673268521	3.791443225	10.35781773	7.529829757	9.963439203
Achn011651	1836	5572	6769	7158	3166	3798	2844	3540	5959	4631	2959	2030	3814	10976	6529	11253	3144	5593	3576	10312	16249	10722	8031	7213	9094	13707	10594	7884	5580	3749	3004	9653	10574	4098	3947	6683	3591	183.7136396	233.7710085	206.7944139	108.3482642	109.250958	77.06803702	109.7979489	189.013623	110.6607578	96.58229832	70.98554678	119.7496548
Achn011691	903	6	6	8	5	3	10	4	2	1	2	2	3	44	21	21	1	2	3	15	20	21	10	17	14	21	14	18	8	8	7	21	32	7	3	13	13	0.402222601	0.421310529	0.469917937	0.347909252	0.175459333	0.550972131	0.252252735	0.128983644	0.048585177	0.132729511	0.14219647	0.191513663
Achn011721	2019	3075	3468	5427	3420	2627	7490	20317	13026	12668	16979	18389	13923	11198	11706	9567	4707	2994	2864	3805	4866	7196	3736	5621	11971	2546	3644	2956	3778	1696	21786	5202	3858	8429	1243	11974	1220	92.19593466	108.913467	142.5749699	106.4323157	68.71740083	184.5707517	573.0425934	375.7224564	275.2727817	503.9657669	584.7474879	397.5234588
Achn011731	732	0	1	0	1	1	0	11	6	7	8	8	6	24	10	7	3	1	2	0	0	0	0	0	0	0	0	0	0	0	0	0	0	0	0	0	1	0	0.086621905	0	0.085836627	0.072149261	0	0.855746726	0.477345208	0.419544947	0.654943978	0.701657993	0.472505021
Achn011741	408	259	233	262	201	238	343	327	427	447	353	252	278	151	218	192	761	376	497	95	103	85	203	154	189	129	96	144	449	213	303	169	112	281	416	108	368	38.42753893	36.21050412	34.06127605	30.95420245	30.80773461	41.82648212	45.64058806	60.94809138	48.06610113	51.84892899	39.6539951	39.27813795
Achn011801	609	60	37	41	38	46	37	32	27	67	44	35	27	3	5	7	52	57	42	3	1	1	10	4	9	3	3	5	7	8	3	0	3	3	9	4	9	5.963990294	3.852327887	3.570971219	3.920577366	3.989178866	3.022747103	2.992239334	2.581896743	4.826685991	4.329728172	3.689753239	2.555716812
Achn011821	1437	7959	5503	8726	7735	8249	9282	9577	7361	14259	11988	8311	11512	1367	1239	2238	11063	14817	14545	1359	1448	1216	2089	1696	2141	1352	1412	1067	2115	2059	1895	1448	1158	2386	1638	1263	2169	335.2777295	242.8183803	322.0907305	338.2106462	303.1708951	321.3676656	379.5214803	298.3131841	435.3352524	499.9369239	371.3155056	461.8067442
Achn011831	1182	16	43	21	29	57	32	39	31	51	20	69	62	0	1	6	44	29	40	7	5	17	8	11	10	3	6	2	15	14	15	5	2	5	26	8	25	0.819417956	2.30669297	0.94237033	1.541573534	2.546832303	1.346945067	1.878930743	1.527343129	1.892972197	1.01399956	3.747815345	3.023712332
Achn011841	747	4896	7887	4208	2197	3705	3724	5199	5637	3036	2932	1759	2098	9310	7582	4609	2898	4349	2073	7185	9270	4510	4426	5494	4509	9261	5387	12488	1486	2185	1120	11633	7438	14836	1622	1110	3016	396.7562507	669.4683533	298.7960935	184.7962608	261.9452823	248.0312789	396.3353937	439.4604854	178.3087688	235.2169486	151.1791184	161.9015998
Achn011851	693	235	513	158	51	162	179	225	378	110	147	12	57	2283	1950	772	40	88	55	129	138	25	41	102	99	135	78	577	5	39	36	1665	360	942	8	5	31	20.52757265	46.93782307	12.09326691	4.624030243	12.34595673	12.85100754	18.48897884	31.76515386	6.96387531	12.71186722	1.111717859	4.741414018
Achn011861	714	49	80	34	6	34	23	54	89	32	20	0	6	409	303	166	3	23	10	64	64	12	19	29	36	50	38	226	4	17	13	578	123	494	1	0	18	4.154328533	7.104452065	2.525808911	0.528003453	2.514917111	1.602680698	4.306844483	7.259123631	1.966270676	1.678637928	0	0.484416912
Achn011871	639	95	327	69	48	209	111	195	233	112	133	28	69	1025	694	393	106	117	111	94	103	55	37	77	97	133	77	392	33	47	39	1181	299	2286	22	39	59	8.999652021	32.44783371	5.727538517	4.719805517	17.27382035	8.64250228	17.37790406	21.23476509	7.689687667	12.4731467	2.81322031	6.224643606
Achn011891	357	19	11	17	6	19	12	60	33	16	3	0	4	31	14	17	2	1	9	5	6	0	2	5	6	1	4	45	0	21	2	87	21	62	11	1	51	3.221724169	1.953724318	2.525808911	1.056006907	2.810789713	1.672362467	9.570765518	5.383170333	1.966270676	0.503591378	0	0.645889216
Achn011931	1896	36	55	58	58	69	83	38	45	19	14	4	15	0	0	1	37	18	35	18	12	3	18	11	23	18	9	16	13	25	27	6	7	30	15	4	40	1.149389269	1.839344888	1.622592433	1.92208852	1.922001527	2.177996319	1.141323884	1.382186284	0.439649723	0.442501707	0.135446638	0.456057061
Achn011991	1809	178	313	162	138	265	152	369	363	325	182	179	185	138	194	181	229	314	242	178	457	212	153	216	247	268	337	423	159	125	211	620	452	825	105	536	132	5.956407554	10.97095879	4.750028699	4.793185578	7.736602391	4.180443934	11.61586193	11.68585401	7.881998175	6.029177485	6.352739324	5.895211895
Achn012051	468	122	93	176	181	238	300	183	171	197	223	170	212	11	10	18	145	236	275	98	81	135	210	147	189	217	243	168	120	210	135	235	146	205	134	477	203	15.7803615	12.60015561	19.94741397	24.30056919	26.85802505	31.89280987	22.26736759	21.27858063	18.46766164	28.55513762	23.32113265	26.11296978
Achn012091	1440	2844	2108	2902	2733	1159	1478	2122	5022	9798	3259	6408	7611	986	659	599	2404	9174	1798	2520	3094	2976	6438	4740	2662	3391	1586	2769	9130	7845	5189	2959	4029	1553	17519	2363	9968	119.5556404	92.82114632	106.894338	119.2506799	42.50733859	51.06570407	83.91633913	203.0984525	298.51522	135.6272999	285.6975933	304.6810812
Achn012121	1074	361	378	426	361	360	490	238	259	345	313	240	323	271	242	327	264	312	281	566	482	477	645	546	706	487	668	486	768	501	474	347	493	1013	588	600	536	20.34725795	22.31651276	21.03900048	21.11964651	17.70276849	22.69912836	12.61933059	14.04390493	14.09309403	17.46486785	14.34675002	17.33662276
Achn012191	1068	19	14	14	22	25	25	24	19	42	21	22	30	1	5	5	49	43	43	31	32	20	80	32	74	37	12	31	88	83	61	19	32	41	101	29	154	1.076924652	0.831180979	0.695306947	1.2943006	1.236265434	1.164625079	1.279686625	1.036035761	1.72531967	1.178347242	1.32250706	1.619258779
Achn012201	1617	898	631	746	1091	1262	931	861	632	1591	1208	1473	1192	50	33	76	1523	1312	1532	191	227	187	452	248	439	132	144	96	595	451	397	47	62	273	672	145	722	33.61779984	24.74333029	24.470824	42.39342012	41.21851162	28.64554195	30.3219253	22.76142544	43.16698293	44.76949153	58.48430022	42.49447751
Achn012231	528	27	24	33	32	29	30	22	19	47	30	36	36	3	2	11	43	26	54	23	21	36	35	24	51	26	16	20	27	25	22	5	19	16	38	22	31	3.095514281	2.882147031	3.315124196	3.808024906	2.900728259	2.826862693	2.372752285	2.09561779	3.90530962	3.404964433	4.37738907	3.930382672
Achn012251	2139	41	31	50	49	65	34	37	42	35	12	34	34	76	41	62	29	24	37	138	176	55	64	88	88	168	105	342	69	74	74	348	117	457	38	37	57	1.160315363	0.91894543	1.239878147	1.439358642	1.604891004	0.790834332	0.985041622	1.143486137	0.717874944	0.336198452	1.020503981	0.916293046
Achn012261	981	1110	2009	1407	315	263	370	468	1162	680	479	392	324	3568	1647	1448	489	1354	259	3925	4077	3779	2889	2145	2058	9038	4509	7175	1261	614	616	8805	10011	2622	912	5356	750	68.49469587	129.8523287	76.0755106	20.1755448	14.15890643	18.76506611	27.16692524	68.98100521	30.41105181	29.26117447	25.65450448	19.0389179
Achn012321	1323	472	428	404	332	353	464	373	423	390	253	178	219	476	497	361	225	292	272	407	537	337	268	445	424	345	425	515	308	297	270	515	394	750	354	325	390	21.59658708	20.51269572	16.1972508	15.7674682	14.09151969	17.44919992	16.05508575	18.61971037	12.93291129	11.46003449	8.637871301	9.542244251
Achn012341	1557	69	73	103	69	91	76	49	72	58	32	25	50	25	27	34	29	56	65	293	279	302	237	351	330	345	302	312	159	170	180	275	364	308	184	284	225	2.682646501	2.972850438	3.508879046	2.784480639	3.086709441	2.428523788	1.7921366	2.692999557	1.634296749	1.231648021	1.030855914	1.85117574
Achn012391	2646	55	41	45	65	50	87	47	42	78	41	36	64	7	7	13	101	61	82	3	2	1	0	2	1	4	2	2	2	4	1	0	11	3	5	0	8	1.25827573	0.982500613	0.902074611	1.543502158	0.997982981	1.635862493	1.011513446	0.924382784	1.293291129	0.928579869	0.873492603	1.39430053
Achn012431	1338	249	693	385	181	256	317	685	799	508	392	139	283	516	514	338	166	480	213	432	497	188	162	330	224	640	354	1044	92	123	149	1512	696	1352	138	132	176	11.26538929	32.84096684	15.26245519	8.499750658	10.10477907	11.78746811	29.15399668	34.7762752	16.65709009	17.55719777	6.669683993	12.19260713
Achn012451	1623	142	182	118	282	226	243	242	209	221	156	143	188	18	18	42	86	154	154	106	147	124	136	170	175	165	170	167	269	337	236	91	122	252	276	260	384	5.296302656	7.110361498	3.856410648	10.91727658	7.354156877	7.449122837	8.491032205	7.499290279	5.974000983	5.760117281	5.656712266	6.677372246
Achn012501	1416	180	188	166	200	213	295	194	163	213	291	150	225	49	24	34	415	204	263	171	168	123	197	185	193	225	224	190	289	192	97	91	177	192	203	197	235	7.695063748	8.41847466	6.218199057	8.874634314	7.944367401	10.36516321	7.801931241	6.703733625	6.599452175	12.31558322	6.801028215	9.159790126
Achn012531	1254	743	1033	826	1054	1280	834	679	727	706	628	823	723	569	719	605	683	909	739	854	1559	661	981	1044	985	2252	3240	3209	1171	1325	1495	1596	1677	7742	1597	3181	1848	35.8669335	52.23259443	34.9383424	52.81129277	53.9082711	33.08917173	30.83442682	33.76208605	24.70009937	30.01147598	42.13556964	33.23586751
Achn012561	1197	192	126	153	197	246	276	274	132	176	401	312	309	33	17	20	282	213	310	179	153	184	190	328	192	369	274	281	294	323	89	139	114	155	318	245	148	9.709794725	6.674445755	6.779802867	10.34083956	10.8538528	11.47181973	13.0352707	6.422027765	6.450747656	20.07592062	16.73427935	14.8809476
Achn012571	228	0	0	1	0	0	0	0	1	0	0	0	0	9	1	7	0	0	0	0	2	0	0	0	1	0	0	0	0	0	0	1	0	0	0	0	0	0	0	0.232640294	0	0	0	0	0.255421559	0	0	0	0
Achn012581	1074	211	815	321	185	711	137	519	757	474	742	233	239	327	320	215	313	461	234	105	28	29	233	64	95	488	129	397	116	66	21	638	252	137	74	56	137	11.89271863	48.11629075	15.85333135	10.82308755	34.96296777	6.346490992	27.51862426	41.04724336	19.36268571	41.40233847	13.92830315	12.82802737
Achn012601	237	140	168	258	110	155	117	214	319	278	45	40	93	233	304	284	76	171	124	217	471	241	68	153	110	266	190	306	75	53	140	428	322	503	47	218	71	35.75877725	44.94690053	57.74191005	29.16272238	34.54031729	24.56150066	51.41964445	78.38531991	51.46215704	11.37861532	10.83573103	22.62043023
Achn012661	516	425	667	587	244	415	513	683	865	1226	392	212	442	795	922	796	368	721	661	1483	2393	1966	1049	1584	1839	1768	1711	1220	1804	978	2239	1062	1565	3137	900	2417	737	49.85884328	81.96245258	60.34040009	29.71145014	42.47578028	49.46352303	75.37627025	97.62449581	104.2394964	45.52622212	26.37744525	49.37860608
Achn012671	537	294	575	422	172	297	401	682	837	840	384	173	253	651	871	834	336	734	638	1491	2677	2245	736	1515	1580	2167	2071	1581	1172	596	1977	1268	1736	3735	422	2549	441	33.14179411	67.89415259	41.68290237	20.12509252	29.20956801	37.15245091	72.32255008	90.77025811	68.62724049	42.85309427	20.68323128	27.15891987
Achn012681	1239	201	137	267	250	329	254	200	208	174	206	196	263	15	18	40	261	213	230	189	196	198	250	204	255	171	181	108	264	203	165	60	110	158	246	144	237	9.820367069	7.011130872	11.43035558	12.67804902	14.02385982	10.19952137	9.192260667	9.776523008	6.161259173	9.963711902	10.15620213	12.23631646
Achn012741	225	0	0	1	1	0	0	0	1	1	2	0	7	56	62	13	0	1	0	0	0	0	1	2	2	4	5	2	1	0	2	15	4	3	2	1	0	0	0	0.235742165	0.27925516	0	0	0	0.25882718	0.194988509	0.532687769	0	1.793419056
Achn012771	1917	57	13	48	56	24	46	8	14	31	25	5	19	0	2	2	37	26	31	14	7	13	83	42	36	2	0	5	93	93	13	0	3	2	153	4	308	1.799930404	0.42999168	1.328124873	1.835479923	0.661198865	1.193859174	0.237646551	0.425302877	0.709465231	0.781525483	0.16745359	0.571344099
Achn012801	2688	122	216	156	111	114	150	92	129	85	167	90	135	2	1	19	93	170	78	175	191	187	86	300	353	94	111	115	60	99	145	16	66	71	106	104	128	2.747473654	5.095224215	3.078329611	2.59464197	2.239848052	2.776383002	1.94904652	2.794813575	1.387334535	3.723166466	2.149610704	2.895147951
Achn012821	921	433	344	433	311	444	446	377	374	442	307	213	303	352	189	282	274	263	249	732	811	887	895	764	853	750	478	461	529	592	630	515	617	320	496	242	722	28.4597602	23.68304965	24.93722088	21.21702476	25.46046379	24.09309598	23.31016577	23.64854198	21.05494809	19.97579134	14.84795163	18.96484321
Achn012851	810	669	1006	978	260	267	613	1077	1111	1086	1791	480	402	1177	2329	1515	272	1765	255	1293	1354	982	250	664	379	1919	1099	2581	296	247	518	2811	2040	3232	302	1512	301	49.99701419	78.75021986	64.04328817	20.1684282	17.40881512	37.65241509	75.71716179	79.87694349	58.82153346	132.5060825	38.04545562	28.609304
Achn012881	672	1955	2102	2668	1484	1388	1082	711	1383	1060	1333	1302	1380	540	522	1102	965	1512	943	1003	1165	956	1883	1228	2510	888	578	555	1016	760	1101	196	942	597	918	721	878	176.1085572	198.3363204	210.589318	138.7549075	109.0845297	80.10790422	60.2509598	119.8520054	69.2035109	118.873794	124.3908061	118.3793829
Achn012931	1836	1098	678	930	1372	1903	2219	767	749	1123	675	685	1119	127	28	152	713	1312	2195	839	506	656	848	1226	1364	442	519	404	901	2051	1540	71	140	195	1095	268	1614	36.20200579	23.41508993	26.86767322	46.95319598	54.74054059	60.13149583	23.78955559	23.75754382	26.8348156	22.0321228	23.95325101	35.13368215
Achn012981	717	21	13	5	0	4	3	73	94	42	3	4	5	17	20	179	3	9	9	31	14	10	2	22	15	39	90	210	2	15	45	478	142	185	14	27	32	1.772977031	1.149643028	0.369888334	0	0.294634641	0.208170642	5.797854955	7.63486032	2.569932228	0.250742151	0.358168515	0.401991719
Achn012991	768	32	40	17	3	6	6	116	175	77	2	4	4	32	31	360	7	17	6	71	55	44	12	35	29	121	210	577	17	44	111	1124	393	576	54	68	84	2.522270895	3.302460139	1.174106486	0.245439105	0.412603589	0.38869362	8.601227032	13.26994817	4.398666554	0.15606087	0.334383887	0.300237565
Achn013041	1617	293	1669	323	263	789	313	557	1044	332	721	211	466	121	132	237	543	492	435	252	206	248	182	182	326	391	325	311	193	179	99	288	213	549	99	211	166	10.9688367	65.44630468	10.59527634	10.21949541	25.76973508	9.630563514	19.61592612	37.59956988	9.007817934	26.72086374	8.377588151	16.61277393
Achn013081	1941	131	130	195	109	206	257	159	119	111	193	89	129	9	7	23	96	144	134	94	68	45	59	111	140	108	121	108	76	158	52	52	66	77	89	73	132	4.085533073	4.24674936	5.328793143	3.528455844	5.605116653	6.587565859	4.664823657	3.570374928	2.508932511	5.958775469	2.943818581	3.831161265
Achn013091	483	514	491	634	529	536	617	633	569	698	353	382	500	710	634	749	331	411	412	1002	1544	833	960	1003	1045	2123	2090	2516	1232	920	1241	1936	2513	3507	948	2391	1060	64.41973864	64.45745803	69.62447173	68.81645008	58.60850312	63.55583303	74.63116503	68.60527883	63.40154304	43.79785306	50.77650482	59.67454713
Achn013101	432	106	58	158	141	142	137	63	94	115	55	69	136	13	9	17	78	115	93	36	34	30	35	47	59	33	30	18	63	62	30	11	26	51	79	51	80	14.85337305	8.513008359	19.39961567	20.50780079	17.35991395	15.77808177	8.304632996	12.67174734	11.67899922	7.629642525	10.25443921	18.14769283
Achn013131	1560	75	70	88	77	106	65	62	56	109	49	61	62	33	32	35	62	78	82	108	247	200	170	110	102	282	417	196	136	87	75	442	467	475	173	604	141	2.910312572	2.845196428	2.992112095	3.101343361	3.588593263	2.073032641	2.263240641	2.09052722	3.065444343	1.882334184	2.510451338	2.291043575
Achn013141	858	98	164	174	54	39	32	37	73	86	10	29	47	64	32	47	34	101	31	333	287	301	114	134	102	1132	565	526	57	14	45	793	1050	237	23	180	37	6.91419714	12.11979777	10.75676662	3.954487402	2.400602697	1.855581665	2.455715651	4.954821009	4.397468116	0.698454243	2.169987744	3.157743344
Achn013171	1755	168	127	187	164	166	144	154	125	344	136	169	186	73	29	99	135	200	118	108	58	109	310	168	174	85	67	72	268	389	308	52	140	84	585	113	550	5.794755698	4.588443763	5.65176729	5.871518743	4.995442194	4.082279663	4.996975752	4.147871469	8.599493204	4.643944653	6.182386538	6.109449533
Achn013181	435	4755	3551	3931	5581	3671	2405	6255	5958	8278	6228	7922	4802	735	752	942	9435	6187	8530	5751	5775	6133	6747	7906	8506	6073	5884	4654	6490	7685	7217	2267	4514	3614	10727	2915	14889	661.7047232	517.6071042	479.3288539	806.1326103	445.6953449	275.0699864	818.8449953	797.633967	834.8870043	857.994679	1169.209006	636.3545549
Achn013201	1617	1297	1282	1390	1078	1026	1014	1120	1049	1477	816	965	1190	1362	1000	1234	1119	1184	1165	1392	1784	1209	1452	1350	1391	2649	1930	2650	1692	1355	1091	1869	2510	2245	1558	2399	1476	48.55488462	50.27091828	45.59577125	41.88827396	33.51045398	31.19933356	39.44315486	37.77964445	40.07393701	30.24164329	38.31456192	42.42317805
Achn013211	1134	227	366	266	194	209	382	479	365	470	358	261	221	351	443	414	203	318	223	462	522	384	332	385	360	739	503	794	295	258	204	944	690	672	314	499	263	12.11757658	20.46476886	12.4419476	10.74910734	9.733660672	16.75975596	24.05393321	18.74442868	18.1834522	18.91887116	14.77658321	11.23428604
Achn013241	3594	903	796	1039	772	820	1096	698	764	924	667	432	572	591	560	718	617	765	622	1182	1326	1095	1318	1184	1420	1380	1188	1222	1406	1131	882	874	1166	1810	1311	1394	1164	15.20941982	14.04344986	15.33406362	13.49655572	12.0497698	15.17224558	11.05964003	12.37963055	11.27938535	11.12174693	7.71706654	9.174538221
Achn013271	1491	1861	2066	2065	1043	1628	1170	1245	1561	1468	770	636	908	2233	1651	1906	1276	1201	1124	2051	2100	1259	2050	2175	2266	3357	3078	3545	2647	2623	1427	3589	2933	3796	2030	2092	2114	75.55647704	87.86005824	73.46190707	43.95318888	57.66598672	39.04141957	47.55052868	60.97020534	43.19564348	30.94840912	27.38583852	35.10544344
Achn013311	1710	166	109	103	178	243	403	119	76	118	164	178	217	0	3	3	362	154	292	0	1	0	0	2	1	0	0	0	1	5	3	0	0	0	0	0	1	5.876448682	4.041747707	3.19492671	6.540449794	7.505042117	11.72536357	3.962912588	2.588271796	3.027453161	5.747420666	6.682984638	7.315261941
Achn013331	1515	742	731	870	671	653	794	705	651	961	460	558	724	532	487	568	450	512	472	761	740	671	864	814	980	847	697	862	922	915	854	692	1035	984	930	714	963	29.64792086	30.59451389	30.45975499	27.82874438	22.76373488	26.07505612	26.49964928	25.02423177	27.82930052	18.19577033	23.64656907	27.5481343
Achn013341	1851	500	604	504	412	502	485	812	945	963	937	510	615	2053	2741	1267	756	898	614	546	590	387	386	454	514	898	601	1247	303	344	468	2204	1270	2702	468	863	500	16.35183725	20.69042126	14.44255079	13.98538807	14.32320702	13.03625065	24.98119747	29.73156622	22.82503248	30.33600727	17.689287	19.15291826
Achn013351	528	7	3	13	5	10	7	5	6	13	2	4	2	16	18	31	2	6	2	1	5	1	2	4	1	2	1	2	0	2	5	6	3	5	3	1	1	0.802540739	0.360268379	1.305958017	0.595003892	1.000251124	0.659601295	0.539261883	0.661774039	1.080192023	0.226997629	0.486376563	0.218354593
Achn013391	624	23	14	12	13	12	17	13	9	10	14	9	17	1	2	1	18	18	16	1	1	1	5	7	4	2	1	0	10	18	12	1	0	0	9	1	10	2.231239638	1.422598214	1.020038214	1.309008561	1.015639603	1.355444419	1.186376142	0.839943972	0.703083565	1.344524417	0.925986149	1.570473418
Achn013421	1032	49	32	53	51	66	57	42	38	50	40	18	31	0	3	6	39	38	37	25	21	23	22	30	39	31	13	16	18	63	13	9	9	29	23	11	28	2.874215671	1.966115804	2.724055541	3.105090076	3.377592167	2.747973501	2.317571999	2.144353087	2.125601476	2.322766435	1.119797204	1.731602702
Achn013431	2151	322	471	450	370	348	547	263	316	334	261	222	208	161	183	274	236	317	283	831	956	663	551	730	721	1417	1020	1453	570	460	310	973	1331	1233	377	1068	342	9.061882603	13.88415041	11.09665003	10.80799258	8.544404579	12.65214901	6.962720791	8.555375394	6.812360032	7.27152237	6.626117532	5.574285172
Achn013471	990	199	229	274	167	258	269	180	160	278	50	63	74	15	26	51	68	117	113	455	747	411	210	335	371	429	338	362	256	198	223	179	237	506	130	240	170	12.16804626	14.666926	14.68030755	10.59900265	13.76345546	13.51868559	10.35382815	9.411897441	12.3197285	3.026635051	4.085563132	4.308863967
Achn013491	1827	227	173	255	168	144	191	333	239	247	106	91	110	29	30	65	127	149	165	44	30	8	23	21	37	13	17	28	12	28	31	11	10	52	15	23	37	7.521254427	6.004078598	7.403233016	5.77769296	4.162621426	5.201303573	10.37933019	7.618189154	5.931300695	3.476902926	3.19778614	3.470726534
Achn013551	2268	1249	1219	1487	1083	960	1658	991	1119	1071	792	644	842	1084	1080	1306	667	871	826	1367	1398	1292	1373	1651	1645	1873	1383	1977	1360	1272	1286	1558	2088	1912	1406	1466	1575	33.33668093	34.07999077	34.77664677	30.00330734	22.35481877	36.37130285	24.88251338	28.73289822	20.71752905	20.9270195	18.23011415	21.40106074
Achn013591	522	97	83	99	80	48	114	41	57	81	41	43	40	56	88	66	39	82	63	117	122	95	112	118	104	133	100	159	115	74	94	101	123	153	88	157	90	11.24874836	10.08199325	10.05968722	9.629488267	4.856391663	10.8655504	4.472774422	6.359116051	6.80778845	4.706939338	5.288646309	4.417288316
Achn013601	600	249	263	334	227	180	341	127	186	254	124	121	112	189	207	149	148	185	156	298	354	252	271	330	332	397	292	433	327	224	267	293	328	488	259	440	241	25.12181812	27.79350453	29.52670617	23.77159547	15.8439778	28.27616523	12.05358161	18.05319578	18.57265545	12.38499063	12.94734411	10.76051434
Achn013651	3084	99	61	109	200	275	120	84	51	109	47	110	139	4	2	5	148	99	161	20	19	20	42	45	38	22	24	20	58	102	55	12	31	15	105	18	138	1.943228161	1.254163851	1.874700583	4.074734821	4.70935354	1.935905969	1.551059859	0.963048601	1.55061387	0.913290071	2.289944131	2.598164767
Achn013661	339	30	48	27	45	14	31	77	24	79	65	110	97	146	196	104	36	37	51	14	43	31	26	25	27	64	36	38	38	14	48	94	101	152	28	102	11	5.35703553	8.978015529	4.224583046	8.340585523	2.181078557	4.549664558	12.93464962	4.122910826	10.22395499	11.49049944	20.83241209	16.4944673
Achn013671	2847	3797	3875	4832	3270	3199	5714	2497	2689	3134	2656	2226	2618	2635	2876	3139	2463	2693	2577	7353	7224	6854	6169	7546	8720	8675	7149	8082	6476	5767	6039	6292	9324	8349	5378	7600	5459	80.73393121	86.30243568	90.02419453	72.16789034	59.34303359	99.85507703	49.94531047	55.00418488	48.29509902	55.90695658	50.19775144	53.0088562
Achn013721	1785	199	211	235	146	140	282	135	133	172	181	163	153	199	146	145	135	184	112	368	414	365	517	434	462	676	505	622	407	476	242	458	689	452	397	649	346	6.748664312	7.495196928	6.983118755	5.139233612	4.142216419	7.860103595	4.306844483	4.339161541	4.227481953	6.076669298	5.862676827	4.941052502
Achn013771	522	126	8	77	159	71	183	33	14	70	242	144	137	1	0	0	61	103	141	10	0	15	34	12	32	6	3	6	53	35	30	1	6	7	71	17	21	14.61177622	0.971758386	7.824201167	19.13860793	7.183412669	17.44206774	3.600037949	1.561888153	5.883273969	27.78242244	17.71081555	15.12921248
Achn013791	930	317	275	396	391	547	837	279	313	415	682	589	506	40	15	39	428	403	386	377	290	191	279	347	335	655	472	605	367	391	140	309	631	393	473	405	399	20.6338032	18.74945111	22.58562033	26.41663729	31.06328264	44.77750506	17.08381645	19.59989691	19.57747527	43.94674094	40.66108069	31.36417198
Achn013811	546	49	80	108	57	69	100	43	82	126	87	70	78	139	51	175	103	84	55	128	203	160	250	183	233	234	185	114	300	278	281	68	148	88	285	187	219	5.432583467	9.290437315	10.49182163	6.559427516	6.674203103	9.112231391	4.48476256	8.746083268	10.12440334	9.548867288	8.230987994	8.235087504
Achn013831	732	352	280	306	283	291	363	217	232	283	165	156	180	309	402	275	260	249	331	312	374	230	228	235	271	367	306	304	219	174	221	344	381	344	158	190	218	29.10948705	24.25413348	22.1732897	24.29176543	20.99543507	24.67248685	16.88154904	18.45734806	16.96160286	13.50821955	13.68233086	14.17515062
Achn013841	723	185	318	303	103	145	266	299	296	364	225	98	133	327	415	346	79	193	109	483	663	390	260	429	317	691	533	912	311	256	420	1129	945	1803	240	448	306	15.48946442	27.88865924	22.22921453	8.951228668	10.59187082	18.30462017	23.55030483	23.84217173	22.08790991	18.64959772	8.702305979	10.60424131
Achn013931	429	68	57	53	45	39	55	34	36	56	41	29	49	38	58	56	30	35	32	130	165	127	170	188	164	278	185	255	126	143	111	152	255	150	157	254	121	9.595212357	8.424737475	6.55297277	6.590812337	4.801205394	6.378561974	4.513207143	4.886946748	5.72693522	5.727324789	4.339975488	6.584230802
Achn013981	396	53	29	50	40	58	38	37	19	36	37	43	55	4	0	7	41	53	45	7	27	14	38	12	12	16	13	12	34	15	11	5	7	14	36	15	18	8.101839846	4.643459105	6.697220598	6.346708176	7.735275358	4.774256992	5.320717244	2.794157053	3.988401314	5.599274845	6.971397407	8.006335073
Achn014001	831	212	398	225	111	240	234	504	492	274	202	74	140	196	502	252	116	167	115	166	218	36	34	104	70	181	136	520	15	38	43	765	435	874	33	67	72	15.44321819	30.3683266	14.36154886	8.392776913	15.25292688	14.00980904	34.53767946	34.47914415	14.46575398	14.56718358	5.717119459	9.71165554
Achn014011	879	246	211	284	245	224	300	181	214	282	166	198	210	241	272	249	201	210	190	282	354	323	347	333	356	261	263	268	286	251	250	203	237	267	273	255	244	16.94139632	15.22062175	17.13757036	17.51301556	13.45866905	16.98047215	11.7260932	14.17807588	14.07510907	11.31734253	14.46181781	13.77198934
Achn014041	159	8	4	6	7	6	7	9	6	23	3	9	5	7	13	21	8	14	10	21	49	42	9	16	13	16	17	17	8	14	13	6	12	34	12	26	15	3.045761081	1.595150558	2.00158442	2.766206771	1.992953183	2.190374112	3.223361594	2.197589261	6.346324104	1.13070517	3.63405885	1.812755111
Achn014051	2319	43	16	52	73	71	60	74	48	131	90	109	120	4	7	9	143	106	126	29	48	50	63	45	72	17	19	21	54	43	26	12	16	20	68	28	73	1.122459493	0.437479843	1.189384791	1.977906856	1.616964818	1.287264771	1.817166045	1.205404718	2.478346828	2.325771307	3.017673994	2.98295537
Achn014071	279	74	69	80	136	64	72	15	26	37	35	48	74	10	6	3	48	54	38	21	12	16	15	25	37	13	11	20	17	14	9	7	15	7	14	6	17	16.05574591	15.68135911	15.20917194	30.62798526	12.11486953	12.83942797	3.061615851	5.427021509	5.818205501	7.517770934	11.04545486	15.2895173
Achn014121	1791	145	98	121	194	228	143	128	74	234	166	159	178	10	6	13	267	190	255	7	13	14	70	34	76	9	14	9	78	80	72	0	7	30	145	22	120	4.900894872	3.469519262	3.583517835	6.805967461	6.723295996	3.972444459	4.069846465	2.406182323	5.732074251	5.554407642	5.699648973	5.729156354
Achn014171	1416	84	71	81	106	132	310	49	36	84	162	174	110	14	4	14	128	102	163	173	132	141	158	195	179	299	223	263	143	166	156	179	364	193	152	193	150	3.591029749	3.179317558	3.034181467	4.703556186	4.923269938	10.8922054	1.97059088	1.480579206	2.602600858	6.856097875	7.88919273	4.478119617
Achn014231	2097	23	20	28	21	22	30	8	17	11	14	12	21	0	1	4	23	16	27	5	15	15	10	8	13	6	13	5	7	9	9	1	6	11	7	10	19	0.663945415	0.604742343	0.708238264	0.629222999	0.554073298	0.711770864	0.217247706	0.472109662	0.230136652	0.40008738	0.367391739	0.577280812
Achn014261	2574	684	493	712	775	910	651	616	558	1153	1183	1079	893	171	113	199	1195	898	953	501	592	602	1013	672	706	516	409	294	921	795	633	269	382	365	1118	482	914	16.0860913	12.14443151	14.67206482	18.91807245	18.67135431	12.58316317	13.62811569	12.62461243	19.65225092	27.54237897	26.9128365	19.99904118
Achn014331	1467	259	77	284	314	398	712	143	64	116	167	146	149	0	7	3	104	271	289	496	148	647	1810	1060	1540	134	237	43	863	1933	698	5	14	8	1296	9	1002	10.68741369	3.328123429	10.26852375	13.44879144	14.32834166	24.14722684	5.55097876	2.540634892	3.469120707	6.821998269	6.389535874	5.854939514
Achn014411	2550	116	148	138	135	138	166	139	105	130	102	66	87	19	6	26	75	163	88	62	67	38	55	71	70	93	75	97	63	66	31	82	68	132	51	82	71	2.753726342	3.680106169	2.870507539	3.326421756	2.858129329	3.238808645	3.104118283	2.397957694	2.236632894	2.397094961	1.661691223	1.966732663
Achn014481	951	0	14	1	0	4	2	4	15	4	10	1	3	14	7	20	7	4	3	7	2	8	4	11	2	11	6	29	4	5	3	63	16	74	5	6	6	0	0.933439838	0.05577496	0	0.222137789	0.104632562	0.239520735	0.918550716	0.184531712	0.630151146	0.067509681	0.181847358
Achn014491	3945	492	529	651	473	513	632	484	535	561	414	340	476	704	539	599	380	440	398	1069	1136	1089	1268	1240	1217	1487	1318	1206	1254	1056	1115	1072	1313	1160	1108	1192	1166	7.549549995	8.502516386	8.75293628	7.533518473	6.867731823	7.970534627	6.986537526	7.897673447	6.238890877	6.288956361	5.53322691	6.955465542
Achn014531	2808	45	29	27	32	47	46	32	31	50	43	31	29	5	1	6	70	33	47	22	24	42	123	77	105	32	31	32	236	403	113	6	41	31	719	66	548	0.970104191	0.654846797	0.510019107	0.716038871	0.883982617	0.815038474	0.64895789	0.642920078	0.781203961	0.917691269	0.708779522	0.595342864
Achn014541	1110	435	430	666	544	799	584	386	509	337	357	331	491	1184	812	811	441	469	545	1855	1758	1749	2549	1915	2241	2092	1124	1002	2377	2257	2328	1099	1794	902	1568	1154	1613	23.72298031	24.56316298	31.82519228	30.79354194	38.01603082	26.17623919	19.80286231	26.70466914	13.31982313	19.27393921	19.14483316	25.49909527
Achn014551	1173	227	307	299	268	199	673	389	258	381	607	708	297	16	27	47	298	296	181	244	181	209	748	484	1020	226	285	325	569	497	1129	84	117	773	412	622	384	11.7146904	16.59507336	13.52050652	14.35557215	8.95979421	28.54528834	18.88492355	12.80896656	14.25011927	31.01101111	38.75090204	14.59569217
Achn014561	2202	222	157	307	298	303	414	173	178	224	154	127	286	44	51	99	207	183	317	172	167	146	284	307	431	106	135	147	338	413	476	51	143	236	337	176	415	6.102933393	4.520860965	7.395045436	8.503205477	7.267219609	9.354065543	4.473963436	4.707551564	4.462952243	4.191106085	3.702823209	7.487123153
Achn014591	1044	270	436	488	199	571	719	273	590	210	291	82	142	101	18	237	32	230	255	265	81	45	44	214	260	301	123	385	24	141	109	550	471	1096	99	122	148	15.65547452	26.48041601	24.79357253	11.97667603	28.88541291	34.26460849	14.89106606	32.91121465	8.824910954	16.70389448	5.04266276	7.840686762
Achn014601	789	94	75	61	56	126	132	68	35	95	83	128	41	1	1	5	67	179	71	1	0	1	1	1	9	6	0	3	6	13	0	1	0	1	1	1	0	7.211968492	6.027303676	4.100838042	4.459588102	8.434056625	8.323659579	4.907898262	2.583351128	5.282483363	6.304147076	10.41548595	2.995526126
Achn014651	933	114	99	133	147	99	135	93	96	101	109	88	123	20	14	13	93	93	71	112	63	65	106	104	98	87	63	93	119	105	63	38	54	41	74	62	84	7.396498574	6.728098856	7.561183589	9.899640309	5.603979287	7.198955797	5.676294855	5.992140493	4.749318178	7.001161595	6.055466408	7.599582359
Achn014661	1581	263	238	241	376	567	380	141	237	114	187	29	93	18	25	22	135	129	107	23	20	6	28	56	58	35	11	144	25	45	36	296	43	78	46	12	65	10.06993921	9.545175113	8.0854642	14.94306547	18.94061862	11.95829076	5.078680412	8.729892065	3.163475805	7.088184023	1.177640407	3.390918384
Achn014671	1305	0	0	0	0	1	2	0	0	1	0	0	1	0	1	1	4	0	0	3	14	3	1	0	1	32	29	13	12	3	2	11	12	2	12	26	3	0	0	0	0	0.040469931	0.076249476	0	0	0.033618708	0	0	0.044172883
Achn014691	174	32	21	40	30	35	45	29	38	53	27	35	25	5	1	2	39	29	50	0	0	2	2	0	0	1	1	0	4	2	3	4	0	2	0	0	1	11.13278188	7.652597289	12.19356026	10.8331743	10.62335676	12.86709915	9.491009139	12.7182321	13.36343659	9.299075278	12.91413634	8.282415593
Achn014721	1077	1741	1188	1257	1734	2498	1186	1495	1300	2718	2611	2496	1863	33	40	94	3677	2632	3729	1136	1836	1526	2082	1345	2372	1907	1805	1127	2115	2039	2312	570	958	600	3154	1042	2494	97.85567975	69.94224215	61.9069432	101.1619318	122.4953777	54.78811616	79.04768057	70.29428973	110.719798	145.2835409	148.7905841	99.71566958
Achn014741	2487	309	324	392	275	308	313	278	275	344	136	224	137	21	22	39	304	360	373	161	220	124	232	143	279	141	109	102	146	96	148	68	89	194	132	91	149	7.521174491	8.260532382	8.360457964	6.947693208	6.540604695	6.261608847	6.365501907	6.439457877	6.068399909	3.277090015	5.782542108	3.175492126
Achn014751	492	162	125	158	143	267	121	139	152	294	201	152	118	3	1	14	318	364	422	99	179	104	173	138	196	154	124	73	174	140	210	35	84	38	297	100	252	19.93209195	16.10956166	17.03380888	18.26226578	28.66085415	12.23594876	16.08841793	17.99164541	26.21644278	24.48252475	19.83467351	13.82557374
Achn014771	975	106	102	111	77	140	88	98	80	157	91	153	119	12	3	4	156	122	138	21	13	16	43	22	20	15	28	10	43	35	27	16	13	22	44	13	50	6.581186828	6.633372243	6.038626228	4.962149377	7.583442367	4.490507629	5.723808588	4.778347932	7.064583661	5.593221575	10.0747293	7.035720914
Achn014791	1542	222	258	221	27	26	62	386	473	202	14	7	24	41	21	311	9	86	59	122	120	3	5	62	87	293	252	449	8	323	271	168	26	660	82	20	210	8.715083872	10.60899257	7.601996859	1.100178402	0.890495942	2.000436168	14.25497871	17.86360739	5.74722939	0.544087702	0.291447435	0.897207977
Achn014811	3213	39	43	58	76	67	54	36	53	48	23	35	41	8	4	12	49	50	63	117	109	40	83	57	76	80	52	126	61	78	50	44	48	41	60	43	75	0.734779196	0.84858733	0.957496189	1.486231943	1.101303572	0.836181234	0.638051035	0.96063309	0.655423559	0.428985248	0.699364993	0.735596052
Achn014831	1998	21	23	49	15	32	41	36	43	23	7	0	9	8	6	14	6	10	20	2	5	0	4	5	12	7	5	24	4	10	17	19	1	25	2	1	20	0.636248514	0.729913112	1.300829514	0.471714797	0.845858007	1.020953013	1.026055042	1.253329811	0.505037804	0.209955765	0	0.259664921
Achn014861	1209	47	66	61	36	42	71	74	103	67	48	30	73	92	127	84	36	61	43	84	68	42	59	76	65	141	124	214	42	55	28	190	146	186	51	44	58	2.353285004	3.461437129	2.676229293	1.870940276	1.834703798	2.921792904	3.485531892	4.961389486	2.431308328	2.379250581	1.59309445	3.480669739
Achn014911	789	232	238	261	275	386	340	313	258	461	506	428	459	56	53	86	495	395	551	0	0	0	0	0	0	0	0	0	0	0	0	0	0	0	0	0	1	17.79975202	19.12664367	17.54620867	21.899763	25.83766553	21.43972922	22.590767	19.04298831	25.63394558	38.43251109	34.82678114	33.53528029
Achn014921	1296	614	487	553	760	825	763	367	405	781	563	431	613	151	118	162	675	641	709	729	806	752	768	772	1059	745	651	586	754	749	688	385	682	640	630	665	637	28.67915425	23.82663834	22.63288494	36.84616691	33.61955166	29.29118343	16.12592756	18.19878607	26.43854606	26.0332651	21.35103043	27.26601889
Achn014971	528	559	863	673	673	620	1200	793	860	1025	895	844	1026	65	103	200	506	993	656	331	318	256	318	483	399	276	273	307	410	468	435	154	172	486	269	160	399	64.08861048	103.6372036	67.60844194	80.0875238	62.01556968	113.0745077	85.52693462	94.8542789	85.1689864	101.5814389	102.6254549	112.0159062
Achn014991	891	1299	857	1436	1277	1571	2631	1008	863	727	502	361	600	103	50	104	650	586	854	1738	1642	847	1702	1677	1558	1547	1593	1466	2196	1750	618	945	1026	1591	873	602	1067	88.25400385	60.98765445	85.48630025	90.05273712	93.119675	146.9131011	64.42381961	56.40602425	35.79713278	33.76379546	26.01213916	38.8185943
Achn015001	342	104	118	79	61	103	180	133	68	93	91	69	67	9	4	20	185	97	141	30	32	11	40	31	25	31	35	36	71	43	49	4	11	91	57	27	81	18.4081525	21.87734998	12.25238884	11.20695049	15.9057477	26.18567547	22.14568799	11.57911067	11.93021797	15.94558782	12.95297584	11.29314631
Achn015011	1011	66	116	86	13	15	9	3	4	6	6	13	12	41	18	49	13	36	9	1080	951	862	486	578	528	2067	1140	1220	439	210	193	888	1401	323	122	474	130	3.951807219	7.275211892	4.511979123	0.807934068	0.783579515	0.442903116	0.168979391	0.230409952	0.260370412	0.355652071	0.825541229	0.68422092
Achn015071	2109	113	93	107	218	231	210	132	121	152	100	118	106	1	0	6	199	111	195	10	7	4	28	15	34	5	3	1	12	38	24	2	4	7	59	8	86	3.243432275	2.7960516	2.691082325	6.49476794	5.784667097	4.954046711	3.564191199	3.341190121	3.161975817	2.841506592	3.592129611	2.897313859
Achn015081	2205	555	397	601	668	701	614	433	420	779	700	514	543	100	90	158	677	630	714	416	492	437	739	527	919	247	314	156	720	568	535	88	118	296	682	313	621	15.2365752	11.41617785	14.4572491	19.03494354	16.79006567	13.85406304	11.18260396	11.09259341	15.49959676	19.02456318	14.96583994	14.19572227
Achn015111	450	162	270	115	165	150	129	412	306	765	194	250	230	314	300	724	179	257	447	4	11	11	4	11	26	82	67	202	94	96	69	44	85	350	56	397	125	21.79242054	38.04434081	13.55517449	23.03855068	17.60441978	14.26246457	52.13727687	39.60055848	74.58310458	25.8353568	35.66761464	29.46331307
Achn015131	3963	357	448	358	149	151	141	157	230	281	102	121	117	361	554	694	95	310	91	1996	2170	2115	2313	1903	2331	3053	3082	2105	2129	1647	1182	1713	2698	2130	1755	3644	1401	5.453145857	7.167913484	4.791579963	2.36235913	2.012314449	1.770159591	2.256000658	3.379840158	3.110812128	1.54241538	1.96023378	1.701876524
Achn015141	1080	595	278	685	613	631	528	696	761	1391	559	752	1380	6	4	19	555	445	447	1069	899	1148	2998	1485	2754	548	473	186	3935	3279	1874	80	179	635	2207	309	2148	33.35002628	16.32149189	33.64237147	35.66321103	30.85663578	24.32358299	36.69856867	41.03489244	56.50604492	31.01796488	44.70341035	73.65828268
Achn015151	633	16	31	21	34	6	39	24	44	40	3	15	23	24	28	41	9	30	7	0	6	1	1	1	7	3	4	4	11	5	58	14	13	60	13	48	9	1.530097984	3.105251619	1.759686777	3.374884632	0.500599615	3.065337366	2.159092126	4.048008023	2.772348465	0.284015991	1.521367449	2.094548323
Achn015171	558	160	130	281	124	149	178	151	92	53	48	87	95	25	9	23	38	71	56	155	70	58	101	156	130	215	199	394	61	70	51	408	330	177	48	50	108	17.35756315	14.77229482	26.71110822	13.96275799	14.10246531	15.87095958	15.41013312	9.601653438	4.167093129	5.155042926	10.00994346	9.814217187
Achn015271	894	39	25	29	7	6	1	14	61	12	7	0	4	93	75	34	0	12	2	13	23	4	1	3	2	42	12	54	0	0	0	60	22	23	0	10	1	2.640766843	1.773132961	1.720601372	0.491976372	0.354451405	0.055651883	0.891772671	3.973605191	0.588891469	0.469229998	0	0.257922204
Achn015281	1461	164	236	256	171	226	257	269	197	353	248	202	167	27	17	65	233	246	187	134	214	173	158	168	244	129	124	147	191	156	207	79	162	200	178	217	175	6.795111734	10.24237329	9.294146959	7.354101486	8.169607536	8.751858544	10.48493412	7.852508376	10.60024798	10.1724769	8.87662196	6.589197325
Achn015301	894	28	8	27	42	43	48	17	18	45	45	41	30	0	0	0	66	42	66	0	4	2	7	0	2	0	4	0	8	7	4	1	1	2	12	0	14	1.89593517	0.567402547	1.601939209	2.951858232	2.540235069	2.671290384	1.082866814	1.172539237	2.20834301	3.016478558	2.944373558	1.934416528
Achn015311	1236	43	42	75	63	69	82	64	65	96	58	39	82	19	8	12	72	66	82	81	99	92	106	98	111	67	57	64	127	121	127	37	65	73	129	68	169	2.105973757	2.154614771	3.218567181	3.202622888	2.948313021	3.300751002	2.948663033	3.062578885	3.407566171	2.812125965	2.025781997	3.824385297
Achn015341	1752	173	183	239	253	272	257	157	179	324	191	163	145	20	20	34	201	235	257	213	259	176	328	234	363	167	180	162	229	227	245	74	192	296	237	149	270	5.977436505	6.623015951	7.235750528	9.073401809	8.199318802	7.298210806	5.103042585	5.949922751	8.113391714	6.533178332	5.973103959	4.770898297
Achn015401	1608	1042	1088	1115	883	915	1382	643	838	832	579	487	593	601	745	801	592	781	804	1965	2137	1772	1928	2278	2382	2284	2134	2320	1746	1769	1301	1723	1873	2721	1374	1614	1656	39.2269593	42.90240754	36.7797361	34.50312118	30.05232108	42.76016583	22.77133909	30.34941836	22.70015474	21.57832684	19.4441735	21.25861208
Achn015411	1002	18	19	20	5	11	24	28	34	20	9	9	6	126	131	65	4	19	9	9	12	6	2	15	10	14	11	21	11	3	4	67	20	48	1	9	7	1.087446135	1.202332793	1.058722298	0.313534985	0.57978628	1.191683435	1.591306921	1.976075773	0.875696895	0.538269826	0.576662033	0.345183309
Achn015421	984	42	25	22	26	28	22	19	12	35	12	26	23	3	0	3	19	31	26	7	4	7	8	1	4	6	1	1	8	6	5	6	4	4	4	4	7	2.583789698	1.610956166	1.185898086	1.66020598	1.502816323	1.112358978	1.099568132	0.710196529	1.560502547	0.730821634	1.69638655	1.34740761
Achn015461	204	22	7	15	13	28	20	16	19	41	27	45	34	0	0	1	37	35	46	0	0	0	0	0	0	0	0	0	0	0	0	0	0	0	0	0	0	6.528230553	2.175738445	3.900146113	4.004026188	7.248878733	4.877723862	4.466357242	5.423951926	8.817495062	7.931564208	14.16214111	9.607602088
Achn015521	513	103	84	124	98	117	134	64	58	87	91	76	101	3	11	31	80	82	96	82	63	85	115	99	175	51	64	49	115	109	77	22	48	56	77	56	85	12.15410069	10.38247118	12.82106512	12.00307266	12.04512932	12.99585375	7.10438111	6.584200184	7.44035099	10.63039188	9.511363904	11.34933112
Achn015551	2787	1120	1526	1221	306	294	570	993	1745	1422	313	153	213	2482	3083	7210	232	961	191	2000	4448	2323	1003	1267	937	3351	2613	2760	1523	702	454	1883	2765	3855	660	2853	559	24.3267462	34.71813424	23.23798575	6.898714657	5.571258789	10.17548853	20.28971383	36.46287097	22.38484871	6.730272001	3.524528551	4.405638848
Achn015581	1785	2167	2618	2857	1917	2843	3315	2754	3239	3455	2612	2115	2114	2923	2358	3677	2889	3263	2925	4447	6918	4493	5900	6008	6264	8421	6398	6631	7586	6756	8476	4898	6430	10329	8974	9327	9493	73.48922394	92.99727753	84.89689482	67.47884133	84.11658056	92.3980263	87.85962745	105.6732649	84.91831482	87.69204534	76.07092938	68.27049013
Achn015591	495	0	0	0	0	0	0	0	0	0	0	0	0	42	22	8	0	0	0	2	3	2	1	0	4	18	4	22	0	0	1	34	34	15	1	27	0	0	0	0	0	0	0	0	0	0	0	0	0
Achn015611	429	20	24	44	59	176	9	99	17	100	32	120	69	0	0	3	16	34	67	0	0	1	2	0	1	0	0	0	0	3	5	0	0	0	7	0	10	2.822121281	3.547257884	5.440203809	8.641287286	21.66697819	1.043764687	13.14139727	2.307724853	10.22667004	4.470107153	17.95851926	9.271671945
Achn015781	978	69	61	75	112	81	98	73	75	100	70	65	82	3	0	4	77	84	81	3	6	7	37	9	24	4	7	5	15	35	18	2	0	3	42	0	50	4.270839062	3.954847971	4.06763705	7.195531724	4.374104301	4.985452733	4.250574645	4.465959771	4.485931948	4.289280349	4.266984574	4.833272216
Achn015871	618	208	181	198	235	192	306	105	133	169	141	85	135	19	24	34	204	193	206	125	98	172	235	181	195	126	131	154	246	218	148	89	130	152	277	149	260	20.3740717	18.57072731	16.99403471	23.89258345	16.4080029	24.63487333	9.675300578	12.53301513	11.99747256	13.67275038	8.83033178	12.59248817
Achn015941	273	0	0	0	0	0	0	0	0	0	0	0	0	0	0	0	0	0	0	4	12	5	1	5	1	26	13	10	2	1	0	14	31	9	3	4	1	0	0	0	0	0	0	0	0	0	0	0	0
Achn015961	645	180	120	174	161	238	247	157	164	188	125	71	104	195	132	205	163	161	176	110	152	113	118	185	189	120	121	84	175	118	157	101	111	116	212	154	233	16.89334925	11.79669482	14.30900118	15.68374909	19.48768329	19.05261628	13.86128777	14.80732237	12.78761848	11.61383217	7.067164575	9.294796439
Achn015971	702	227	165	228	238	258	232	151	186	255	185	169	234	161	171	256	138	203	223	257	262	268	292	300	296	356	353	330	293	279	288	298	336	356	309	390	287	19.57454678	14.90340986	17.22731206	21.30215642	19.4100013	16.44251531	12.24908017	15.43008186	15.93656081	15.79282649	15.45596634	19.21520418
Achn015981	504	56	53	50	62	63	60	56	49	66	64	56	58	55	59	64	37	52	65	84	67	66	52	75	80	91	96	90	103	90	73	60	116	130	88	88	73	6.726055721	6.667824281	5.262101898	7.729383886	6.601657417	5.922950404	6.327339426	5.661844555	5.745197131	7.609825272	7.133522928	6.633820489
Achn016041	402	3	4	2	3	4	4	7	11	13	2	3	7	7	10	14	6	7	1	0	1	1	1	2	1	7	3	8	0	0	5	4	4	5	5	4	2	0.451750011	0.630917758	0.263890483	0.468898589	0.525505068	0.495052571	0.99159797	1.593525546	1.418759671	0.298146139	0.479117212	1.003779323
Achn016231	2295	81	55	55	68	93	65	75	60	168	85	100	100	10	11	30	128	107	159	19	19	29	46	57	54	31	38	35	53	58	46	25	23	14	69	33	70	2.136511817	1.519563358	1.271158733	1.861701065	2.14014515	1.409120227	1.860982184	1.522512821	3.211575437	2.219532371	2.797459972	2.511791396
Achn016341	579	18	8	17	55	28	35	3	8	12	16	9	18	0	2	0	34	25	46	21	10	13	31	12	24	38	21	24	29	39	7	28	13	9	20	17	48	1.881901601	0.876093053	1.557364044	5.968536445	2.554009087	3.007508495	0.295057279	0.804644082	0.909272838	1.656024152	0.997953985	1.792091581
Achn016391	954	95	65	90	132	144	104	69	67	138	90	140	136	3	2	6	95	111	113	57	58	67	98	98	98	24	34	17	89	48	46	13	19	15	115	21	93	6.028068806	4.320199428	5.003961051	8.693792709	7.97181273	5.423783515	4.118739815	4.089957791	6.346324104	5.653525851	9.421634056	8.21782317
Achn016431	558	38	25	42	83	55	169	9	10	15	37	36	74	0	0	0	24	23	63	51	53	36	24	95	50	40	35	66	47	78	79	3	28	27	81	14	102	4.122421248	2.840825926	3.992407634	9.346039621	5.205607999	15.06849533	0.918484755	1.043657982	1.17936598	3.973678922	4.142045571	7.644758651
Achn016441	1449	713	390	532	766	803	639	613	423	1358	875	909	899	73	61	235	1482	1042	1505	328	256	519	620	247	388	273	363	90	889	489	422	51	81	242	691	102	694	29.78681819	17.06612942	19.47435276	33.21575347	29.26780348	21.94066845	24.09105011	17.00060512	41.11714205	36.18802779	40.27560461	35.76494525
Achn016451	984	108	86	156	76	69	144	122	113	168	129	77	96	195	157	165	86	99	66	220	315	263	236	281	271	520	401	422	305	163	231	374	641	437	217	651	205	6.644030651	5.54168921	8.409095521	4.852909788	3.703368795	7.280895131	7.060384847	6.687683986	7.490412224	7.856332569	5.023914013	5.623962198
Achn016511	2748	742	962	1027	747	811	978	758	946	1276	795	482	494	315	451	433	946	1072	906	2062	2700	1912	1680	1868	1950	3651	2665	2941	1921	1608	1265	2462	3084	2765	1746	3032	1715	16.34519654	22.19714693	19.82318806	17.07998944	15.5864459	17.70677662	15.70782735	20.04780392	20.37161603	17.33706781	11.26099798	10.36278479
Achn016531	540	73	121	109	86	54	55	138	98	153	75	82	105	108	180	168	129	96	59	54	147	53	104	39	73	66	94	124	151	93	90	61	46	249	97	78	115	8.183367794	14.2079174	10.70662333	10.00664322	5.281325934	5.067413124	14.55288068	10.5687765	12.43051743	8.323246391	9.749148002	11.2088691
Achn016541	711	114	1551	78	114	1115	121	676	1552	252	886	90	575	758	639	696	1048	862	625	5	18	20	5	6	3	44	35	145	8	2	1	803	206	577	5	6	23	9.705953825	138.3187356	5.818952175	10.074395	82.82248124	8.467070029	54.14280319	127.1201844	15.54971652	74.67743091	8.126798273	46.61916625
Achn016551	630	161	142	177	95	130	275	140	147	180	133	134	99	85	102	82	148	160	133	291	343	220	206	232	236	451	441	443	261	270	169	343	377	427	228	458	204	15.46992816	14.2917894	14.90227258	9.474728634	10.89797415	21.71748482	12.65467885	13.58842693	12.53497556	12.65133451	13.65560103	9.058596255
Achn016611	1047	6665	4746	5951	8294	6816	7534	7245	5082	9747	12300	7058	8376	1107	1551	2962	8593	7751	9334	9837	12148	13065	16671	13439	16599	11587	10916	8191	19136	13408	11433	2102	4321	5909	15969	9778	13676	385.3509574	287.4219062	301.4831571	497.7383155	343.8158316	358.0109552	394.0536459	282.6704284	408.4282939	704.0178609	432.7943108	461.1649002
Achn016641	2172	579	357	517	714	734	609	315	282	822	627	442	603	37	27	57	869	736	861	118	94	143	418	266	269	68	71	70	324	411	241	41	102	147	725	103	771	16.13695965	10.42190736	12.62555587	20.65485332	17.84757475	13.95002076	8.258751046	7.56104261	16.60364856	17.29947675	13.06498813	16.00382337
Achn016651	1236	799	1005	818	757	630	567	440	542	2558	468	528	450	1268	840	1218	812	658	463	1707	4239	3092	1633	1281	1150	5495	2979	4237	672	819	606	3330	6248	1523	1006	3058	926	39.13193098	51.55685344	35.10383938	38.48230994	26.91937976	22.82348559	20.27205835	25.53719624	90.79744027	22.69094744	27.42597165	20.98748029
Achn016661	1428	518	538	444	498	304	334	408	586	1460	830	1263	850	189	89	453	1294	1217	1620	719	664	1214	442	1110	1224	1109	886	1049	283	496	1687	736	1300	689	599	1267	372	21.95859368	23.88872007	16.49204642	21.91214331	11.24315885	11.6368555	16.27030138	23.89801375	44.85554979	34.831737	56.78344196	34.3128646
Achn016681	3114	137	127	123	124	130	137	73	89	145	92	84	110	14	8	34	163	100	156	51	39	60	144	102	118	55	78	53	151	132	89	28	64	85	214	83	167	2.663207034	2.585972641	2.095107392	2.501997096	2.204792458	2.188866835	1.334958896	1.664423337	2.042870936	1.77049403	1.731837936	2.036293313
Achn016721	2463	30	59	18	20	46	33	89	45	42	60	9	27	64	34	40	3	13	10	8	20	2	9	16	19	11	4	22	4	6	3	80	13	57	5	2	3	0.737326449	1.518890315	0.38763937	0.510210401	0.986362131	0.666602457	2.057734015	1.063997237	0.74812887	1.459862948	0.234598196	0.631925107
Achn016801	1836	794	647	810	805	1049	858	635	585	1059	783	704	684	140	140	215	1064	886	1162	617	691	734	1133	853	1048	917	814	722	1022	956	1012	458	771	755	1286	1040	1242	26.17886393	22.34448847	23.40087668	27.54906907	30.17489599	23.25048374	19.69539478	18.55562501	25.30549396	25.55726245	24.61764775	21.47581643
Achn016831	231	0	0	0	0	0	0	0	0	0	0	0	0	38	9	9	0	0	0	0	0	0	0	0	0	0	0	0	0	0	0	1	0	0	0	0	0	0	0	0	0	0	0	0	0	0	0	0	0
Achn016841	1335	1191	1088	1270	711	311	561	812	984	1262	111	428	459	3155	1540	1760	243	930	333	1615	2375	1217	1654	1045	925	6303	3242	4793	515	331	305	5124	6148	1044	600	3730	560	54.00493728	51.67570886	50.45941847	33.46355369	12.3033136	20.90734943	34.63685133	42.92459743	41.47339853	4.98272548	20.58301897	19.81972745
Achn016871	906	226	195	271	153	205	261	232	285	209	160	195	196	191	208	138	190	262	190	164	161	138	154	113	140	361	210	196	181	104	61	231	241	409	118	281	97	15.10021781	13.6472525	15.86575995	10.61077138	11.95002005	14.33275548	14.58221272	18.31930783	10.12067839	10.58320071	13.81824806	12.47079476
Achn016961	249	13	12	19	26	23	17	9	13	14	20	26	27	1	3	6	40	32	40	2	3	5	8	3	5	4	0	2	11	11	8	0	0	1	10	2	8	3.160435821	3.055770346	4.047380544	6.560813994	4.878333192	3.396776376	2.058291138	3.040439761	2.466722098	4.813443696	6.703792631	6.250729069
Achn016971	1113	448	533	559	314	392	568	611	708	375	319	132	193	848	921	565	161	386	265	739	847	398	288	614	504	920	598	1399	208	219	361	1691	1081	1632	189	286	357	24.36608865	30.36483026	26.6401355	17.72630461	18.60089637	25.39045909	31.26149102	37.04507612	14.7818108	17.17594996	7.614218543	9.996049612
Achn017001	924	1250	1087	1282	844	1135	1279	1294	1260	1183	711	629	835	879	913	885	557	709	778	697	726	691	937	905	1040	710	645	846	810	916	851	753	686	1142	840	492	1104	81.89191219	74.59271006	73.59288691	57.39237536	64.87343003	68.8677597	79.74912874	79.41288466	56.16998517	46.11294689	43.70440833	52.09316717
Achn017021	1329	866	914	1114	798	834	1184	756	856	922	599	646	763	1013	904	1179	528	729	716	1676	2229	2399	2558	2199	1886	4219	3761	2769	2168	1523	2100	4080	4360	4416	2635	5614	1883	39.44535612	43.60738337	44.46107876	37.72781334	33.14240654	44.32452637	32.39369259	37.50949195	30.43669385	27.01015578	31.20714997	33.09526137
Achn017031	2448	61	57	73	50	84	49	41	57	63	70	37	49	5	1	16	82	66	101	206	207	210	234	240	348	146	130	117	210	187	154	67	120	106	156	117	163	1.508416908	1.476393945	1.581725924	1.283341727	1.812219683	0.995868622	0.953753369	1.355987982	1.12906949	1.713609551	0.970368928	1.153854172
Achn017041	1782	3	7	6	11	13	7	4	1	41	10	4	11	0	0	1	16	28	37	4	2	0	2	11	2	0	5	0	2	5	6	0	1	14	2	2	5	0.101909935	0.249074435	0.178592549	0.387854389	0.385281914	0.195437421	0.127825039	0.032680199	1.009410209	0.336292783	0.144111574	0.355837114
Achn017091	1833	92	66	117	109	192	70	55	126	163	123	102	101	10	3	14	204	155	215	65	17	133	220	160	141	20	24	21	155	206	129	11	34	9	284	28	312	3.038283763	2.283075553	3.385658753	3.736351769	5.531994432	1.899997184	1.708692316	4.00313723	3.901365825	4.02131315	3.572599044	3.176326713
Achn017101	1674	412	357	404	360	328	400	246	353	410	255	167	244	747	752	543	316	289	271	454	452	411	623	471	486	718	531	674	651	501	296	984	778	559	431	422	490	14.89857504	13.52233141	12.80105305	13.51234644	10.34811772	11.88835923	8.36841666	12.28037559	10.74533448	9.128721848	6.404829726	8.402347346
Achn017121	1569	159	292	246	57	60	122	151	260	169	105	78	70	64	42	110	23	235	51	350	377	272	96	283	113	527	236	740	70	75	114	560	427	981	40	119	78	6.13447147	11.80045413	8.316334503	2.282630608	2.019627508	3.868603935	5.480467992	9.650344174	4.725581927	4.01043612	3.191671826	2.571824651
Achn017151	738	6	16	9	15	21	15	21	10	16	19	16	14	1	0	4	24	14	30	0	0	0	0	0	0	0	0	0	0	0	0	0	0	0	0	0	1	0.492150419	1.374682595	0.646853502	1.277081523	1.502816323	1.011235435	1.620416194	0.789107255	0.951163457	1.542845672	1.391906913	1.093548205
Achn017161	381	60	45	94	159	134	45	203	71	344	152	335	475	0	4	7	108	109	149	0	1	0	0	3	2	0	3	0	3	2	2	0	0	3	3	0	2	9.53299236	7.489043466	13.08647452	26.22139984	18.57474213	5.876312999	30.3413363	10.85239946	39.61183877	23.90803373	56.45031923	71.86788964
Achn017171	1401	20	48	10	60	10	16	42	55	51	43	281	89	65	35	74	50	18	28	834	722	465	770	859	631	1030	903	575	847	501	1174	1307	1110	343	889	792	590	0.864161335	2.17241061	0.378600907	2.690895544	0.376968304	0.568197384	1.707162243	2.286214381	1.59706862	1.839312693	12.87700177	3.661998226
Achn017181	4110	4929	5253	7432	5021	6879	9961	12151	10476	4908	4881	4293	5892	8908	4590	5350	4334	4376	4741	8934	10727	8970	6892	10745	14438	11391	9793	8355	7465	7713	17532	6791	7748	10122	5662	9764	5278	72.59721602	81.04092549	95.914367	76.75949765	88.3947472	120.5808943	168.3580322	148.4383321	52.39070807	71.16922447	67.06032248	82.63940365
Achn017191	234	31	19	27	16	17	33	12	13	26	6	9	8	27	19	33	12	21	22	2	3	1	1	0	0	1	1	2	1	1	1	0	1	0	1	1	0	8.019527975	5.148450679	6.120229285	4.296233227	3.836860721	7.016418171	2.920310504	3.235339745	4.874712717	1.536599334	2.469296398	1.970790172
Achn017221	2619	836	1096	973	378	394	336	447	998	1268	227	146	217	1804	1250	1754	481	650	318	4221	4371	4391	4298	3849	2656	6420	3756	3660	4219	2411	740	4727	5025	2911	2500	3345	1721	19.3229642	26.53468087	19.70593871	9.068595394	7.945179145	6.382945865	9.7193152	22.19153997	21.24101624	5.194163384	3.579018376	4.776287865
Achn017251	792	199	303	185	27	57	47	30	49	140	41	30	60	1313	730	1358	44	67	49	104	404	86	46	33	42	477	216	159	129	48	53	233	142	307	29	370	12	15.21005782	24.25807084	12.38985811	2.142014009	3.800954271	2.952501035	2.157047531	3.602991989	7.755224778	3.102300928	2.431882816	4.367091858
Achn017271	1212	33	53	27	20	62	55	111	99	91	41	34	63	277	499	172	31	47	86	101	154	15	16	110	77	63	119	373	5	37	70	889	260	689	24	366	30	1.648216625	2.772758612	1.181628426	1.036838464	2.701668382	2.257758322	5.215356507	4.756910418	3.29405092	2.027246151	1.801037967	2.996430354
Achn017281	1557	20	55	28	22	70	66	168	113	93	41	12	35	369	556	204	12	30	75	46	77	8	4	41	25	64	69	333	0	13	26	1095	193	522	8	3	20	0.777578696	2.239818823	0.953870032	0.887805421	2.374391878	2.108981184	6.144468344	4.226513193	2.620510305	1.578049027	0.494810839	1.295823018
Achn017331	1284	261	230	345	235	207	410	261	227	342	219	285	369	244	240	242	176	240	158	221	279	217	218	239	204	308	304	270	325	200	273	196	275	317	160	261	153	12.30491035	11.35799375	14.2519358	11.49970138	8.514287136	15.88679221	11.57548311	10.29563723	11.6856431	10.22125772	14.25037875	16.5663793
Achn017381	1290	147	114	162	194	183	162	247	148	213	138	279	298	13	21	33	195	162	228	81	96	84	83	90	117	80	72	58	137	74	123	32	54	78	99	100	124	6.898117611	5.603430041	6.661086757	9.449215289	7.492113534	6.248023961	10.90362445	6.681352777	7.244049829	6.41083536	13.88548533	13.31658336
Achn017411	402	26	37	49	25	39	31	42	29	39	28	17	25	48	42	49	31	28	33	122	167	138	129	109	168	190	145	144	98	97	93	119	182	164	147	161	105	3.915166763	5.835989261	6.46531684	3.907488243	5.123674413	3.836657426	5.949587818	4.201112804	4.256279014	4.174045951	2.714997532	3.584926152
Achn017441	3120	25	20	23	17	41	96	17	17	15	10	16	3	0	0	0	27	17	14	21	15	24	76	42	51	18	7	9	38	75	12	1	1	6	23	4	30	0.485052095	0.406456633	0.391014649	0.342356085	0.694020395	1.530854874	0.310282991	0.317312167	0.21092507	0.192074917	0.32923952	0.055428474
Achn017471	366	45	60	117	67	78	101	86	103	95	121	62	62	193	230	146	151	76	165	14	26	10	35	20	15	47	31	36	44	29	25	73	48	36	71	16	56	7.442766576	10.39462864	16.95604507	11.50210801	11.25528478	13.72959323	13.38076698	16.38885215	11.38764856	19.81205534	10.87569889	9.765103762
Achn017491	537	27	14	29	26	58	32	27	24	37	10	11	32	138	597	333	14	37	63	5	29	9	0	1	3	29	74	29	1	1	10	36	48	64	19	417	30	3.043634153	1.65307502	2.864464855	3.042165148	5.704225403	2.964784113	2.863209461	2.602731415	3.022866545	1.115965997	1.315118752	3.4351203
Achn017571	1935	100	58	128	165	190	112	68	57	62	82	49	102	5	1	3	58	69	95	52	34	46	71	111	134	25	27	34	48	114	70	8	21	24	65	25	119	3.12839801	1.90057861	3.508720596	5.357802484	5.185798075	2.879747669	2.001205028	1.71548247	1.405731109	2.539557969	1.625779644	3.038683451
Achn017591	570	2720	3315	3125	2583	2713	3912	3309	3402	2862	3050	2747	2952	2664	2660	2689	2160	2765	2375	3492	3617	3521	3494	3592	3069	4474	4196	4431	4204	3013	3466	3431	4403	5042	3119	3130	2904	288.8663931	368.763128	290.8003681	284.7300306	251.3725835	341.4612081	330.5868341	347.5776573	220.2857021	320.6640189	309.4071708	298.5435933
Achn017601	1449	1634	1688	1797	1793	2087	1875	1180	1364	1928	1789	1076	1152	373	349	619	2034	1919	1732	1002	1053	733	1547	1290	1607	760	853	793	1545	2049	1269	524	659	1084	2432	753	2119	68.26319906	73.86570886	65.78084947	77.74914618	76.0671306	64.3798957	46.37428896	54.81991817	58.37544173	73.98900767	47.67497311	45.8300522
Achn017641	5424	7404	5058	6617	7938	8118	10727	4607	4384	7118	4310	3105	4144	691	758	1300	6965	6144	7757	1639	1518	1074	3142	2755	4365	1089	1125	1190	3014	3943	3811	655	820	1669	4330	1010	5042	82.63227305	59.12864915	64.70848615	91.9549554	79.04462377	98.39566878	48.36845033	47.0698986	57.5744554	47.61928134	36.7526361	44.04192816
Achn017661	1053	274	157	280	322	288	615	229	207	406	366	326	354	0	3	7	420	360	426	107	103	52	174	114	189	92	87	80	161	257	183	16	44	107	264	51	284	15.75161767	9.453880194	14.1042321	19.21370971	14.44465213	29.05789344	12.38427973	11.44812525	16.91566977	20.82945763	19.87631175	19.37943669
Achn017691	2250	1	1	1	1	1	8	0	2	1	0	0	3	7	2	7	0	0	2	0	6	0	2	2	0	3	3	5	2	2	0	1	1	9	0	0	1	0.026904223	0.028180993	0.023574217	0.027925516	0.02347256	0.176898785	0	0.051765436	0.019498851	0	0	0.076860817
Achn017741	1476	7679	2529	3512	22536	52210	11142	8979	3276	9859	17506	13804	9298	2	0	2	11545	9987	17264	437	395	561	3261	1540	1793	29	29	4	728	4048	1082	4	12	13	5096	6	9364	314.9352554	108.6428838	126.2083054	959.3436403	1868.143814	375.5728405	346.4218336	129.2557684	293.0475163	710.7646406	600.4338445	363.1361147
Achn017771	1233	145	262	197	112	86	201	197	271	1346	67	56	40	273	615	943	65	253	168	195	581	408	103	184	171	251	250	278	118	123	666	169	271	776	125	557	126	7.118818099	13.47339455	8.474672722	5.707404725	3.683649881	8.110551064	9.098436984	12.79966527	47.8931629	3.256394208	2.915892584	1.870092864
Achn017781	1008	142	96	141	163	172	181	114	141	157	112	90	108	3	7	25	173	145	160	70	34	45	132	79	141	72	73	78	173	153	102	19	51	100	147	52	191	8.527677789	6.038784255	7.419563677	10.16039979	9.011786316	8.933783526	6.44032763	8.146123288	6.833302648	6.658597113	5.73229521	6.176315628
Achn017791	816	555	438	777	914	1262	687	489	579	1049	292	240	311	234	169	185	454	624	842	288	217	203	595	388	424	571	338	565	1272	749	277	615	518	380	651	351	833	41.17236314	34.03476567	50.50689216	70.3784603	81.67933001	41.88745367	34.1257608	41.32194954	56.39970927	21.44459953	18.88285481	21.97032536
Achn017821	453	108	75	73	43	37	46	97	148	73	33	13	34	413	227	642	46	56	38	20	28	19	30	21	22	44	54	140	28	31	44	781	229	390	44	32	39	14.43206658	10.49788654	8.547604991	5.964224438	4.313665774	5.05215902	12.19374684	19.02636883	7.069947583	4.365570293	1.842433074	4.326602265
Achn017831	1482	298	357	447	310	341	356	208	261	334	213	151	159	89	60	72	213	359	238	463	501	480	842	510	487	884	680	646	497	413	191	485	765	439	528	501	525	12.17225469	15.2742124	15.9984941	13.14308191	12.15203875	11.95141086	7.992428748	10.25615798	9.887575188	8.613043634	6.541469406	6.184650737
Achn017861	291	0	2	1	0	1	1	2	1	3	0	3	3	5	5	11	3	0	1	0	1	4	0	1	0	5	1	3	2	1	1	6	1	4	0	3	4	0	0.435788554	0.18227487	0	0.181488864	0.170971764	0.39138182	0.200124108	0.452292933	0	0.661873261	0.594284665
Achn017921	1419	640	545	826	660	869	915	428	433	548	567	396	463	113	89	152	526	527	546	695	724	748	969	900	1244	539	615	467	875	835	560	346	394	752	948	647	910	27.30238263	24.3530253	30.87574445	29.22437718	32.34300378	32.08160451	17.17611802	17.77042845	16.94297613	23.94561034	17.91675526	18.80896307
Achn017951	2811	490	386	460	495	603	634	352	297	526	538	437	417	103	91	149	535	532	614	450	344	563	605	661	786	312	263	265	528	489	475	180	240	336	688	367	581	10.55208315	8.706934395	8.679940976	11.06440534	11.32920505	11.22136772	7.130918286	6.153015396	8.209494843	11.46955789	9.980841578	8.551483609
Achn017971	1167	293	307	327	239	255	456	167	251	190	136	123	158	153	115	195	154	167	161	599	644	410	503	551	596	672	564	704	374	434	283	549	737	563	388	415	377	15.19846524	16.68039507	14.86266478	12.86799162	11.54017235	19.44067629	8.149092679	12.52550554	7.142895241	6.983824221	6.766760824	7.804633059
Achn018131	267	433	389	487	650	548	639	445	321	528	601	451	479	48	44	133	799	626	736	571	693	494	648	543	733	659	597	596	635	529	387	262	542	337	502	393	502	98.17018406	92.3798288	96.74699526	152.9627982	108.3957533	119.0712681	94.91009139	70.01420618	86.75893196	134.8927033	108.4455789	103.4166607
Achn018171	1914	217	233	268	220	219	262	198	233	258	141	142	166	182	289	246	181	276	160	172	190	120	211	192	187	353	253	309	276	185	183	249	351	237	219	267	242	6.863107013	7.718853542	7.426986704	7.2221162	6.042896445	6.810464603	5.890971189	7.089349474	5.913836431	4.414712506	4.763135999	4.999567231
Achn018201	2199	139	115	159	153	116	162	97	98	167	132	96	116	15	4	18	154	112	128	38	33	51	91	81	91	22	28	40	67	74	54	17	34	29	114	32	129	3.826419148	3.315976347	3.835232358	4.371695714	2.785965477	3.665280086	2.51194512	2.59533393	3.331829565	3.597277567	2.802803006	3.040878151
Achn018241	1623	29	117	69	11	60	27	51	111	27	90	24	84	8	3	85	26	111	304	233	85	3	6	295	66	9	28	155	0	38	78	1010	156	1091	27	2	13	1.081639275	4.570946677	2.255019786	0.425851214	1.952431029	0.827680315	1.789432407	3.982876655	0.729855324	3.323144585	0.949378282	2.983506748
Achn018251	294	156	226	103	64	109	187	333	288	132	86	76	157	250	28	391	45	77	130	518	602	69	44	467	249	603	398	1393	3	83	120	1956	728	1626	97	20	96	32.12034773	48.74161577	18.58273699	13.67780374	19.58042608	31.64547787	64.50012333	57.04762327	19.69781874	17.52977607	16.59635947	30.78354138
Achn018261	360	4	10	5	6	8	25	6	9	0	6	3	6	1	0	8	0	3	13	110	97	19	9	148	76	120	56	241	1	33	13	251	122	276	31	4	23	0.672605572	1.761312074	0.736694266	1.047206849	1.173627985	3.455054402	0.949100914	1.455902885	0	0.998789567	0.53501422	0.960760209
Achn018301	1689	500	494	701	373	465	754	341	492	430	492	271	431	612	535	532	316	392	325	1725	1563	1731	2617	2530	2822	1591	1553	1122	2567	2606	2024	788	940	1552	2207	1209	1728	17.9202195	18.54539605	22.01446595	13.87595576	14.54006252	22.210538	11.49710166	16.96398389	11.1694128	17.45664181	10.30116188	14.71004085
Achn018361	669	97	39	87	151	221	78	57	26	84	123	136	79	2	0	1	150	125	176	5	1	2	11	2	9	2	0	1	17	47	37	0	1	2	48	1	79	8.77705029	3.696385878	6.897836892	14.18190441	17.44653261	5.800772952	4.851906017	2.263286997	5.508643968	11.01803738	13.05146796	6.807179955
Achn018371	2406	316	251	331	353	366	331	180	175	201	240	174	213	59	51	72	304	241	275	356	377	411	523	457	593	225	265	184	471	440	253	139	178	334	471	230	515	7.95049978	6.614802953	7.297131231	9.218554058	8.033937206	6.844626477	4.260303354	4.235793931	3.665151831	5.977792919	4.64301617	5.103289887
Achn018411	2262	418	315	411	466	340	739	205	219	372	262	200	325	22	11	34	404	265	367	190	155	159	344	256	305	213	206	196	338	343	218	73	193	171	318	136	370	11.18630487	8.829919948	9.637602437	12.94425442	7.938332527	16.25433551	5.160893563	5.638244596	7.215092033	6.941190094	5.676543444	8.282415593
Achn018461	300	8	1	0	1	3	0	3	11	2	0	0	2	52	56	12	1	0	0	5	0	0	0	0	0	3	2	21	0	0	0	35	8	24	0	0	0	1.614253373	0.211357449	0	0.20944137	0.528132593	0	0.569460548	2.135324232	0.292482763	0	0	0.384304084
Achn018471	546	0	0	0	0	0	3	9	3	2	0	0	0	29	26	7	0	1	1	1	0	0	0	0	0	0	0	8	0	0	0	18	3	19	0	0	0	0	0	0	0	0	0.273366942	0.938671233	0.319978656	0.160704815	0	0	0
Achn018501	843	188	307	124	88	169	93	233	427	250	143	32	117	1438	1913	1551	135	148	154	184	247	36	70	209	89	221	333	912	61	61	161	2806	981	1714	42	61	98	13.49998372	23.09136542	7.802142829	6.559017987	10.58771154	5.488741229	15.73953829	29.49800864	13.01079907	10.16561623	2.437075449	8.000636614
Achn018511	648	190	436	207	93	215	167	336	586	395	153	62	209	2168	2913	1903	182	226	184	292	395	71	74	287	139	327	570	1398	70	106	279	4470	1554	2827	50	115	157	17.74931371	42.66289247	16.94396811	9.017614533	17.52291784	12.82209078	29.52758399	52.66414141	26.7432156	14.14951886	6.142755855	18.59248923
Achn018521	339	12	8	7	3	2	2	10	25	4	2	1	4	69	48	200	3	6	4	6	10	5	0	13	5	11	15	47	7	4	5	258	59	65	5	3	23	2.142814212	1.496335922	1.095262271	0.556039035	0.311582651	0.293526746	1.679824626	4.294698777	0.517668607	0.353553829	0.189385564	0.680184219
Achn018551	699	988	700	1698	2508	4617	701	2644	979	2763	2509	4550	3053	10	6	14	2939	2584	3931	126	123	97	405	101	338	45	92	33	686	976	990	16	49	42	1727	29	2365	85.5623569	63.49794603	128.8487756	225.4416118	348.8395113	49.89513757	215.4011001	81.56388697	173.418428	215.1041222	417.9081029	251.7769028
Achn018561	1647	412	365	470	317	381	447	244	262	425	304	268	281	322	294	360	279	327	344	387	368	305	409	394	484	413	321	413	394	301	307	377	383	461	389	391	385	15.14281397	14.05199797	15.13645049	12.093427	12.21727493	13.50303229	8.436452568	9.264032932	11.32105412	11.06127608	10.44690789	9.835104506
Achn018651	369	1299	2163	1389	645	1613	1495	2160	3065	4056	2838	3284	2876	536	945	3074	2062	4182	4033	3503	5237	4851	1259	3189	1546	6946	6560	4004	3672	2868	6457	1582	2760	6970	1264	3721	421	213.1011313	371.6798065	199.6621142	109.829011	230.8612122	201.57293	333.34276	483.7227473	482.2398727	460.9048441	571.3777877	449.2920911
Achn018741	897	1351	1140	2203	2428	3574	1315	3309	1948	5525	3832	5864	4010	86	30	64	4141	3869	3859	247	249	259	721	321	496	316	208	154	1267	1084	1197	162	278	127	1797	263	1679	91.17292253	80.58444541	130.2692282	170.074798	210.4287501	72.93746952	210.0719013	126.4704045	270.2286398	256.0108107	419.7088139	257.7022366
Achn018781	576	1604	1023	1473	1135	1191	1367	1440	2093	2791	2206	1197	2277	219	164	262	1401	2044	2264	10	2	14	35	43	20	24	8	24	58	65	74	6	22	17	226	11	124	168.5717715	112.6138908	135.6438317	123.8103931	109.2024164	118.0764842	142.3651371	211.6114402	212.5831749	229.5135192	133.419171	227.880312
Achn018841	846	16	9	33	14	24	19	9	11	15	9	7	11	0	2	0	19	12	19	6	1	3	5	3	13	10	2	2	19	8	8	0	4	6	18	3	13	1.144860548	0.67454505	2.069013683	1.03977985	1.498248492	1.117379296	0.605809094	0.757207174	0.777879689	0.637525255	0.531219793	0.749529241
Achn018861	573	26	14	33	8	9	7	211	66	75	5	17	12	131	208	147	6	34	21	4	3	4	1	2	1	12	19	67	0	7	24	203	19	78	3	7	16	2.746766211	1.549216903	3.054774128	0.87724134	0.829527634	0.607800146	20.96966417	6.707824813	5.742462625	0.522926475	1.904762667	1.207237959
Achn018911	678	3	2	0	3	0	0	0	0	0	0	0	1	384	110	156	2	1	0	8	7	15	3	9	9	37	21	44	11	1	3	30	85	19	11	15	14	0.267851776	0.18704199	0	0.278019517	0	0	0	0	0	0	0	0.085023027
Achn018921	789	1	0	1	0	0	0	0	0	0	0	0	0	86	20	41	0	1	0	2	4	2	3	0	1	54	11	47	6	3	1	17	117	25	15	6	24	0.076723069	0	0.067226853	0	0	0	0	0	0	0	0	0
Achn018931	3816	191	141	207	224	246	244	172	156	258	215	163	209	13	4	18	267	230	309	59	56	79	238	112	169	37	74	25	239	231	173	16	22	72	262	75	258	3.029897742	2.342877382	2.877277604	3.688275695	3.404628354	3.181257638	2.566750899	2.380721699	2.966216701	3.376411272	2.742368484	3.157215152
Achn018961	180	4	4	7	2	2	3	3	2	2	1	0	0	5	14	14	3	4	1	6	47	15	10	14	6	9	15	4	6	7	3	8	6	55	4	7	5	1.345211144	1.409049659	2.062743944	0.698137899	0.586813993	0.829213057	0.949100914	0.647067949	0.487471272	0.332929856	0	0
Achn018971	2058	110	138	61	27	32	52	104	194	752	59	19	48	204	992	1048	10	198	67	135	1041	664	50	118	60	1057	1454	774	99	80	261	613	823	4888	68	429	144	3.235566163	4.251797077	1.572187179	0.824331922	0.821197424	1.257116004	2.87774038	5.489701842	16.0311252	1.718034532	0.592727124	1.344504082
Achn018981	672	329	180	217	284	379	390	115	102	207	285	169	238	90	94	172	346	313	267	275	443	443	905	623	467	491	564	227	1390	752	812	339	423	647	1807	1059	919	29.63668302	16.98408072	17.12814168	26.55417367	29.78604954	28.87438322	9.745232598	8.839410376	13.51427052	25.41562737	16.14596484	20.41615444
Achn018991	1428	58	42	36	104	105	24	54	52	112	46	27	58	0	3	6	94	79	144	0	1	1	0	3	5	0	1	2	0	7	1	0	0	1	8	3	19	2.458684234	1.864918667	1.337192953	4.576029929	3.883327893	0.836181234	2.153422242	2.120642858	3.440973683	1.930433617	1.213897809	2.341348408
Achn019021	663	181	160	295	132	201	246	171	163	162	148	120	169	160	143	192	129	188	165	333	458	281	317	360	380	355	226	264	322	166	287	211	326	197	317	201	242	16.52601021	15.30189675	23.60088417	12.50962028	16.01125962	18.46030877	14.68744401	14.31747634	10.71995647	13.37745302	11.62021834	14.69397966
Achn019061	1284	458	248	539	474	580	485	360	355	433	484	373	430	110	60	116	414	418	498	71	116	121	183	119	179	37	32	35	184	90	114	32	59	66	207	41	174	21.59252467	12.24688022	22.26606781	23.19514236	23.85645671	18.79291273	15.9661836	16.10110668	14.79498089	22.58944628	18.65049569	19.30499485
Achn019121	2877	39	28	47	45	72	63	139	135	53	45	51	44	4	0	6	39	61	104	4	4	2	1	3	9	1	7	2	0	40	23	1	1	15	15	0	29	0.820592825	0.617102041	0.866518386	0.98278015	1.321708263	1.089477009	2.751304005	2.732664436	0.808216186	0.937341617	1.138090728	0.881615207
Achn019161	990	0	8	6	1	0	0	2	2	3	1	2	2	6	10	3	1	3	0	0	0	2	1	0	0	0	0	8	0	0	0	1	3	0	0	17	20	0	0.512381694	0.321466589	0.063467082	0	0	0.115042535	0.117648718	0.13294671	0.060532701	0.129700417	0.116455783
Achn019181	522	177	244	245	107	206	83	139	219	90	87	10	33	56	61	470	4	30	10	91	171	6	15	91	62	180	259	706	2	2	15	1847	565	757	1	5	11	20.5260666	29.63863077	24.89518553	12.87944056	20.84201422	7.910883183	15.16379621	24.43239325	7.564209389	9.987895669	1.229917746	3.644262861
Achn019211	1332	385	348	507	501	536	467	341	440	507	343	291	426	44	37	123	387	414	479	209	211	149	179	257	305	201	127	208	303	249	196	119	250	138	367	124	347	17.49683414	16.5658541	20.18940501	23.63291132	21.25218244	17.44335574	14.57853206	19.23715524	16.69918478	15.43174871	14.02604846	18.43620941
Achn019221	708	765	845	970	653	682	800	938	1029	1257	820	716	768	1091	739	1077	664	779	812	725	837	882	1010	908	1012	1156	869	976	1304	1251	1116	1034	1416	1262	1479	1035	1563	65.40804186	75.6767137	72.6705191	57.95136207	50.87378936	56.21783434	75.44547942	84.63977792	77.89212567	69.40741058	64.92714936	62.53083393
Achn019231	2199	110	96	159	76	79	128	69	107	72	47	58	64	125	46	102	61	89	53	217	272	188	202	211	230	443	256	199	274	173	133	248	270	184	164	289	141	3.028101484	2.768119386	3.835232358	2.17156127	1.897338557	2.896023772	1.78684756	2.833680923	1.436477417	1.280848831	1.693360149	1.677725876
Achn019281	321	1273	1342	1484	1287	1565	2164	1846	1737	1272	1025	1092	1146	962	1093	1211	711	1340	1210	3388	2981	3147	4305	4488	2783	6579	5459	6075	5615	4401	3807	4572	5579	7492	4717	4460	5553	240.0636149	265.0856976	245.2159156	251.9168626	257.4852052	335.4050569	327.4841658	315.1281386	173.8495676	191.3568796	218.4058048	205.8002242
Achn019371	3087	312	408	325	272	410	480	382	466	461	321	129	252	266	423	590	354	343	361	707	1332	1048	708	879	890	699	732	698	560	585	514	419	570	1257	629	1459	602	6.118161472	8.38035366	5.584271402	5.536253896	7.014394664	7.736098487	7.046774521	8.791068929	6.551727588	6.231515082	2.682870139	4.705764288
Achn019391	957	244	275	258	308	299	280	219	160	217	217	218	253	231	225	311	238	267	222	543	1004	1037	688	863	646	740	557	618	430	348	318	405	575	417	412	572	452	15.43408397	18.22046973	14.29972067	20.22192536	16.5006944	14.55671823	13.03154233	9.736445629	9.948081439	13.58854771	14.62484011	15.23964469
Achn019431	840	5124	4378	4683	6141	10731	7331	9631	7007	13298	13997	8675	8906	436	908	2664	12880	12120	19910	1891	3544	2682	5140	4695	8957	7475	6939	6142	9413	8353	17280	2629	4365	9417	13835	14878	11317	369.2604591	330.4724684	295.7090783	459.3498043	674.6893881	434.2114941	652.9136358	485.7862628	694.5421041	998.5755406	663.0354793	611.1807443
Achn019451	1176	1545	1668	1535	725	675	1016	730	968	809	275	429	439	351	220	344	252	1226	312	1645	1492	983	1475	729	1084	1794	1256	1102	645	798	284	1108	802	765	735	485	679	79.52874558	89.93475123	69.23422641	38.73596763	30.31373304	42.98369722	35.34916669	47.93585011	30.18093818	14.01362913	23.42052043	21.51906794
Achn019511	1116	339	104	190	411	567	165	153	122	370	435	428	255	59	53	202	671	471	658	35	49	50	100	91	87	18	28	21	23	42	34	14	6	4	76	17	113	18.38816846	5.908917927	9.030445838	23.13989328	26.83254305	7.355922276	7.80712042	6.366313693	14.54551375	23.35878826	24.62215978	13.17171254
Achn019521	1368	187	222	278	141	135	309	150	218	183	128	91	124	182	166	196	153	171	124	476	506	402	504	506	520	724	447	644	496	411	483	578	780	628	410	644	446	8.274818551	10.28977054	10.77900031	6.476147619	5.211834803	11.23801906	6.24408496	9.280316638	5.868897548	5.607239674	4.270727542	5.225187101
Achn019531	777	358	324	479	365	383	483	320	403	472	289	237	356	580	412	392	392	341	302	794	912	811	1077	887	887	1156	824	918	1102	865	1054	819	1019	889	996	985	939	27.89105731	26.44008241	32.69898563	29.51586872	26.03279064	30.92740589	23.45268667	30.20483206	26.65093903	22.28958956	19.58275985	26.411632
Achn019541	1134	167	256	164	168	297	184	181	267	468	293	289	235	336	397	614	232	382	373	134	341	279	144	112	129	163	163	92	126	135	227	98	147	576	162	200	170	8.9146929	14.31415527	7.670975212	9.308505325	13.83204411	8.072762032	9.089273302	13.71167797	18.10607581	15.48388059	16.36181053	11.94596027
Achn019631	2820	44	34	49	49	43	73	54	54	80	36	16	40	12	13	23	51	72	68	74	71	81	271	118	186	94	110	62	238	229	139	78	91	116	317	119	254	0.944509952	0.76448439	0.92165155	1.091768843	0.805308564	1.287926662	1.090456369	1.115159657	1.244607502	0.765030307	0.364265001	0.817668263
Achn019651	1050	720	1124	914	1117	1527	2518	652	657	680	2707	1014	835	37	34	168	453	812	534	3075	3005	2661	2666	4057	4454	1974	2512	1545	1703	3517	5987	749	1176	4797	3830	3151	3698	41.50937245	67.87593503	46.1717869	66.84171717	76.80556858	119.3119129	35.36078833	36.43916936	28.41261127	154.4984776	62.00050499	45.84198711
Achn019681	1458	1347	1793	1992	915	698	1724	882	1083	1166	522	421	283	611	1064	786	559	1015	494	3633	3724	2744	2363	2754	2818	6372	4708	6687	2645	2077	1246	4647	5409	4776	1796	3969	1604	55.92590775	77.97611233	72.46888777	39.43186283	25.283714	58.82976582	34.44884798	43.25769067	35.08589524	21.45547959	18.53835279	11.18910037
Achn019741	1299	592	481	594	551	610	638	445	459	616	692	574	627	121	93	245	691	606	677	728	747	659	913	754	917	614	595	454	874	702	623	348	516	609	910	547	887	27.58770199	23.4787374	24.25476548	26.65177708	24.80068375	24.43593211	19.50807883	20.57765741	20.80477853	31.92435937	28.36934522	27.82432568
Achn019761	3507	23	8	12	3	7	2	18	24	20	7	3	9	111	95	51	2	8	5	6	2	1	0	2	1	1	4	0	1	0	0	11	1	6	2	0	2	0.397004144	0.144641539	0.181495251	0.053748855	0.105415687	0.028373415	0.292280863	0.39853629	0.250199113	0.119615517	0.054920194	0.147935704
Achn019801	1491	66	53	71	95	95	46	48	40	74	75	56	44	6	4	9	94	76	123	27	39	46	39	42	58	23	21	8	39	24	45	7	20	25	55	23	65	2.679595639	2.253912433	2.525808911	4.003406465	3.365029938	1.534961795	1.833273395	1.5623371	2.177437069	3.014455433	2.411331694	1.701144837
Achn019811	3054	260	208	310	295	300	293	214	298	371	452	299	262	28	18	25	455	438	470	80	59	91	197	151	166	72	63	82	181	343	266	18	47	52	480	53	440	5.153559393	4.318501903	5.384091687	6.069273487	5.187942961	4.773269658	3.990326043	5.682502421	5.329622057	8.869408335	6.285628749	4.94536689
Achn019831	1086	72	63	55	104	106	94	20	43	56	51	33	52	9	5	4	96	49	78	23	15	14	60	34	59	21	27	4	65	74	53	5	8	35	65	10	83	4.013337115	3.678320244	2.686288483	6.017100127	5.15488535	4.306410349	1.048730292	2.305849874	2.262297615	2.814268945	1.95088058	2.760195075
Achn019931	2226	47	26	44	47	56	48	24	28	35	47	46	38	9	8	6	57	46	68	24	25	18	38	21	32	22	26	12	28	21	16	14	14	17	21	19	19	1.278131882	0.740605616	1.048448982	1.326650186	1.328635455	1.0728363	0.613973637	0.732529754	0.689817837	1.265312928	1.326719898	0.98406706
Achn019991	1149	172	201	260	185	161	320	141	170	158	156	139	128	188	112	183	127	182	138	310	347	267	297	297	357	381	341	298	392	271	240	240	378	357	235	370	247	9.061735645	11.09212721	12.00253843	10.11661969	7.400291343	13.85630173	6.988158165	8.616309505	6.032934277	8.136353652	7.76678606	6.421791474
Achn020011	936	16	7	16	14	33	13	16	13	28	42	26	17	6	5	1	28	15	25	11	10	8	39	24	35	9	11	11	51	70	32	1	7	14	70	6	66	1.034777803	0.474199405	0.906700635	0.939801018	1.862005938	0.69101088	0.973436835	0.808834936	1.312422655	2.689048834	1.783380732	1.046982279
Achn020021	2328	508	247	315	840	1089	960	371	204	442	666	819	768	15	9	22	1141	687	1031	83	36	73	293	185	267	58	68	69	292	579	333	17	86	90	704	122	817	13.20941871	6.72748581	7.177073002	22.67148848	24.70517157	20.51661171	9.075165955	5.103164753	8.329728174	17.14417143	22.58642504	19.01710929
Achn020141	1554	1133	1424	964	232	543	733	2355	2631	1409	271	93	305	3379	3679	1943	45	530	353	1113	1524	261	264	791	665	1442	938	3122	57	366	637	4861	1482	5174	168	194	590	44.13487142	58.10289716	32.90378095	9.380385675	18.45405394	23.46768998	86.298558	98.59666645	39.77878505	10.45065531	3.84218706	11.31397157
Achn020161	1836	120	271	124	38	77	330	100	291	79	147	26	70	5597	3216	6628	9	126	53	369	438	255	76	774	179	698	446	878	23	60	239	3144	2019	4624	104	1148	97	3.956503365	9.359128866	3.58235643	1.30045295	2.214935168	8.942493747	3.101636973	9.23023398	1.887756395	4.798106743	0.909174491	2.197817471
Achn020191	1083	1136	1125	1394	875	961	1712	979	926	1068	404	292	689	1801	1148	2047	234	662	583	1202	1700	727	871	1678	1009	2304	1458	2316	1080	924	993	3696	3335	3013	851	2609	855	63.49694708	65.86624101	68.27380431	50.76487495	46.86384324	78.64890598	51.47755095	49.79376074	43.26476329	22.35517923	17.31015536	36.67389384
Achn020211	1548	823	921	921	675	881	370	350	451	612	632	631	616	899	620	918	1004	806	818	695	1407	836	696	554	850	1682	1157	813	537	421	525	596	856	633	628	1110	416	32.18339452	37.72484699	31.55792645	27.39785361	30.05715858	11.89181515	12.87539999	16.96672355	17.34490804	24.46647311	26.17007539	22.93908095
Achn020231	1485	181	138	144	112	113	162	124	155	139	101	94	117	362	196	262	121	137	92	197	271	174	265	220	237	517	309	677	230	227	141	273	358	333	203	278	236	7.378279306	5.892389485	5.143465419	4.738875438	4.018786738	5.42757637	4.755091447	6.078517098	4.106576168	4.075868536	4.063946395	4.541775533
Achn020241	1095	13	2	12	71	80	69	1	4	13	72	36	32	0	0	0	20	15	39	2	1	0	11	7	16	0	0	0	0	19	11	0	0	1	5	0	9	0.718674447	0.115812301	0.581282051	4.074065002	3.858502965	3.135106899	0.05200553	0.212734668	0.520859715	3.940430072	2.110741031	1.68462064
Achn020321	321	0	0	0	0	0	0	0	0	0	0	1	0	1	0	0	0	0	0	3	11	1	13	2	10	0	5	3	22	16	41	0	3	4	18	7	10	0	0	0	0	0	0	0	0	0	0	0.200005316	0
Achn020391	1620	140	169	219	169	159	204	91	118	154	86	60	73	124	113	107	127	123	89	170	170	150	252	205	215	153	114	151	226	207	115	82	179	96	203	93	222	5.231376672	6.614705346	7.170490853	6.554739166	5.183523602	6.265165316	3.198821599	4.241889888	4.170587547	3.181329732	2.377840976	2.597610935
Achn020401	891	217	151	167	221	225	193	133	156	206	149	196	151	18	14	27	191	177	227	97	94	148	174	145	188	85	104	64	165	137	136	49	64	84	159	95	184	14.74297062	10.74578276	9.94165191	15.58469452	13.33668165	10.77697777	8.500365087	10.19622223	10.14334161	10.02152495	14.12293428	9.769346231
Achn020411	1014	327	432	416	124	110	362	89	198	312	28	47	58	5643	3591	5064	59	67	74	10915	17806	12599	6725	10371	9702	35901	28893	24545	10554	5251	5558	30657	36871	25848	4201	41467	3317	19.52148125	27.01373312	21.76081523	7.683647887	5.729249041	17.7618418	4.998223748	11.37154916	13.49920445	1.654799282	2.975818736	3.297283557
Achn020481	618	275	273	288	186	245	428	291	256	332	376	288	261	351	191	215	354	301	251	465	477	366	543	394	501	753	825	847	478	469	300	674	720	1145	399	1001	430	26.93687364	28.00999202	24.71859595	18.91072562	20.93729537	34.45662022	26.81440446	24.1236983	23.56899935	36.46066769	29.9192418	24.34547714
Achn020491	531	211	1094	168	152	664	234	217	544	145	582	176	305	1477	1459	1088	879	415	591	608	1023	908	305	317	374	578	709	544	446	140	278	1298	736	2147	240	1160	276	24.05419927	130.635621	16.78164565	17.98592554	66.04143917	21.92495539	23.27173992	59.66185836	11.98022617	65.6831105	21.27966162	33.11094505
Achn020521	606	145	437	161	63	170	166	446	374	182	215	49	215	802	474	271	84	131	100	200	197	27	40	173	46	374	104	795	14	24	7	912	275	572	12	12	32	14.48432791	45.724359	14.09201308	6.532082326	14.8156008	13.62865024	41.91079283	35.94110093	13.17620368	21.26136207	5.191227081	20.45182623
Achn020531	834	73	79	85	98	69	85	77	77	66	68	51	81	58	75	83	59	64	66	42	43	46	48	43	60	51	46	62	70	50	54	61	57	96	49	63	53	5.298583464	6.006200887	5.405957921	7.383184979	4.369442319	5.070727324	5.257609379	5.376715692	3.471917691	4.886164788	3.926003626	5.598674598
Achn020601	1452	22	33	35	28	32	44	23	26	137	12	13	10	52	118	200	32	25	26	301	1215	592	160	195	188	217	310	125	292	179	177	178	191	454	186	354	145	0.917189416	1.441073515	1.278560296	1.211644288	1.16392858	1.507660103	0.902038059	1.042795455	4.139477122	0.495267554	0.574808666	0.397008351
Achn020631	1221	336	310	415	290	253	323	255	264	370	235	193	277	255	281	289	284	294	298	443	526	386	477	454	479	626	504	527	534	425	401	414	625	680	432	519	421	16.65814292	16.09847891	18.02819383	14.92334085	10.94328797	13.16146522	11.89291071	12.59159252	13.29467105	11.53393357	10.14818127	13.07766967
Achn020721	1065	412	419	545	154	218	466	634	515	365	40	127	173	2955	2662	1369	81	176	137	96	159	42	64	153	117	60	165	257	10	142	128	495	220	627	92	15	137	23.41804189	24.9461327	27.1435521	9.08562562	10.81060144	21.7697625	33.90028053	28.16112624	15.03608571	2.25079339	7.655978128	9.364029077
Achn020801	963	85	90	80	48	59	101	49	59	72	38	45	51	106	119	120	59	68	52	248	335	259	232	248	289	321	166	243	248	203	163	176	236	194	222	224	195	5.343128376	5.925909783	4.406395608	3.131833567	3.235703324	5.218100854	2.897566653	3.567944766	3.28018052	2.364735423	3.000079736	3.052882907
Achn020811	519	63	53	77	72	60	101	48	58	79	46	36	42	92	89	95	42	56	47	142	161	126	151	138	160	214	131	145	145	121	112	107	144	132	138	157	116	7.348118678	6.475112597	7.869427764	8.716635044	6.105579114	9.682140892	5.266687152	6.508082263	6.678074647	5.31148209	4.45329755	4.664962864
Achn020841	723	188	655	262	109	462	157	581	759	188	373	124	313	1615	1696	566	220	310	280	175	124	81	37	56	123	981	461	909	42	25	45	2422	1220	456	58	334	75	15.74064492	57.44362201	19.22130101	9.472659464	33.74789186	10.80385476	45.76162912	61.13583901	11.40804138	30.91688867	11.01108103	24.95584609
Achn020851	672	83	121	104	84	112	121	108	106	94	92	81	84	228	161	245	79	92	87	87	112	86	79	81	86	181	147	156	101	84	116	189	192	151	93	186	74	7.476731583	11.41707648	8.208878961	7.854051368	8.80220989	8.958462486	9.152044526	9.18605392	6.136915117	8.204342871	7.738598534	7.205701566
Achn020891	1047	701	167	648	1060	713	621	500	456	1529	228	321	682	166	134	142	672	866	1328	135	152	110	602	417	637	228	102	159	850	776	1425	75	126	117	1574	701	1784	40.52978562	10.11366589	32.82827857	63.61256504	35.96547651	29.50953055	27.19486859	25.36358035	64.06964824	13.05008718	19.68361771	37.54948209
Achn020911	1914	261	252	267	228	228	230	199	204	263	135	120	141	159	238	194	202	186	160	162	177	133	185	195	197	191	183	298	208	154	101	193	176	298	181	206	188	8.254704748	8.348287951	7.399274067	7.484738608	6.291234655	5.978652132	5.920723569	6.206984088	6.028445665	4.226852399	4.025185351	4.246620359
Achn020921	495	5336	4957	6447	4707	4706	7819	3839	4436	4246	3500	3174	4063	4333	3472	4428	3077	3476	3364	8022	7836	8025	8149	9222	8586	11461	9331	10985	8408	7806	8044	7665	11743	10026	9378	8861	10049	652.5496968	634.9690147	690.8316991	597.4791077	502.0993908	785.8929563	441.6482919	521.8897131	376.3278218	423.7289072	411.6691232	473.1598459
Achn020951	987	32	23	40	58	83	28	22	22	36	32	52	57	5	4	14	52	44	56	6	4	3	10	18	17	4	11	15	8	17	13	4	9	15	16	8	15	1.962618083	1.477574871	2.149624605	3.692279468	4.441236601	1.411426479	1.269314292	1.298069442	1.600209646	1.942934112	3.38246072	3.329077927
Achn020991	522	1677	1515	2015	2894	3168	2155	2371	2160	2969	3535	3229	3574	539	749	1123	4376	3455	4511	88	186	120	153	131	172	198	192	97	334	213	238	56	125	115	400	208	322	194.4757835	184.0267443	204.7501994	348.3467381	320.5218498	205.3970272	258.657272	240.9770293	249.5348631	405.8300137	397.1404403	394.6847111
Achn021021	909	159	89	154	153	149	229	81	95	106	106	93	129	13	15	20	124	110	123	302	316	265	306	311	307	551	574	561	341	279	146	198	372	509	234	488	197	10.58854316	6.208189094	8.986211242	10.57575234	8.656958902	12.53397954	5.074400926	6.086282689	5.116035129	6.988230633	6.568491409	8.180730491
Achn021031	2262	1038	1097	1161	1125	1144	1387	881	941	1237	914	851	756	585	732	771	1122	1242	1358	1983	2624	2158	1705	1924	2291	3170	2151	2979	1530	1287	1666	2132	2615	3274	1579	3200	1747	27.77843172	30.75054661	27.2244682	31.24954125	26.71015415	30.50712227	22.17925478	24.22642998	23.99212055	24.21468605	24.15369235	19.26617289
Achn021051	1377	686	742	803	716	815	926	419	522	770	449	436	560	90	76	243	693	779	813	1148	989	1120	1634	1669	1684	1362	1304	1066	1681	1719	1244	439	1138	878	1890	1007	1986	30.15734787	34.16715187	30.93152917	32.67102849	31.25839242	33.45757257	17.32781189	22.07643591	24.53286792	19.54058891	20.32820913	23.44338636
Achn021131	1659	787	743	1009	1081	1009	844	480	555	754	695	584	730	256	134	205	999	781	977	226	337	269	200	312	436	367	360	302	331	255	283	150	523	179	274	235	330	28.71648744	28.39757406	32.26001508	40.94143233	32.12090336	25.31124122	16.47625456	19.48224476	19.93960247	25.10519888	22.60023901	25.3654594
Achn021141	906	29	23	37	42	66	35	42	34	70	50	26	37	4	2	3	44	52	58	17	11	18	22	26	12	9	11	11	30	13	31	4	13	14	43	12	65	1.937638569	1.609675936	2.166173868	2.912760772	3.847323528	1.922017019	2.639883337	2.185461285	3.389700896	3.307250222	1.842433074	2.354180644
Achn021151	1977	1078	923	1147	1128	1031	1055	773	705	1357	950	797	931	841	721	1086	961	902	967	508	548	503	669	640	758	542	495	584	691	577	527	522	633	670	620	594	620	33.00768468	29.60287183	30.77347458	35.84975192	27.54196782	26.54991729	22.26570581	20.76705178	30.11374123	28.7966643	25.88202325	27.14621409
Achn021241	1233	626	463	671	656	649	673	487	449	742	657	546	679	89	56	173	638	528	680	513	481	625	737	658	808	736	523	492	969	702	807	353	645	442	877	472	835	30.73365607	23.80985374	28.86550963	33.42908482	27.79870666	27.15622322	22.49207518	21.20682548	26.40172873	31.9321044	28.42995269	31.74482636
Achn021251	921	776	615	873	679	892	928	367	404	366	420	220	289	4	3	11	743	615	980	438	391	395	781	653	941	133	81	100	650	791	562	18	76	205	637	56	853	51.0040968	42.34033586	50.2775839	46.32270036	51.15030112	50.13092616	22.69185898	25.54548385	17.43464027	27.32844418	15.33591248	18.08857983
Achn021351	1374	23	14	21	29	31	38	19	20	12	26	24	23	1	0	2	33	22	36	13	3	16	24	28	24	7	5	2	9	19	18	5	3	11	6	14	15	1.013314071	0.646070805	0.810685393	1.326157145	1.191565531	1.375986731	0.78746364	0.84768727	0.383165192	1.133996888	1.121427185	0.964955668
Achn021371	1458	1088	591	775	1037	1288	772	588	514	1051	1084	992	862	38	72	78	1696	1422	1621	1120	1337	1244	1936	1424	1759	1282	746	720	2239	1738	1535	441	910	605	2757	975	2240	45.17252237	25.70210953	28.1944719	44.68944455	46.65533472	26.34372344	22.96589866	20.53042752	31.62545102	44.55505722	43.68181941	34.08128807
Achn021381	630	107	144	103	5	12	7	19	45	39	31	57	26	446	229	177	25	65	7	22	19	22	21	3	17	77	31	77	2	0	1	66	92	6	2	32	4	10.2812566	14.49308221	8.671943928	0.498669928	1.005966845	0.552808704	1.717420701	4.15972253	2.715911371	2.948807293	5.808725813	2.379025279
Achn021421	360	708	698	2458	1133	3114	2488	1833	1006	718	714	1401	1422	305	427	209	1193	1482	2741	30	44	16	58	37	28	32	15	18	91	91	43	6	16	16	83	14	58	119.0511863	122.9395828	362.1589011	197.74756	456.8346933	343.8470141	289.9503292	162.7375892	87.50109328	118.8559585	249.8516406	227.7001695
Achn021441	747	51	32	43	47	38	116	32	25	41	17	20	22	1	0	1	35	47	25	6	6	6	10	16	4	15	13	9	8	10	9	3	9	19	9	8	7	4.132877612	2.716240307	3.053287077	3.953310996	2.68661828	7.72600117	2.439456164	1.948999847	2.407990619	1.363809047	1.718921187	1.697728883
Achn021501	1527	11	5	11	11	26	7	10	8	12	6	13	12	2	0	0	10	12	24	0	0	4	1	1	4	2	0	4	4	8	4	0	0	0	5	0	8	0.43607041	0.207620284	0.382096829	0.452623785	0.899243447	0.228074318	0.372927668	0.305100801	0.344773395	0.235471018	0.546576413	0.453010707
Achn021541	1458	924	789	1007	905	1473	993	924	898	1435	1537	1154	1013	379	204	411	1598	1469	1623	667	1080	730	1569	1123	1462	775	813	328	1676	1517	1338	341	437	540	2097	688	1714	38.36342893	34.31296856	36.63462349	39.00091351	53.35660563	33.88512614	36.08926932	35.86833446	43.18032561	63.17446767	50.81534234	40.0514441
Achn021551	438	18	17	25	36	43	24	24	14	31	27	24	58	0	0	1	19	37	49	18	19	19	66	21	51	23	11	8	103	117	58	6	15	4	110	12	105	2.487719239	2.461011392	3.027510681	5.164307749	5.18486336	2.726179912	3.120331772	1.861428347	3.105125224	3.694153193	3.517901718	7.633437276
Achn021581	1446	145	120	139	46	58	79	199	249	136	46	51	40	792	841	335	51	122	56	232	315	182	167	176	213	287	310	442	90	43	89	793	521	463	68	467	100	6.070195516	5.262011176	5.098780229	1.998818052	2.118374164	2.718167281	7.836974351	10.02821075	4.12631284	1.906403323	2.264375535	1.594622753
Achn021631	1314	1004	1073	1239	829	945	1330	656	784	700	615	514	614	794	766	728	631	669	647	1674	1831	1640	1722	1812	1874	1853	1582	1935	1880	1483	1268	1580	1991	2297	1374	1526	1521	46.2531503	51.77774947	50.01447645	39.64084374	37.98213857	50.35860115	28.42968947	34.74666247	23.37191029	28.04820017	25.11390949	26.93638211
Achn021661	1344	93	86	121	143	128	91	74	81	163	117	96	109	23	14	29	147	123	162	29	20	24	46	28	51	19	23	22	28	39	46	15	16	28	54	18	46	4.188771308	4.057308171	4.775357473	6.685293724	5.029834223	3.368678042	3.135422662	3.509765885	5.320835979	5.216891934	4.585836168	4.675127802
Achn021771	1146	40	44	49	70	51	48	28	26	56	45	39	34	7	5	12	48	63	66	9	17	19	31	28	35	14	25	29	41	21	30	10	19	59	48	36	34	2.112897085	2.434483705	2.267938368	3.83793086	2.350328295	2.083886215	1.391352125	1.321238221	2.143852713	2.353169137	2.184874824	1.710253775
Achn021781	4509	356	264	264	342	330	321	159	246	406	249	257	205	30	38	57	288	340	330	92	106	102	149	130	113	85	109	81	152	134	90	51	72	174	212	143	203	4.779392887	3.712466169	3.105585408	4.765731768	3.865241868	3.541947986	2.008077782	3.17721987	3.950365994	3.309362637	3.659312161	2.620836232
Achn021791	480	76	72	81	82	100	74	41	40	76	82	63	57	16	9	16	84	92	105	22	16	25	38	25	30	36	39	36	50	23	28	13	20	39	56	40	39	9.584629402	9.511085202	8.950835329	10.7338702	11.00276236	7.670220773	4.864142184	4.853009618	6.946465622	10.23759306	8.426473959	6.845416488
Achn021811	732	44	196	94	32	168	228	589	684	118	44	92	28	6465	1575	1767	2	4	20	1	1	0	2	0	0	4	1	9	0	0	0	128	37	7	0	0	0	3.638685882	16.97789344	6.81140272	2.746772063	12.12107591	15.4967686	45.8213474	54.41735375	7.072329106	3.602191881	8.069066919	2.20502343
Achn021871	1236	121	76	128	61	58	72	230	203	145	62	44	81	267	190	171	78	115	92	101	122	100	109	100	117	147	106	127	128	107	132	163	169	200	138	163	101	5.926112201	3.898826728	5.493021321	3.10095232	2.478292105	2.898220392	10.59675778	9.564669442	5.146844738	3.006065687	2.285497637	3.777746452
Achn021951	1656	502	468	601	450	482	607	407	406	649	427	397	413	470	425	436	405	450	400	768	835	699	784	812	949	583	657	506	842	657	488	455	477	856	709	712	610	18.35043463	17.91943589	19.25014147	17.07402471	15.37197524	18.23667845	13.99579971	14.27769496	17.19395953	15.45228787	15.3913511	14.37659298
Achn022001	951	182	165	210	43	107	136	399	395	243	22	17	41	533	780	381	7	76	68	500	406	92	165	384	178	313	259	841	17	130	210	852	348	849	47	32	316	11.5849414	11.00125523	11.71274164	2.841002808	5.942185856	7.115014239	23.89219335	24.1885022	11.21030149	1.386332522	1.147664572	2.485247228
Achn022051	1179	202	202	231	134	100	175	102	127	118	73	71	64	368	382	236	90	120	83	539	524	512	419	497	452	1418	737	1138	632	449	286	1278	1502	653	316	794	341	10.37147523	10.86366531	10.39245041	7.141257902	4.479496127	7.384849104	4.926630698	6.273101491	4.3909626	3.710515948	3.866260518	3.129193555
Achn022071	4443	1923	1861	2086	1687	1919	1801	1544	2007	2584	1578	1334	1424	1373	936	1336	2215	2070	2179	2339	1945	1497	2257	2179	2767	5355	3336	3198	2481	2430	1539	2267	2653	2597	2765	4719	2375	26.20028052	26.55882596	24.90335025	23.85736603	22.81085858	20.16762613	19.78949103	26.30652344	25.51571437	21.28413149	19.27640699	18.47565884
Achn022081	2655	442	642	519	459	499	659	372	382	605	155	190	270	20	16	44	260	465	303	30	40	27	107	48	92	26	37	27	87	118	81	5	14	138	68	42	114	10.07768349	15.33237087	10.36865963	10.8625524	9.926107876	12.34918428	7.978882259	8.378981578	9.997292183	3.498584924	4.594472394	5.862265681
Achn022091	615	319	268	406	685	1344	248	398	175	533	314	857	617	36	22	28	408	458	552	6	9	4	15	8	11	3	5	0	51	80	56	0	5	5	92	1	89	31.39919671	27.63112015	35.01633622	69.98406747	115.4162936	20.06291103	36.85289402	16.57125235	38.0227592	30.59706576	89.46481682	57.83307794
Achn022101	1506	3	1	2	1	8	5	0	1	11	5	1	2	0	2	0	1	2	4	6	0	3	46	16	38	2	10	2	27	94	44	0	1	9	24	1	140	0.120586656	0.042103077	0.070440886	0.041721388	0.280548522	0.165181884	0	0.038669399	0.320449242	0.198962065	0.042630615	0.076554598
Achn022181	1062	36	19	40	42	66	36	59	38	51	67	45	29	0	0	2	52	37	64	0	1	0	1	0	1	0	0	0	0	0	3	0	0	0	1	0	2	2.052017	1.134404387	1.997814958	2.484897608	3.282179959	1.68653503	3.163669713	2.083778141	2.106867361	3.780728869	2.720411286	1.574126896
Achn022261	948	59	60	98	48	61	85	72	75	104	65	48	70	81	55	150	75	71	57	91	88	54	65	96	94	149	113	161	84	66	155	125	195	196	106	87	126	3.767442603	4.013116119	5.483243396	3.181387896	3.39832154	4.460956317	4.325016823	4.607287612	4.813007493	4.108944421	3.250719309	4.256532571
Achn022281	1152	1	9	15	41	31	64	1	3	5	42	2	22	3	3	2	4	41	12	34	6	2	34	78	131	2	1	4	0	100	7	2	0	6	0	0	1	0.05254731	0.495369021	0.690650874	2.236222959	1.421190138	2.764043522	0.049432339	0.151656551	0.190418466	2.184852178	0.111461296	1.100871073
Achn022321	1428	17966	13546	19434	16289	22913	17997	22115	20464	30642	27805	19371	21038	3717	2702	3893	26177	23743	29514	9348	10189	11728	20013	16290	18743	12474	9382	7969	19234	21543	19718	5831	8078	7818	27076	9145	27953	761.5986371	601.4806729	721.8613291	716.7206876	847.4161143	627.0314025	881.9061643	834.554528	941.413532	1166.863189	870.9042393	849.2635829
Achn022371	1113	175	249	286	209	186	151	126	243	257	31	36	80	125	104	236	19	117	72	344	715	481	154	250	306	701	364	539	192	191	330	625	1115	927	105	613	296	9.518003379	14.18544603	13.62983677	11.79871868	8.825935523	6.749928385	6.446723188	12.71462358	10.13046767	1.669136203	2.076605057	4.143440254
Achn022381	1827	0	4	1	0	0	1	1	5	2	0	0	0	0	0	1	0	7	0	7	2	9	12	2	3	36	13	11	1	0	1	39	19	17	5	24	4	0	0.138822627	0.029032286	0	0	0.027231956	0.03116916	0.159376342	0.048026726	0	0	0
Achn022401	1428	503	659	468	300	470	355	673	817	909	367	311	475	2650	2049	3738	530	627	520	1007	1291	1146	1014	1170	1337	993	1064	890	943	749	1465	940	1502	1189	989	2006	1009	21.32272706	29.26146194	17.38350839	13.20008633	17.38251533	12.36851408	26.83802164	33.31856183	27.92718819	15.40150299	13.98230439	19.1748361
Achn022411	834	17	27	22	23	14	14	16	16	19	25	30	9	1	2	1	31	29	26	3	0	1	7	5	10	0	0	0	4	1	8	1	1	2	12	1	6	1.233916697	2.052752202	1.399189109	1.732788311	0.886553514	0.835178618	1.092490261	1.117239624	0.999491456	1.796384113	2.309413898	0.622074955
Achn022471	642	980994	954968	1249514	787737	1320640	1263407	1515084	1441280	2150577	988529	1094185	1167523	1766804	1452706	1519466	754708	1685662	1187131	1233893	1036040	1370414	1766364	1630163	1216521	1833727	1157107	1314000	1596614	1811657	1544747	1202172	1529343	908533	1789459	1158099	1879253	92498.4155	94317.57023	103234.7438	77095.66184	108640.6586	97909.68039	134389.4962	130739.172	146964.183	92274.06092	109421.4082	104832.6768
Achn022481	1218	178	205	299	99	138	252	175	193	132	125	64	84	104	83	117	107	125	125	366	362	224	355	336	419	992	719	940	412	338	217	579	529	876	304	583	287	8.846585603	10.67198942	13.02098042	5.107067885	5.9837683	10.29367932	8.18190443	9.22789021	4.754645902	6.150182062	3.373488675	3.975559485
Achn022501	1515	7	9	6	7	12	17	10	11	7	8	10	25	0	0	1	14	17	11	6	14	11	12	14	18	22	4	16	16	15	9	15	24	11	12	9	12	0.279697367	0.376676642	0.210067276	0.29031477	0.418322846	0.558282058	0.37588155	0.422836482	0.202710826	0.31644818	0.423773639	0.951247732
Achn022511	693	4369	4238	5389	3974	3639	5985	5908	5596	6431	4500	4677	5083	4425	3855	3859	3004	3112	2744	2213	2239	2377	3002	2693	2988	2971	3099	2320	4068	2423	3741	1769	2504	2935	2182	2760	2214	381.6381486	387.7631466	412.4722492	360.3116899	277.3267687	429.6831293	485.4794978	470.2587329	407.1334738	389.1387923	433.2920355	422.8176746
Achn022521	333	28	20	25	10	24	21	32	31	37	34	41	56	21	21	35	26	40	19	12	10	16	7	13	7	32	41	59	9	14	21	43	50	49	15	48	16	5.089988113	3.808242323	3.982131166	1.886859187	3.806361033	3.137562917	5.472293557	5.421380114	4.874712717	6.11871086	7.904714596	9.694157062
Achn022541	312	18	25	17	17	15	14	22	28	32	19	41	26	27	16	19	21	26	21	14	10	9	14	8	6	47	31	50	12	14	13	39	49	29	7	44	9	3.492375086	5.080707907	2.890108273	3.423560853	2.539099007	2.232496691	4.015426943	5.22631805	4.499734816	3.649423418	8.436762694	4.803801044
Achn022621	816	52	26	68	78	141	67	71	38	68	98	67	74	0	0	0	61	58	104	11	7	19	6	17	21	2	5	6	13	20	3	1	4	2	16	1	40	3.857590781	2.020328556	4.420165595	6.006039281	9.125820548	4.085093735	4.954865065	2.711975963	3.656034538	7.197160115	5.271463634	5.227665842
Achn022641	1815	78	41	64	99	83	104	35	55	106	62	61	78	0	0	4	93	69	68	18	22	26	67	40	58	14	22	14	77	61	38	4	12	24	64	12	74	2.601482709	1.432339736	1.870351062	3.427222415	2.415151804	2.850848195	1.098133289	1.76473077	2.562245693	2.047105889	2.157743299	2.477332109
Achn022761	321	206	554	294	164	261	291	569	612	372	311	113	189	491	648	259	181	309	149	581	473	156	183	348	328	417	371	686	124	112	99	646	403	880	124	182	111	38.84768631	109.4318007	48.58051158	32.10129406	42.94162208	45.10299055	100.9417607	111.0296032	50.84279806	58.06047763	22.60060068	33.94087467
Achn022781	2298	202	226	372	120	179	137	99	242	129	71	64	78	486	827	460	94	205	119	687	719	1083	5361	1469	1536	568	323	317	2589	1710	3102	589	558	261	6200	594	4819	5.321135466	6.235872514	8.586431338	3.281065846	4.113826554	2.966114589	2.453289568	6.132785001	2.462811778	1.851542017	1.788037079	1.95663959
Achn022811	1179	23	23	31	19	47	50	133	196	28	22	10	26	0	0	0	6	21	23	5	5	8	8	9	6	1	1	0	2	14	6	0	2	0	22	0	11	1.180910546	1.236951991	1.394657847	1.012566419	2.10536318	2.109956887	6.423940028	9.681321986	1.041923329	1.118237683	0.544543735	1.271234882
Achn022871	1350	386	1121	303	136	465	386	635	841	753	33	83	57	919	2716	1519	29	376	622	339	577	202	23	229	194	174	512	685	42	122	465	1797	786	5005	51	173	230	17.30838339	52.65148894	11.90497933	6.329783621	18.19123377	14.22561066	26.7857369	36.27894301	24.47105784	1.464891365	3.94721602	2.433925862
Achn022891	1650	80	86	90	107	100	109	71	50	84	102	79	95	9	4	14	118	70	103	15	10	6	25	6	23	3	8	10	22	32	14	1	4	15	38	5	41	2.935006133	3.304861929	2.893199298	4.074586649	3.200803596	3.286699024	2.450405996	1.76473077	2.233504736	3.704601303	3.07389988	3.318989812
Achn022931	1152	42	28	41	67	72	49	28	31	61	84	44	35	0	6	13	81	61	90	62	71	92	135	111	159	41	28	26	98	86	104	18	44	62	152	43	96	2.206987033	1.541148065	1.887779056	3.654315567	3.300828709	2.116220821	1.384105499	1.567117689	2.323105279	4.369704355	2.452148507	1.751385797
Achn022941	537	17	16	19	20	27	14	12	10	20	23	16	20	1	2	1	25	26	20	27	11	32	44	36	47	16	8	10	19	23	26	4	10	17	41	16	46	1.916362244	1.889228594	1.876718353	2.340127037	2.655415274	1.297093049	1.272537538	1.084471423	1.633981916	2.566721792	1.912900003	2.146950187
Achn023011	1044	57	72	66	75	57	95	35	54	44	88	87	73	7	5	20	67	76	79	18	21	26	23	19	8	27	27	24	26	23	41	7	42	40	31	24	35	3.305044621	4.372912736	3.353229072	4.513822625	2.88348255	4.527312665	1.909111034	3.012212866	1.849028962	5.051349534	5.350142196	4.030775589
Achn023051	1314	45	12	22	58	65	86	39	19	43	41	44	76	3	2	0	52	34	74	32	8	6	57	22	85	8	15	1	77	60	44	4	3	11	56	13	69	2.073099366	0.579061504	0.8880698	2.773424532	2.61252805	3.25627045	1.69017971	0.842074728	1.435703061	1.869880011	2.149828828	3.334145017
Achn023071	1749	492	473	526	410	396	492	313	351	448	308	290	302	460	553	504	418	364	375	510	558	443	490	517	558	703	618	719	542	363	382	555	742	1013	500	811	502	17.02857332	17.1478685	15.95202129	14.72915294	11.9577191	13.99563718	10.19103211	11.68717925	11.23775968	10.55324825	10.64522289	9.953673518
Achn023091	474	9	74	5	21	83	56	20	39	14	141	13	18	73	94	88	10	56	26	5	14	8	0	5	3	7	9	40	3	1	5	35	10	47	2	22	14	1.149389269	9.89901976	0.559514632	2.783714409	9.247891403	5.877965971	2.402787124	4.791579117	1.29580971	17.82649733	1.760806292	2.189073894
Achn023121	879	237	132	184	261	296	295	152	145	179	162	164	175	3	6	9	167	199	203	75	49	84	178	125	140	50	36	28	132	194	102	14	35	57	177	38	205	16.32158914	9.521905549	11.1032146	18.6567227	17.78466981	16.69746428	9.847326888	9.6066402	8.934200441	11.04463548	11.97847536	11.47665778
Achn023161	429	35	33	29	24	37	27	23	34	67	29	53	40	9	19	11	85	58	85	15	14	20	29	29	24	12	15	13	20	37	35	8	24	28	47	19	38	4.938712243	4.877479591	3.585588874	3.515099913	4.554989733	3.13129406	3.053051891	4.615449707	6.851868924	4.051034607	7.93167934	5.374882287
Achn023201	648	338	376	376	331	301	663	285	387	342	483	472	355	821	418	640	346	317	362	309	214	243	171	365	251	631	563	706	162	217	261	402	594	458	161	495	200	31.57509491	36.79185222	30.77744933	32.09495065	24.53208497	50.9044682	25.04571856	34.77990226	23.15488541	44.66808897	46.76420586	31.5805439
Achn023211	2475	180	150	191	251	249	165	171	160	288	208	244	265	19	24	49	354	255	336	67	76	55	115	95	128	22	30	20	119	100	81	15	19	55	113	70	129	4.402509199	3.842862708	4.093341229	6.372095009	5.31333397	3.316852226	3.934454697	3.764758977	5.105153682	5.036320725	6.329380343	6.172156493
Achn023241	480	167	109	129	146	181	163	161	121	128	172	124	175	14	6	18	150	147	191	55	31	54	92	75	91	33	37	14	62	63	48	19	33	54	96	37	153	21.06096198	14.39872621	14.25503404	19.111525	19.91499988	16.89521603	19.10065589	14.68035409	11.69931052	21.47397569	16.58544081	21.01662957
Achn023251	3009	1566	1850	1578	653	1139	1344	615	1105	630	241	346	446	6156	3170	5703	161	635	699	2962	4263	2442	836	1985	1746	3824	3653	7362	1011	1481	2281	6440	7415	9758	1617	2531	3282	31.50449629	38.98417552	27.81663533	13.6356146	19.99145975	22.22257922	11.63902417	21.38614408	9.185650086	4.799766413	7.382449451	8.544348019
Achn023381	837	2199	2990	2844	6657	5598	8913	1456	1188	2609	4745	3979	3688	174	87	669	4320	3231	5098	2306	1708	510	1793	4414	3929	3593	5035	5615	355	3397	2872	3002	2406	7944	2502	2974	3239	159.0386724	226.5085205	180.2286875	499.7316125	353.2241646	529.8047293	99.06028176	82.65771221	136.7540374	339.7316484	305.207395	253.998828
Achn023421	2646	182	152	185	179	188	193	73	119	152	82	41	66	5	3	14	200	176	260	163	141	110	196	137	223	155	159	129	314	231	147	66	54	95	274	88	237	4.16374878	3.642441297	3.708528957	4.250567483	3.752416007	3.628982311	1.571074075	2.619084556	2.520259636	1.857159739	0.994811021	1.437872421
Achn023431	2943	514	420	533	624	588	507	393	376	555	463	445	567	92	71	137	487	481	501	510	521	447	676	524	778	355	333	313	559	527	445	175	279	446	684	443	678	10.57245456	9.048942767	9.606312995	13.3222645	10.55188464	8.571070738	7.604417108	7.440292014	8.273594979	9.427921906	9.707699398	11.10603544
Achn023451	2406	2450	2344	2554	1480	1577	1654	1031	1389	1225	757	574	699	1098	1241	1625	557	1688	1200	4795	6557	5851	2877	4804	5782	5469	4620	4346	2307	1465	2307	3079	5418	3989	1346	3531	1736	61.6415331	61.77329929	56.30475276	38.65002834	34.61617206	34.20245376	24.40207088	33.62010154	22.33736812	18.85495517	15.31661656	16.74741611
Achn023471	1323	323	555	569	102	295	328	1204	1355	704	117	24	155	54	40	35	30	293	221	154	75	15	36	44	67	92	148	267	4	91	26	338	69	214	25	5	72	14.77902039	26.59940684	22.81246461	4.844222159	11.77619917	12.33477925	51.82392292	59.64469871	23.34556295	5.299699743	1.164656805	6.753643191
Achn023491	735	263	207	297	305	317	361	303	237	371	288	297	349	35	29	33	281	296	347	243	254	323	462	285	456	245	227	148	474	387	364	59	107	164	384	176	452	21.66064475	17.85754773	21.43329276	26.07331338	22.77796355	24.4364011	23.47572056	18.77817599	22.14512349	23.48174655	25.94273032	27.37186228
Achn023551	1332	19	12	10	10	17	25	15	6	21	16	29	15	0	0	2	15	19	18	25	6	7	149	27	38	5	14	2	196	355	84	2	5	8	220	4	161	0.863480126	0.571236348	0.398213117	0.471714797	0.6740431	0.933798487	0.641284401	0.262324844	0.69168221	0.719848337	1.397784898	0.649162303
Achn023561	2091	30	24	47	42	63	67	42	13	66	38	58	47	2	0	2	49	33	57	63	19	24	430	41	120	17	32	8	619	978	247	5	12	24	653	19	480	0.868500739	0.727773138	1.192239787	1.262057035	1.591217283	1.594182921	1.143823196	0.362060976	1.384782092	1.089067534	1.78082208	1.295716781
Achn023611	1341	186	143	192	234	175	224	126	111	154	148	125	147	20	16	42	178	134	190	65	62	64	147	111	136	64	80	66	178	164	105	27	43	121	187	92	211	8.396284323	6.761547024	7.594378471	10.96404486	6.892110652	8.310681193	5.350636024	4.820439084	5.038293681	6.613908542	5.984499101	6.319093991
Achn023671	447	16	11	19	12	24	19	9	16	34	18	14	19	0	0	0	38	26	30	0	2	0	1	0	2	0	1	1	0	0	0	0	1	0	1	1	0	2.166783051	1.560357005	2.254581109	1.686776133	2.83561124	2.114771554	1.146564862	2.084514198	3.337051659	2.413182846	2.010791698	2.450260935
Achn023701	1686	14	23	24	7	14	15	9	2	10	1	14	5	18	19	58	3	13	8	3	8	2	5	4	4	14	12	7	1	2	0	1	2	7	3	9	4	0.502658968	0.864986001	0.75504608	0.260870034	0.438544265	0.442640422	0.303982499	0.069081987	0.260215981	0.035544113	0.533110254	0.170953774
Achn023741	789	1384	1723	1688	1041	1260	1056	1740	1498	1167	163	177	519	4538	2925	5311	135	448	344	1600	2269	547	559	1099	892	2785	1477	2964	760	474	680	4019	2868	4249	236	1690	507	106.1847276	138.4672565	113.4789281	82.9005574	84.34056625	66.58927663	125.5844555	110.5674283	64.89113773	12.38043342	14.40266416	37.91897706
Achn023811	414	1	0	0	0	0	0	1	2	1	0	0	0	5	2	5	0	0	0	0	0	0	0	0	0	0	0	2	0	0	0	0	1	2	0	2	0	0.146218603	0	0	0	0	0	0.137550857	0.281333891	0.105972016	0	0	0
Achn023831	2235	2153	2106	1901	525	1153	1971	1278	1509	1051	213	120	321	1723	2383	1263	56	457	341	9657	10536	1875	3218	8694	6096	7810	7940	16128	1382	3020	1569	17918	8432	24682	1724	2837	3577	58.31354886	59.74748825	45.11535461	14.75929116	27.24549799	43.87594455	32.56244209	39.31914907	20.63083114	5.711199403	3.447071482	8.279302739
Achn023861	939	176	141	175	230	280	214	270	197	265	255	215	256	22	18	64	187	228	274	94	81	86	146	130	160	112	87	93	156	173	143	58	107	149	184	135	226	11.34618984	9.521214153	9.885354365	15.3902604	15.74836274	11.33876001	16.37426497	12.21780057	12.38145882	16.274207	14.70007121	15.71594974
Achn023921	540	10	11	8	37	67	27	1	5	6	18	44	9	0	0	2	46	23	31	3	5	0	17	3	4	3	4	0	25	27	14	4	0	3	33	5	30	1.121009287	1.291628855	0.785807217	4.305183713	6.552756251	2.48763917	0.105455657	0.539223291	0.487471272	1.997579134	5.231250147	0.960760209
Achn023931	1764	332	287	431	349	394	434	272	269	450	271	308	314	62	51	76	331	355	418	325	298	333	318	378	435	327	230	238	301	280	360	148	257	241	271	181	316	11.39311479	10.31625644	12.95980525	12.43112892	11.79615883	12.24076417	8.78079757	8.880677465	11.19194246	9.206529682	11.20982174	10.26118046
Achn023941	750	236	210	239	234	253	304	222	190	304	242	175	211	28	34	57	213	221	259	188	207	211	173	194	250	174	147	126	194	185	185	99	166	143	169	138	198	19.0481898	17.75402571	16.90271323	19.60371221	17.81567282	20.16646154	16.85603223	14.75314924	17.78295199	19.33656602	14.98039815	16.21763232
Achn023971	3477	412	313	391	416	453	428	295	301	497	325	299	310	85	98	143	471	429	518	227	239	223	473	328	434	244	176	175	457	402	395	141	206	291	570	266	541	7.172911882	5.707927654	5.964744599	7.517481436	6.880761139	6.124300055	4.83148869	5.041435358	6.271092892	5.601494551	5.520940523	5.139528296
Achn024001	723	1083	1114	1109	959	1123	1164	1094	1028	1401	1053	989	1097	784	798	1214	779	1040	956	2659	4050	3453	3106	3212	3551	4438	4537	3255	3728	3108	3463	2618	4111	6461	3257	4995	3917	90.67616198	97.69800751	81.36039244	83.34202226	82.03221333	80.09991683	86.16733608	82.80321805	85.01418071	87.28011734	87.82225115	87.46505801
Achn024081	990	698	871	912	529	463	1072	531	570	491	543	348	345	421	301	279	451	553	310	1472	1154	1044	1109	1130	870	2436	1627	2242	1673	1190	553	1583	1888	1022	803	696	744	42.67988085	55.78555697	48.86292148	33.57408625	24.69953442	53.87372101	30.54379305	33.52988463	21.75894495	32.86925666	22.56787254	20.08862255
Achn024091	366	97	84	120	138	128	92	61	62	110	101	83	138	15	9	21	142	106	134	53	41	42	74	53	66	28	17	12	59	64	53	19	22	30	85	19	78	16.04329684	14.55248009	17.39081545	23.69090904	18.47021092	12.50616413	9.491009139	9.865134306	13.18569833	16.53733545	14.55940335	21.73523095
Achn024101	2037	1985	1482	1865	2403	2358	2176	1657	1457	2580	1954	2132	2369	149	112	262	2472	2232	2754	1545	1823	1680	2157	1687	2542	847	984	715	1792	1498	1451	574	724	1366	2218	1078	2072	58.98919266	46.13133127	48.56323319	74.12188684	61.13582009	53.14779414	46.322834	41.65440362	55.56741743	57.48556152	67.19589492	67.04097009
Achn024141	2037	12182	16205	7560	3076	6145	4253	8021	11029	41475	3445	3351	3020	11996	24421	32948	5891	12862	18877	16655	40800	27471	17219	22149	26581	35239	53168	27085	31823	20052	40292	24258	28067	51622	15545	65971	11410	362.0183098	504.4252518	196.8568595	94.88095045	159.3212954	103.877559	224.2338271	315.3098267	893.2785418	101.3499281	105.6160619	85.46379472
Achn024201	2196	292	260	365	478	511	436	523	399	837	569	705	685	107	106	122	668	578	693	132	157	105	311	218	315	108	107	69	255	339	305	47	63	93	397	186	365	8.049214223	7.507231792	8.816177279	13.6766359	12.28942419	9.878057177	13.56228901	10.58115212	16.72186289	15.52763015	20.61120354	17.98144107
Achn024221	291	66	88	114	93	53	47	80	179	141	51	108	120	118	170	180	54	115	28	141	251	105	67	106	110	243	168	204	108	72	161	279	250	281	45	170	52	13.72947456	19.1746964	20.77933517	20.08046123	9.618909777	8.035672919	15.65527281	35.82221533	21.25776783	10.50273565	23.82743741	23.77138661
Achn024241	1266	83	80	83	95	83	41	46	37	31	28	77	64	4	9	0	58	41	100	38	29	32	37	31	64	24	9	12	55	65	77	1	28	2	60	5	76	3.968691646	4.006776283	3.47747625	4.714912354	3.462480668	1.611267077	2.069129954	1.702003373	1.07428503	1.325407956	3.904843119	2.914154188
Achn024341	1740	91	165	118	93	98	211	114	121	130	149	111	64	199	411	295	61	164	84	609	700	461	339	562	406	519	580	647	273	313	159	357	583	1119	303	457	244	3.165884848	6.012755012	3.597100277	3.358284033	2.974539894	6.033239825	3.73094842	4.049752854	3.277824069	5.131711913	4.095626095	2.120298392
Achn024401	693	187	220	218	189	216	282	181	161	187	185	157	238	214	221	254	194	200	206	284	296	267	321	297	328	351	324	232	344	229	301	187	319	353	326	290	295	16.33470675	20.12928085	16.68564675	17.13611208	16.46127564	20.24572138	14.87335631	13.52960257	11.83858803	15.99792813	14.54497532	19.79748309
Achn024411	1794	328	256	272	510	549	317	234	253	592	415	492	503	16	18	18	545	588	595	78	85	90	197	120	166	30	27	24	171	181	151	17	26	48	298	33	235	11.06762346	9.048078081	8.042040413	17.86205662	16.16191716	8.791322372	7.427746282	8.212785508	14.47740767	13.86279834	17.60715693	16.16262157
Achn024491	2130	2408	4055	2857	1031	2622	4195	3290	4119	1810	2564	1423	1320	4255	4648	4113	1737	2954	1797	5137	7858	4414	1196	3132	1988	11039	5392	10184	1761	578	2176	10364	11886	11368	1038	4980	1262	68.43524863	120.7118951	71.14598932	30.4132468	65.0123784	97.98728936	87.95892976	112.617164	37.2812536	72.13792816	42.89156251	35.72404157
Achn024561	267	59	85	89	37	50	46	67	75	54	29	26	50	93	58	74	34	44	54	143	140	144	148	145	147	291	213	241	172	199	114	196	254	234	189	264	198	13.37653778	20.18582377	17.68066238	8.707113127	9.890123472	8.571640585	14.28983398	16.35845939	8.873072587	6.508965717	6.251851555	10.79505853
Achn024591	354	2030	5567	2923	581	2135	2024	3159	4890	1528	2504	263	1311	10924	12102	3779	942	2290	502	537	531	115	270	527	426	458	355	1138	20	54	59	2125	785	3998	29	46	101	347.1328758	997.1414561	437.9709842	103.1232507	318.520646	284.4622418	508.1711503	804.448035	189.3701957	423.8930637	47.69787788	213.4841752
Achn024671	876	1639	3493	2177	948	1214	5056	2811	3697	3293	4554	2385	2781	623	1062	9274	1044	3847	2153	9091	15530	10699	1595	6491	3759	6535	6839	8037	2391	1041	11879	5354	10810	17393	1596	10862	1384	113.2603287	252.8327291	131.8178151	67.99671869	73.19097813	287.1576174	182.7344294	245.7750213	164.9222155	311.5402526	174.7957416	183.0050781
Achn024681	1389	69	68	67	117	124	114	67	72	100	66	68	92	5	3	16	55	87	73	25	21	19	27	47	85	22	36	17	28	30	50	11	21	42	25	31	30	3.007113465	3.104169876	2.558540776	5.292578892	4.714790611	4.08338179	2.746857936	3.018718726	3.158561156	2.847521012	3.143064098	3.818139923
Achn024691	2529	309	253	244	302	364	237	256	291	472	255	297	298	86	53	112	494	338	488	220	213	239	364	232	305	232	190	143	281	287	297	89	190	200	403	193	367	7.396267679	6.343230673	5.117534544	7.503119061	7.601433926	4.662479108	5.764408872	6.700952782	8.188129547	6.042499159	7.53970217	6.792563279
Achn024711	531	450	1731	272	271	1381	456	704	1132	822	1587	326	714	620	1072	1522	837	1391	1000	216	603	700	44	141	67	214	425	303	119	15	78	495	478	2227	39	379	50	51.30042499	206.7004204	27.17028343	32.06701199	137.3542583	42.7255541	75.49910094	124.1493082	67.91548904	179.1049766	39.41573686	77.51217956
Achn024721	1131	426	493	403	311	394	422	374	530	721	277	251	304	320	358	789	601	733	690	471	889	635	370	528	556	650	582	478	236	236	403	370	625	605	326	500	291	22.80079366	27.63905101	18.9000184	17.27752414	18.39825303	18.56381485	18.83096773	27.29013366	27.96817933	14.67717295	14.24812404	15.49448825
Achn024731	1131	566	681	803	474	551	1228	942	1123	530	343	333	394	763	552	577	270	411	331	841	991	723	597	885	1134	857	778	720	619	495	1436	640	737	1173	328	584	412	30.29401224	38.17889197	37.65934188	26.33294676	25.7295366	54.0198214	47.4298706	57.82418887	20.55913321	18.17426109	18.90288967	20.08167227
Achn024741	3744	41	36	50	52	41	93	40	38	55	28	20	30	2	1	6	29	45	39	3	6	2	13	8	9	3	2	2	1	9	21	7	4	2	7	1	11	0.66290453	0.609684949	0.708359871	0.872672374	0.578350329	1.235846382	0.608398022	0.591071684	0.644493268	0.448174806	0.342957833	0.461903947
Achn024861	693	52	47	64	40	39	51	77	65	79	10	17	32	46	95	34	7	28	20	15	13	0	7	17	15	8	16	36	2	4	7	61	17	51	10	4	12	4.542271396	4.300346363	4.898538494	3.626690386	2.972174768	3.66146025	6.327339426	5.462261908	5.001328632	0.864752872	1.574933633	2.661846466
Achn024871	279	27	10	27	13	19	24	44	42	23	5	9	13	40	46	12	5	12	7	5	6	1	1	11	4	5	12	14	2	5	10	41	19	15	3	2	8	5.858177563	2.272660741	5.133095529	2.927675062	3.59660189	4.279809324	8.98073983	8.766727052	3.616722339	1.073967276	2.071022786	2.685996283
Achn024921	1965	493	518	667	459	444	578	305	427	579	390	329	344	772	561	574	452	558	487	707	731	603	644	698	728	964	672	850	590	570	573	765	970	659	613	893	672	15.18753651	16.71498604	18.00458291	14.67688378	11.93337768	14.63466097	8.838955076	12.65487088	12.92729159	11.89398263	10.74929333	10.09164922
Achn024971	1644	181	611	178	133	148	392	192	268	153	1979	664	306	742	709	398	182	675	120	3103	3390	3169	854	1867	809	4237	3647	4702	1037	531	1572	3586	4919	10347	758	5235	552	6.664686599	23.56558418	5.742988875	5.083157333	4.754478335	11.86319409	6.650634141	9.493478669	4.083016674	72.1388523	25.93061619	10.72965781
Achn025011	780	48	27	29	128	217	21	51	26	71	81	85	59	2	0	1	150	92	149	5	4	4	17	4	3	4	7	3	32	17	12	0	2	3	24	6	44	3.725200092	2.194865816	1.972073881	10.31095974	14.69291959	1.339498014	3.723395893	1.941203847	3.993514649	6.223227302	6.996339795	4.360373255
Achn025071	3621	157	137	212	27	22	72	330	613	181	18	5	24	634	851	231	2	37	17	306	236	51	48	127	136	578	359	1545	7	83	58	2184	646	1443	9	32	102	2.624666317	2.399003356	3.105468454	0.468510106	0.32087592	0.98928484	5.189781302	9.858806615	2.193014918	0.297899125	0.088651901	0.382075311
Achn025081	1227	2019	2199	2540	1464	1428	3180	1205	1584	1259	976	687	773	2017	2417	1807	815	1127	899	2568	2615	2186	2335	2745	2689	2970	2430	3154	1992	1951	1721	2619	3019	3445	1826	2008	1877	99.60811614	113.6369267	109.8016686	74.9687446	61.46482016	128.943644	55.92501717	75.18011966	45.0166013	47.66839204	35.94667666	36.31626608
Achn025101	984	153	248	351	185	180	325	136	200	135	141	94	148	16	10	31	103	187	147	515	588	502	724	609	850	225	253	169	546	781	463	49	210	133	821	44	876	9.412376756	15.98068516	18.92046492	11.81300409	9.660962074	16.43257582	7.870592944	11.83660882	6.019081252	8.587154203	6.133089835	8.670275055
Achn025111	633	5	7	4	3	5	7	7	7	8	0	1	3	31	19	37	2	6	9	2	0	0	0	1	1	0	2	8	0	2	0	4	3	2	0	0	1	0.47815562	0.70118585	0.335178434	0.297783938	0.417166345	0.550188758	0.629735204	0.644001276	0.554469693	0	0.101424497	0.273201955
Achn025131	762	4	9	5	0	0	1	2	3	2	1	1	0	28	16	45	2	0	1	0	0	0	1	1	2	1	1	0	0	1	1	0	3	0	0	2	1	0.317766412	0.748904347	0.348044535	0	0	0.065292367	0.149464711	0.229276045	0.115150694	0.078644848	0.084254208	0
Achn025141	1188	89	385	87	60	203	87	175	348	105	309	59	186	110	90	205	173	266	112	110	111	148	61	71	75	185	100	216	48	40	46	355	228	238	36	74	56	4.534992115	20.54864087	3.884387947	3.173354088	9.024487917	3.643511915	8.388518178	17.05906411	3.877612389	15.58717051	3.188468582	9.025323174
Achn025161	708	76	111	111	47	52	67	88	119	60	16	40	38	67	62	57	10	58	20	55	59	51	55	45	68	73	52	127	8	28	42	84	113	26	18	49	17	6.498053832	9.940964759	8.315904763	4.171078128	3.878939951	4.708243626	7.078040714	9.788273637	3.718001225	1.354290938	3.627215048	3.093973554
Achn025221	1146	38	52	57	16	32	60	130	137	66	13	8	12	85	57	39	5	18	22	0	0	0	0	1	0	0	0	0	0	0	0	3	0	2	0	0	0	2.007252231	2.877117106	2.63821402	0.87724134	1.474715793	2.604857769	6.459849152	6.961909086	2.526683555	0.679804417	0.448179451	0.603618979
Achn025231	1113	6	17	20	2	3	2	70	47	23	0	1	7	22	7	4	0	11	2	0	0	0	0	0	0	0	0	1	0	0	0	2	0	1	0	0	0	0.326331544	0.968484267	0.953135438	0.112906399	0.142353799	0.089403025	3.581512882	2.45920703	0.906617729	0	0.057683474	0.362551022
Achn025281	456	224	111	175	375	426	459	88	49	91	126	216	190	44	42	51	41	71	85	111	109	59	128	140	173	97	113	107	38	109	77	82	131	97	73	102	140	29.73624634	15.43465581	20.35602576	51.67139058	49.3387028	50.08010434	10.98958953	6.257828192	8.755240604	16.55887966	30.41133459	24.01900522
Achn025371	1980	652	564	613	667	618	587	421	527	848	848	574	719	65	78	133	1099	912	996	337	324	367	939	628	927	546	424	459	860	840	1130	183	305	417	1140	438	1342	19.93358332	18.06145473	16.42158491	21.16627177	16.48413852	14.74994134	12.10822681	15.5002186	18.78980175	25.66586523	18.61200982	20.93292697
Achn025461	507	46	23	29	67	83	43	8	13	55	33	30	21	5	2	7	106	47	71	15	13	23	39	29	18	99	37	51	65	23	8	29	33	18	43	43	30	5.492282186	2.876462323	3.033959816	8.30329691	8.645957643	4.219664075	0.898557078	1.493233729	4.759334902	3.900598309	3.798917536	2.387688093
Achn025491	516	46	20	113	109	181	132	116	50	31	66	65	56	6	2	2	82	90	107	1	0	1	0	0	0	2	0	0	0	3	0	0	0	0	0	0	0	5.396486567	2.457644755	11.615784	13.27273797	18.52558128	12.72745622	12.80182628	5.64303444	2.63574583	7.665129235	8.08742425	6.256112988
Achn025531	1293	864	903	1276	625	493	1211	392	647	735	324	227	242	879	1381	1038	334	527	351	1635	2363	1353	820	1313	1365	1455	1420	1769	785	611	779	1210	1618	2037	505	1233	523	40.44996851	44.28208269	52.34460602	30.37142834	20.13684211	46.59754114	17.26438785	29.14057748	24.9390755	15.01660416	11.27129725	10.78904736
Achn025541	231	8	3	7	3	6	8	5	7	4	0	3	2	14	9	12	6	3	6	3	2	1	1	0	0	11	4	6	1	1	0	7	12	11	0	9	1	2.096432952	0.82347058	1.607332943	0.816005337	1.37177297	1.723040118	1.232598589	1.76473077	0.759695488	0	0.833788394	0.499096212
Achn025551	2628	85	87	74	46	81	71	81	117	57	21	21	21	488	255	344	42	33	59	22	59	8	5	14	12	126	96	267	10	4	10	391	194	248	12	80	7	1.957927179	2.099097952	1.493571936	1.09980628	1.627805939	1.344158151	1.755186622	2.592703769	0.951570633	0.47887171	0.513027334	0.460638456
Achn025591	1914	114	106	117	92	130	119	195	193	137	34	39	66	44	36	65	56	93	99	108	106	35	45	130	155	243	147	369	45	81	81	340	118	218	62	53	112	3.605503223	3.51158144	3.242378524	3.020157684	3.587107479	3.093302625	5.80171405	5.87229377	3.140292989	1.064540604	1.308185239	1.987779742
Achn025631	744	254	433	398	161	207	130	159	345	589	72	33	135	1379	1841	3260	90	316	168	276	864	514	149	229	395	444	492	379	46	17	187	282	554	541	53	1082	39	20.66634863	36.90232878	28.3746114	13.5967986	14.69401167	8.69336269	12.16992301	27.00465029	34.73232811	5.799423292	2.84765633	10.45988937
Achn025681	1149	9	2	4	13	5	3	9	6	9	2	1	5	0	0	0	15	8	22	0	0	0	0	0	0	0	0	0	0	0	0	0	0	0	0	0	0	0.474160586	0.110369425	0.184654437	0.7108976	0.229822713	0.129902829	0.446052649	0.304105041	0.343648155	0.104312226	0.055876159	0.250851229
Achn025711	1140	234	148	147	341	377	246	123	119	179	182	127	133	21	22	33	333	250	344	179	126	148	312	169	218	170	149	166	342	335	146	59	155	113	275	99	359	12.42550294	8.231816432	6.839624657	18.79460713	17.46543752	10.73612694	6.1441796	6.079033101	6.888738761	9.567352694	7.152295357	6.725321462
Achn025721	363	50	69	102	72	47	33	60	94	86	17	16	22	15	3	10	26	88	31	53	29	51	124	66	94	94	54	99	45	29	14	48	128	27	13	35	26	8.338085604	12.05261486	14.90436002	12.46262696	6.83808041	4.522980309	9.412571047	15.08042658	10.39401555	2.806516138	2.829827277	3.493673487
Achn025771	204	6	4	2	7	3	0	1	3	18	2	17	0	0	0	0	6	8	16	0	1	3	0	0	0	0	0	2	2	0	0	1	2	0	3	4	2	1.780426514	1.243279111	0.520019482	2.156014101	0.776665579	0	0.279147328	0.856413462	3.871095393	0.587523275	5.350142196	0
Achn025811	1656	10	3	8	0	0	0	294	175	84	0	0	0	147	98	944	0	51	0	9	0	0	1	4	1	66	397	764	1	4	405	2110	516	2453	6	5	127	0.365546507	0.114868179	0.256241484	0	0	0	10.109988	6.154178864	2.225412327	0	0	0
Achn025821	1071	70	54	74	120	103	106	82	42	113	70	79	71	0	0	0	111	77	99	2	1	0	14	4	11	0	4	0	23	37	19	0	2	5	30	4	48	3.956503365	3.197003429	3.664899204	7.040046044	5.079146323	4.924178375	4.360015403	2.283769232	4.628928883	3.916821831	4.735700095	3.821511195
Achn025851	2415	750	600	695	894	949	646	807	627	1805	1106	1332	941	175	180	303	1214	1047	1573	616	618	748	959	939	964	1099	873	750	1129	942	1276	512	961	871	1542	1104	1402	18.79953462	15.75335023	15.26467125	23.25969995	20.75353338	13.30861204	19.02917857	15.11968711	32.7907694	27.44500027	35.41063058	22.46149954
Achn025861	840	21	7	9	9	8	15	20	8	7	12	5	16	0	0	1	10	8	20	89	60	80	120	82	98	47	62	14	113	68	45	10	8	17	65	16	58	1.513362537	0.528393622	0.568307005	0.673204403	0.502983422	0.888442561	1.355858448	0.554629671	0.365603454	0.856105343	0.382153014	1.098011667
Achn025891	360	21	31	21	52	43	36	39	28	48	30	54	50	5	1	2	43	29	52	31	25	48	75	53	43	18	19	23	83	63	80	8	18	47	47	29	67	3.531179253	5.46006743	3.094115916	9.075792692	6.308250421	4.975278339	6.16915594	4.529475644	5.849655261	4.993947835	9.630255953	8.006335073
Achn025901	1290	9	0	15	24	21	12	2	2	7	6	6	11	0	0	0	21	8	20	0	0	0	1	0	0	0	0	0	0	0	0	0	0	0	0	1	0	0.422333731	0	0.616767292	1.168975087	0.859750733	0.46281659	0.088288457	0.090288551	0.238067365	0.278731972	0.298612588	0.491551735
Achn025931	396	97	46	67	124	174	133	46	40	75	74	54	68	15	9	16	133	89	144	80	58	56	116	78	98	58	84	64	141	137	62	16	61	28	105	32	149	14.82789557	7.365486856	8.974275601	19.67479535	23.20582607	16.70989947	6.614945763	5.882435901	8.309169405	11.19854969	8.754778139	9.898741545
Achn025951	1272	839	715	984	810	994	936	688	655	979	894	755	916	175	116	235	976	861	956	731	768	735	976	991	1097	816	791	612	1029	940	908	443	784	651	981	675	1017	39.92802417	35.64164528	41.03248061	40.01120508	41.27073882	36.61053872	30.80101079	29.98793679	33.76658314	42.11876759	38.10714489	41.51209204
Achn025991	5466	575	432	611	613	690	632	358	325	567	370	268	351	77	66	119	538	485	582	478	552	459	914	723	902	478	350	303	914	829	383	193	337	467	965	522	909	6.367972623	5.011329195	5.929135408	7.046518095	6.666876865	5.752608691	3.729726972	3.462630353	4.550980424	4.056554772	3.147833389	3.701721551
Achn026021	1533	1789	2262	2018	1182	1435	1461	1054	1580	1383	1302	913	1072	2248	2358	2260	1649	2360	1614	2672	3328	2109	2123	2149	2613	4007	2941	3657	1401	1041	1087	3022	3801	3304	1625	3210	1481	70.64332887	93.55979442	69.82304634	48.44612507	49.43706924	47.41605776	39.15273437	60.0215671	39.57961461	50.89722177	38.23624129	40.31056532
Achn026031	1518	155	145	161	201	267	188	113	105	223	183	186	166	12	14	22	295	275	295	45	63	36	66	66	63	81	59	59	111	73	102	34	61	64	116	63	128	6.181059111	6.056685789	5.625665302	8.319706587	9.289288698	6.16174129	4.239067323	4.028189802	6.445025312	7.224446275	7.866612241	6.303802161
Achn026051	708	25	12	49	68	66	44	26	16	50	37	39	63	0	0	0	44	36	58	1	0	1	6	3	4	1	0	0	2	1	6	0	0	0	5	0	14	2.137517708	1.074698893	3.670984985	6.034751334	4.923269938	3.091980889	2.091239302	1.316070405	3.098334354	3.131797795	3.536534672	5.129482471
Achn026061	948	2	0	0	0	0	0	0	0	3	0	0	0	21	24	35	1	0	0	1	13	2	0	0	1	5	1	2	0	0	2	4	2	0	1	6	0	0.127709919	0	0	0	0	0	0	0	0.138836755	0	0	0
Achn026071	1011	275	230	295	260	276	330	143	256	424	168	145	222	6	1	33	85	287	170	66	66	96	158	170	206	29	23	29	168	206	119	4	6	57	92	39	148	16.46586341	14.4249891	15.47713769	16.15868135	14.41786308	16.23978093	8.054684313	14.74623694	18.39950913	9.958257997	9.207959863	12.65808702
Achn026081	1059	13	29	22	6	14	7	14	20	16	67	27	12	3	0	1	41	29	10	7	10	4	15	12	8	14	9	16	16	7	3	8	8	3	7	8	10	0.743105306	1.736364311	1.10191097	0.355990997	0.698192286	0.328866368	0.75282792	1.099832208	0.662850454	3.791439149	1.6368707	0.653208074
Achn026101	732	345	317	506	383	566	527	358	465	461	499	392	440	74	45	121	462	443	483	331	331	343	506	593	574	385	363	249	607	567	593	131	274	160	687	279	685	28.53060521	27.45914398	36.66563592	32.87542813	40.83648195	35.81928531	27.85066616	36.99425365	27.63003151	40.85213065	34.38124165	34.65036819
Achn026111	1542	99	158	107	79	192	38	375	364	197	54	44	81	5728	5122	3889	22	88	40	19	34	2	17	42	45	76	142	200	10	36	51	790	220	224	10	52	52	3.886456321	6.496979947	3.680604814	3.219040509	6.575970034	1.22607378	13.84874874	13.7470467	5.604971237	2.098623993	1.831955304	3.028076923
Achn026121	537	161	267	289	656	1649	255	691	232	503	357	256	253	359	324	481	116	110	145	11	30	18	45	41	39	15	71	42	17	22	31	109	46	34	10	9	16	18.14907773	31.52650216	28.5458739	76.75616681	162.1770291	23.6256234	73.27695324	25.15973701	41.0946452	39.83998608	30.60640005	27.15891987
Achn026131	1485	49	84	77	129	292	82	221	137	101	81	47	56	5484	5033	3705	21	34	36	14	21	3	7	16	15	83	95	116	7	17	36	537	204	131	10	102	17	1.997434729	3.586671861	2.750325259	5.458169031	10.38482945	2.747291743	8.474800079	5.372624789	2.983915057	3.268765855	2.031973198	2.173841281
Achn026161	1560	142	77	113	139	107	117	105	111	120	103	62	67	4	0	15	77	124	115	73	36	70	83	65	135	55	53	41	118	97	125	22	44	91	81	48	107	5.510191802	3.129716071	3.84214394	5.598528924	3.622447916	3.731458755	3.832907537	4.143723597	3.374801112	3.956743284	2.551606278	2.475805153
Achn026171	1158	1335	1567	1822	1179	1085	1644	912	1131	893	505	391	476	970	946	1193	491	891	627	3762	4768	3008	3291	3660	4132	4083	3347	4353	3211	2972	2766	4133	4266	5831	2418	2948	3141	69.78718436	85.80236333	83.45639081	63.97185881	49.48392606	70.63348523	44.8487064	56.87827853	33.83252686	26.13413116	21.67777822	23.69543313
Achn026181	1170	286	253	311	501	671	946	326	375	441	536	383	491	19	20	52	350	465	515	252	255	231	461	416	334	215	245	253	319	440	322	123	139	451	534	201	508	14.79732259	13.71113707	14.09919487	26.90516058	30.28862993	40.22746418	15.86702041	18.66542161	16.53652545	27.4539081	21.01645601	24.19144936
Achn026211	1122	2	6	5	2	0	2	2	6	10	2	1	12	9	6	10	2	1	4	2	20	8	2	1	1	3	0	7	1	1	2	2	7	6	4	5	1	0.107904637	0.339076121	0.236372492	0.112000733	0	0.088685888	0.101508119	0.311423077	0.391019737	0.106822414	0.057220772	0.616530615
Achn026231	930	745	715	869	637	750	1120	714	836	809	516	526	606	1062	1059	937	467	555	642	1384	1600	1543	1762	1735	1671	2566	1840	2426	2028	2233	1471	1430	1904	2104	1490	2164	1510	48.49269205	48.7485729	49.56288905	43.03682341	42.59133818	59.91733054	43.71987435	52.3498844	38.16428311	33.25002687	36.31193284	37.56262494
Achn026271	1380	299	177	207	272	231	360	180	139	295	235	278	286	361	310	465	274	173	219	237	336	211	345	300	405	427	380	351	487	307	328	208	209	421	237	503	276	13.11580866	8.132667056	7.95629807	12.38435926	8.840480368	12.97898697	7.427746282	5.865811625	9.37852338	10.20502384	12.93338722	11.94684434
Achn026291	378	0	0	0	0	0	0	0	0	0	0	0	0	9	8	4	0	0	0	0	1	0	0	0	0	0	0	0	0	0	0	12	0	0	0	0	0	0	0	0	0	0	0	0	0	0	0	0	0
Achn026311	1731	718	2383	773	461	1174	1072	1778	2443	1843	1246	469	1056	4164	4964	4202	902	1309	764	959	1331	462	562	1276	1031	2795	1403	2113	460	388	554	4425	1712	1813	335	779	479	25.10905377	87.2902601	23.68657196	16.73353059	35.81904475	30.8116602	58.49225043	82.18996532	46.71106866	43.13663086	17.39491639	35.16682081
Achn026331	1251	7	7	5	0	1	0	52	46	21	13	0	5	70	136	68	0	2	3	2	3	0	1	1	0	10	21	113	0	0	2	624	104	89	0	0	1	0.338722231	0.354796677	0.21199835	0	0.042216834	0	2.367062231	2.141375947	0.736467389	0.622746493	0	0.230398132
Achn026401	1521	444	431	583	438	427	580	320	348	430	255	211	278	335	280	303	296	403	273	569	666	415	532	507	536	1175	757	923	661	576	375	800	1022	714	466	880	462	17.67082095	17.96746755	20.33101808	18.09375147	14.82660206	18.97213305	11.98076104	13.32423943	12.4031152	10.04699564	8.906351111	10.53614746
Achn026471	945	148	183	143	218	262	153	130	115	177	141	138	141	266	210	214	185	169	193	72	89	71	97	98	101	139	96	122	78	78	107	79	119	112	106	153	125	9.480535683	12.27886132	8.026459429	14.49467258	14.64240629	8.05521255	7.833848813	7.086934681	8.217372866	8.941544694	9.375487277	8.601091393
Achn026611	450	13	6	10	10	13	15	23	15	34	18	42	41	27	11	26	41	20	30	4	6	11	20	7	4	5	3	1	21	12	22	2	1	4	13	9	5	1.748774487	0.845429796	1.178710825	1.396275799	1.525716381	1.658426113	2.910576136	1.941203847	3.314804648	2.397094961	5.99215926	5.252155808
Achn026631	945	32	43	50	49	23	68	63	33	61	47	57	51	0	5	6	53	58	38	19	18	13	19	26	39	8	15	9	28	22	33	4	13	19	38	8	44	2.049845553	2.885196922	2.806454346	3.257976864	1.285402079	3.580094466	3.796403655	2.033642126	2.83197596	2.980514898	3.872483875	3.111033057
Achn026651	435	247	256	284	214	258	278	211	276	431	297	222	279	365	327	452	245	249	215	497	610	641	678	537	573	678	565	383	715	600	609	362	680	473	748	532	789	34.37246406	37.31552202	34.62971114	30.91065734	31.32372623	31.79603169	27.62210936	36.94981116	43.46898996	40.91593122	32.76500876	36.97270321
Achn026661	1521	1	1	5	3	7	1	0	1	0	2	0	2	12	6	16	1	1	1	28	33	23	40	17	9	83	53	34	52	74	6	50	51	6	58	35	61	0.039799146	0.04168786	0.174365507	0.123929805	0.24305905	0.032710574	0	0.038288044	0	0.078799966	0	0.075799622
Achn026671	201	300	235	300	328	320	329	284	259	349	345	331	393	41	34	71	274	276	305	149	164	200	323	220	217	142	182	93	458	319	270	84	167	117	413	169	351	90.35000222	74.13283656	79.16714498	102.5324915	84.08081089	81.43614794	80.4610924	75.04056663	76.17648082	102.8604181	105.725198	112.7100782
Achn026681	705	8	1	7	4	10	2	3	7	17	19	12	9	2	0	0	21	14	20	2	3	1	8	2	10	0	0	0	10	4	6	0	1	2	16	3	13	0.686916329	0.08993934	0.526658028	0.356495949	0.749124246	0.141142648	0.242323638	0.578230933	1.057916377	1.615063981	1.092795002	0.735901437
Achn026691	801	74	38	51	74	110	65	78	65	118	99	88	55	1	4	11	118	111	119	27	25	35	78	48	61	7	13	12	46	56	37	2	14	18	109	16	105	5.592450824	3.008083543	3.377205173	5.804742085	7.252757213	4.037366942	5.54530871	4.725777156	6.463102254	7.406754092	7.053370985	3.958188126
Achn026711	1611	213	200	248	228	272	359	185	161	205	202	142	183	41	12	44	244	211	244	139	111	150	351	218	291	113	115	78	290	283	215	70	115	164	365	115	380	8.003630551	7.871785807	8.16537108	8.892482741	8.916950056	11.08705726	6.539429015	5.819996637	5.582771548	7.514171044	5.658995842	6.548198071
Achn026731	468	207	191	209	164	163	261	178	209	276	138	114	213	234	177	264	136	191	164	235	281	291	351	277	299	333	246	208	327	265	286	192	300	231	373	276	439	26.77487566	25.87773894	23.68755408	22.01819529	18.39436169	27.74674459	21.65896957	26.00715411	25.87347519	17.67089234	15.63887719	26.23614416
Achn026751	909	214	183	253	251	275	272	197	200	241	132	163	257	442	415	451	213	182	236	379	426	379	490	436	467	572	564	466	616	432	423	313	393	547	387	649	389	14.25124677	12.76515286	14.76306133	17.34976364	15.97760871	14.88752154	12.34144423	12.81322671	11.63174025	8.70232494	11.5125172	16.29804447
Achn026781	1155	5216	2739	4539	3198	6199	2002	8738	5764	7928	7596	5067	5400	3080	2781	2327	12212	5585	10230	4152	4259	5935	9354	6238	9405	4820	3282	2729	10128	10686	6910	2146	3280	4093	11338	6208	6854	273.3748569	150.3657279	208.4481209	173.9723378	283.4540213	86.23815788	430.817859	290.6259474	301.1432916	394.1197688	281.6537196	269.5119547
Achn026851	612	1032	1150	1468	846	1137	1651	1072	1250	1058	702	523	857	1054	1024	1273	640	879	798	691	890	653	739	830	859	988	843	698	806	604	741	621	866	828	775	668	753	102.0777868	119.1475815	127.2314332	86.85656807	98.11875142	134.2187016	99.74864506	118.9463142	75.84479493	68.74022314	54.8651837	80.72269598
Achn026861	1860	459	355	450	254	157	148	137	235	337	95	103	86	79	76	156	112	207	138	455	553	442	340	420	487	591	574	400	387	238	387	212	331	404	238	587	224	14.93835279	12.10191845	12.83273882	8.580339989	4.457893396	3.958823625	4.194413716	7.357788776	7.948926705	3.060806737	3.555255782	2.665334773
Achn026891	990	194	683	272	239	360	178	294	450	430	559	154	248	301	462	432	317	411	226	297	1866	888	218	226	235	492	418	385	239	155	169	475	574	971	143	430	180	11.86231645	43.74458716	14.57315202	15.16863254	19.20482158	8.945449944	16.91125265	26.47096155	19.05569517	33.83777987	9.986932099	14.44051708
Achn026901	381	16	18	9	5	0	18	56	62	21	4	10	12	30	74	44	3	3	1	17	78	25	1	9	2	30	44	99	1	2	1	86	40	185	3	10	4	2.542131296	2.995617386	1.252960326	0.824572322	0	2.3505252	8.370023807	9.476743191	2.418164576	0.629158782	1.685084156	1.815609843
Achn026921	438	10	17	12	2	3	7	21	14	7	5	8	11	76	72	31	5	2	0	7	10	2	2	4	3	15	23	20	5	1	7	23	8	49	1	3	2	1.382066244	2.461011392	1.453205127	0.286905986	0.361734653	0.795135808	2.7302903	1.861428347	0.701157309	0.684102443	1.172633906	1.447720863
Achn026931	447	7964	5981	7443	8897	9422	10199	8086	5793	10480	10986	9437	9788	662	1080	1758	10547	8718	11014	1422	1613	1384	2154	1414	2120	1250	1568	854	2247	1876	1987	310	483	938	1725	890	1683	1078.516264	848.4086591	883.2024838	1250.603938	1113.213713	1135.187109	1030.124831	754.724422	1028.5971	1472.845931	1355.417232	1262.271265
Achn026951	519	435	504	562	420	408	700	336	482	398	284	264	352	836	728	761	317	357	296	824	864	981	923	894	822	1595	1185	1194	912	703	984	1098	1484	1000	827	1271	922	50.73700992	61.57465564	57.43660264	50.84703776	41.51793798	67.10394677	36.86681006	54.08440777	33.64397101	32.79262856	32.65751537	39.09683162
Achn027151	1422	194	156	193	151	208	175	134	138	248	217	136	139	46	42	87	295	260	257	165	159	133	188	173	185	217	157	133	190	203	124	91	148	147	239	184	204	8.258574746	6.956067939	7.199088268	6.672077393	7.725146232	6.122881219	5.366224576	5.651606138	7.651447809	9.145035275	6.140247584	5.634838356
Achn027301	960	119	103	138	140	183	147	108	115	194	136	158	224	22	11	24	156	137	176	34	25	30	71	58	46	17	28	12	49	50	44	7	18	36	65	16	80	7.503755914	6.803067887	7.624785651	9.163059929	10.06752756	7.618394957	6.406431169	6.976201326	8.865883755	8.489711319	10.56653084	13.45064292
Achn027361	1287	176	280	279	208	223	227	122	217	224	225	106	118	524	403	386	152	256	173	302	309	264	198	224	198	394	243	433	228	129	196	420	573	314	184	345	150	8.278222426	13.79489177	11.4986126	10.15473308	9.15101541	8.775354958	5.39814972	9.819143004	7.635913627	10.47681364	5.287786226	5.285300916
Achn027371	1278	137	172	152	113	133	213	92	136	143	58	46	74	264	213	143	79	115	96	209	207	128	157	252	192	290	319	326	210	142	200	388	240	699	129	273	137	6.489222773	8.533681036	6.308593149	5.55560441	5.496215565	8.292130566	4.099403008	6.197270498	4.90904168	2.71970868	2.31085954	3.337852369
Achn027401	477	536	592	718	548	489	1110	339	388	297	363	283	356	562	387	579	378	403	387	613	630	494	525	621	623	725	548	653	560	425	522	654	879	756	413	588	480	68.02199748	78.69409419	79.84097854	72.18482431	54.14189479	115.7769173	40.47109557	47.37025741	27.31678636	45.60510853	38.09032054	43.0227213
Achn027451	687	1259	1447	1731	1752	551	3628	4442	2900	3111	245	890	5307	1634	2649	1469	195	510	178	72	22	47	73	28	120	188	215	250	368	41	3368	71	299	104	13	214	32	110.9358623	133.5520649	133.6472776	160.2363668	42.35823275	262.7410454	368.20142	245.8293082	198.6711519	21.37147982	83.17251624	445.3060636
Achn027461	663	4169	4502	4159	5492	2023	8761	12992	8291	12311	1603	3972	16631	4430	5488	3806	989	2652	1131	2324	943	1568	2394	1181	2041	3704	3002	2641	4877	1675	13789	1241	5067	1513	787	2199	996	380.6460584	430.5571199	332.7324653	520.4760195	161.1481503	657.4421347	1115.902179	728.2588732	814.6505194	144.8922784	384.6292272	1446.009324
Achn027501	1542	134	75	97	156	192	72	60	67	217	87	62	88	6	5	29	87	129	127	47	109	75	40	77	132	23	44	38	26	126	189	24	39	134	58	44	119	5.260456031	3.084009469	3.336623056	6.356586321	6.575970034	2.323087162	2.215799799	2.530362992	6.17400385	3.381116433	2.581391565	3.289762583
Achn027511	1173	3150	4189	5362	3358	3205	4778	3365	4385	4432	4134	3817	3475	2379	1588	5339	2482	3722	3613	5839	6654	4909	4061	7115	6508	10055	8163	9767	3752	5732	6856	6775	9599	9096	5037	9544	6170	162.5606817	226.4389651	242.4647357	179.8731764	144.3022133	202.6588227	163.3618709	217.7027844	165.765167	211.201845	208.915527	170.7745128
Achn027551	474	1164	502	1067	1248	1141	464	271	494	749	379	536	517	337	513	472	967	1072	1275	102	528	279	714	531	928	74	96	228	328	722	911	15	256	354	1673	1282	1668	148.6543454	67.15280972	119.4004225	165.4321706	127.1306517	48.70314661	32.55776553	60.69333548	69.32581947	47.9166134	72.5993979	62.87506683
Achn027561	1119	353	242	397	98	94	93	480	532	291	28	24	76	218	387	750	12	104	64	138	938	34	6	85	49	902	608	2240	3	43	126	2722	1103	2131	11	82	103	19.0962279	13.71273529	18.81829213	5.502749126	4.436502572	4.134949826	24.42726213	27.68687525	11.40918017	1.49952321	1.376980297	3.915162245
Achn027571	462	19	38	18	24	44	26	67	47	46	23	23	49	2	0	4	67	28	29	2	5	9	4	7	9	1	5	5	17	1	3	8	1	2	5	1	10	2.48951413	5.215313675	2.066570927	3.264021348	5.029834223	2.799940191	8.258410549	5.9244533	4.368249058	2.983397408	3.196188844	6.113928602
Achn027581	549	2	3	8	0	0	0	0	3	3	0	0	1	7	14	15	3	2	0	36	40	40	24	19	20	84	93	51	27	9	14	14	33	31	12	22	15	0.220526417	0.346487621	0.772925131	0	0	0	0	0.318230139	0.23973997	0	0	0.105001116
Achn027591	477	2	1	1	3	5	3	1	0	0	0	1	1	0	0	0	0	1	0	35	14	22	87	33	51	9	13	15	64	120	45	1	2	5	74	0	97	0.253813423	0.132929213	0.111199134	0.395172396	0.553598106	0.312910587	0.119383763	0	0	0	0.134594772	0.120850341
Achn027631	432	11	24	4	4	2	5	2	3	10	4	7	4	200	116	34	10	20	6	94	33	286	378	307	252	295	8	201	8	138	101	13	3	9	80	109	10	1.541387769	3.522624149	0.491129511	0.581781583	0.24450583	0.5758424	0.263639143	0.404417468	1.015565149	0.554883093	1.040305427	0.533755672
Achn027721	3255	134	95	126	163	218	131	115	96	142	140	117	97	7	7	16	208	132	184	47	45	35	83	57	76	71	79	54	112	107	74	38	46	93	108	27	112	2.492050138	1.850595175	2.053238212	3.146446385	3.537109228	2.002339362	2.011918988	1.717562851	1.913942505	2.577521463	2.307711104	1.717856963
Achn027731	2085	83	81	100	88	91	113	67	64	75	85	42	70	12	11	23	91	89	92	33	19	12	12	25	21	27	21	25	26	16	15	16	23	25	19	27	30	2.409766726	2.463302642	2.543980198	2.651919503	2.305039137	2.696433824	1.829921186	1.787583399	1.578144405	2.443082394	1.293271783	1.935344306
Achn027861	942	57	30	6	14	24	4	18	2	14	0	1	1	75	9	25	0	1	3	0	0	0	0	0	0	1	0	0	0	1	1	1	1	4	1	0	0	3.662915695	2.019338684	0.337847052	0.933815025	1.345560747	0.211264473	1.088141175	0.123643557	0.652031637	0	0.068154678	0.061194918
Achn027881	906	473	559	747	443	396	882	254	414	333	286	162	283	342	222	337	241	352	265	963	998	832	625	856	911	1148	903	1099	758	470	682	715	1070	865	430	749	548	31.6035532	39.12212382	43.73329403	30.722691	23.08394117	48.43482887	15.96500875	26.61120506	16.12529141	18.91747127	11.47977531	18.0063006
Achn028021	1239	332	282	352	266	250	425	209	241	434	260	237	308	299	206	277	254	317	230	975	701	928	1589	1257	1310	698	771	628	1305	1397	1005	293	502	426	1045	425	1023	16.22070581	14.43167085	15.06923283	13.48944416	10.65642844	17.06612828	9.605912397	11.32760599	15.3677384	12.57555871	12.28071381	14.32998278
Achn028061	2103	141	126	149	148	201	156	85	102	156	70	83	87	161	129	158	112	92	119	252	248	257	304	318	313	297	231	224	302	297	257	217	259	252	356	240	313	4.058661298	3.799006928	3.758086583	4.421872002	5.047772291	3.690648697	2.30167126	2.824576211	3.254444439	1.99472952	2.53387619	2.384768564
Achn028141	1284	237	238	292	242	216	271	160	191	249	143	119	174	311	265	330	187	240	186	200	275	154	182	197	170	291	165	299	197	132	134	277	343	281	185	245	179	11.17342434	11.7530544	12.06250798	11.84224568	8.884473534	10.50078217	7.096081599	8.662848945	8.507968224	6.674154583	5.950158143	7.811788614
Achn028151	777	199	199	236	190	160	213	131	170	205	118	98	137	238	209	222	192	180	164	213	282	179	181	223	223	324	240	312	244	147	164	288	385	346	209	306	187	15.50368828	16.23943333	16.11056495	15.36442481	10.87531724	13.6387939	9.600943607	12.74149243	11.57509004	9.100939683	8.097512513	10.16402692
Achn028201	2574	91	89	91	93	107	82	70	70	110	110	82	62	28	22	35	134	120	164	77	82	76	121	76	149	40	30	39	75	101	103	12	37	29	165	42	175	2.140108638	2.192402442	1.875221767	2.270168694	2.19542298	1.584976006	1.54864951	1.583732743	1.874889507	2.56099889	2.045275805	1.388511257
Achn028211	5799	784	1097	744	447	681	552	688	921	3666	625	415	393	1687	3306	4443	912	985	919	1190	3920	2361	815	1855	2884	793	2410	1073	1216	698	4271	624	1086	8215	1012	6878	1101	8.184005719	11.99478125	6.805179933	4.843263958	6.202074428	4.735909025	6.75614515	9.24908817	27.73517355	6.458804752	4.594534943	3.906660756
Achn028221	2586	194	462	227	139	212	202	585	557	612	704	286	350	633	818	413	277	458	233	127	171	140	91	153	231	158	180	274	86	116	171	373	197	946	87	182	68	4.541258039	11.32797464	4.656044501	3.377302831	4.329625282	3.886334975	12.88222818	12.54350978	10.38279878	16.31433539	7.100420734	7.801997055
Achn028281	1617	60	122	117	136	140	104	91	172	56	121	250	128	26	1	150	21	126	104	211	444	149	64	277	154	199	158	266	34	23	85	241	122	334	23	70	30	2.246178163	4.783971942	3.837917437	5.284605992	4.572576566	3.199931647	3.204756333	6.194565153	1.519390977	4.484361321	9.926052312	4.56316537
Achn028331	2631	17	25	31	8	13	15	64	72	50	13	4	11	66	116	72	0	22	15	34	26	4	5	14	18	69	48	174	0	13	12	402	92	103	7	5	11	0.39113893	0.60250128	0.624972102	0.191052561	0.260954911	0.283653269	1.385232805	1.59369073	0.833759302	0.296106371	0.097608067	0.241011683
Achn028341	1842	1273	1243	1347	1035	1005	1821	996	1008	1049	837	663	718	1259	1435	1061	801	964	871	1689	1977	1465	1747	1804	1945	1874	1549	2167	1557	1337	1430	2095	1848	3091	1308	1519	1475	41.83519022	42.78783534	38.78803294	35.30485631	28.81505192	49.18556925	30.79167786	31.86862342	24.98488749	27.23084259	23.10843177	22.46989674
Achn028391	1497	369	357	368	426	486	518	430	378	543	378	325	430	30	22	64	389	441	452	211	211	262	519	449	539	150	190	112	487	578	434	70	74	312	536	159	674	14.92133003	15.12116418	13.0390456	17.88016504	17.1457876	17.21572598	16.35725022	14.70491091	15.91364132	15.13196218	13.9382462	16.55819198
Achn028401	426	28	10	19	50	32	27	18	14	42	27	26	28	1	1	1	25	20	32	66	35	71	178	100	60	28	28	30	119	101	67	13	23	20	107	18	134	3.978793525	1.488432739	2.365722431	7.37469612	3.96719319	3.153345426	2.406171331	1.913862948	4.325449313	3.798213846	3.918414003	3.7889135
Achn028411	993	77	102	144	86	87	72	33	52	166	68	50	59	9	5	11	85	113	70	51	108	40	151	92	145	17	29	12	107	85	66	17	25	64	93	34	76	4.694014718	6.513129846	7.691889373	5.441679095	4.627143567	3.607452572	1.892467079	3.049625379	7.334159919	4.103787949	3.232714318	3.425066605
Achn028481	240	70	118	74	54	39	89	128	366	63	18	45	70	657	227	772	27	18	51	41	68	10	3	80	82	45	146	257	0	18	52	269	54	213	34	23	18	17.65589627	31.17522372	16.3546127	14.13729246	8.582154643	18.44999051	30.37122924	88.81007601	11.51650879	4.494553051	12.03781994	16.81330365
Achn028511	1518	666	774	905	475	396	873	283	385	366	317	273	292	825	709	681	393	481	354	1317	1308	988	1029	1276	1371	2163	1765	2515	1269	863	700	2161	3210	1915	831	1784	745	26.55861528	32.33017104	31.62252856	19.66099815	13.777372	28.61276673	10.61642524	14.77002927	10.57793392	12.51447797	11.54615668	11.08861585
Achn028531	333	404	59	178	703	627	304	232	219	899	513	781	712	0	3	3	1163	641	1145	13	24	23	90	36	58	29	11	18	136	113	76	4	3	12	198	26	186	73.44125706	11.23431485	28.3527739	132.6462009	99.441182	45.41995841	39.67412829	38.29942726	118.4423441	92.32054916	150.5751732	123.2542826
Achn028541	450	34	14	19	60	73	26	28	19	41	33	27	40	1	3	2	56	50	104	3	13	4	12	5	16	4	7	4	7	8	15	0	2	9	27	10	31	4.57371789	1.972669523	2.239550568	8.377654792	8.567484293	2.874605263	3.543310078	2.458858207	3.997264428	4.394674094	3.852102381	5.124054447
Achn028571	1932	364	324	399	553	411	505	317	224	374	258	383	445	6	3	6	298	288	320	185	81	150	269	299	299	145	173	180	311	360	195	42	142	129	308	59	416	11.405051	10.63351141	10.95432343	17.98463936	11.23511883	13.00473893	9.34363322	6.752013382	8.492900107	8.002723859	12.7273569	13.27758674
Achn028581	711	5	3	5	4	17	6	10	10	6	6	2	6	71	155	41	3	3	4	14	14	7	4	15	6	14	23	72	6	7	17	154	35	87	3	12	12	0.425699729	0.267541075	0.373009755	0.353487544	1.262764288	0.419854712	0.800929041	0.819073353	0.370231346	0.505716236	0.180595517	0.486460865
Achn028671	1926	1374	1243	1604	1007	1353	1725	1276	1637	2188	1056	996	1235	1650	1638	1951	1372	1623	1607	2065	2582	1823	2612	2355	2523	3573	2348	2415	3047	2948	2822	2785	2957	2319	3397	3137	2868	43.18504935	40.92169922	44.17411597	32.85162919	37.10090337	44.56051472	37.7275005	49.49767442	49.84052068	32.85737641	33.20088241	36.96382735
Achn028681	903	65	115	88	57	71	75	92	138	246	71	48	55	93	130	193	62	168	97	290	761	597	232	339	306	248	258	233	207	192	355	183	274	733	170	381	213	4.357411514	8.07511848	5.169097307	3.966165475	4.152537556	4.13229098	5.801812895	8.899871459	11.95195344	4.711897625	3.412715288	3.51108382
Achn028691	1095	124	121	211	237	239	245	242	196	280	223	288	295	33	17	31	254	229	247	119	132	124	194	166	193	128	86	171	188	192	137	87	127	121	181	70	213	6.85504857	7.006644197	10.22087606	13.59934374	11.52727761	11.13190131	12.58533815	10.42399874	11.21851694	12.20438758	16.88592825	15.53009653
Achn028731	1239	59	41	52	48	76	36	42	26	73	76	67	75	0	2	1	118	79	131	8	12	16	39	15	27	6	4	2	22	31	20	3	2	11	74	4	57	2.882595309	2.098221648	2.226136668	2.434185412	3.239554245	1.445601455	1.93037474	1.222065376	2.58489609	3.675932547	3.471762975	3.489443858
Achn028751	3780	664	552	729	849	917	679	488	473	833	549	457	692	121	80	103	659	695	666	363	323	309	516	422	569	399	273	291	504	451	285	204	362	238	499	268	482	10.63357381	9.259469191	10.22952609	14.11235897	12.81210551	8.937074054	7.351765809	7.287217617	9.668180223	8.703737655	7.761952329	10.55311213
Achn028761	1413	13	3	8	48	76	6	1	3	4	14	10	7	0	0	0	21	18	23	2	0	1	7	4	2	0	0	0	1	10	0	0	0	0	10	0	37	0.55693455	0.134622579	0.300308491	2.134434342	2.840628245	0.211264473	0.040301525	0.123643557	0.124196502	0.593760252	0.454364518	0.285576283
Achn028781	1407	2	11	1	4	4	4	6	4	1	1	6	1	150	101	29	4	1	3	0	1	0	2	1	0	1	0	2	0	1	20	4	1	2	0	1	0	0.086047621	0.495721096	0.03769864	0.178628034	0.150144305	0.141443592	0.242840319	0.165561096	0.031181531	0.042592306	0.273781264	0.040970585
Achn028811	375	4	1	0	2	0	2	1	2	0	0	1	1	38	16	20	0	0	3	48	31	37	12	22	27	74	57	62	30	7	14	33	43	23	12	42	20	0.645701349	0.169085959	0	0.335106192	0	0.265348178	0.151856146	0.310592616	0	0	0.17120455	0.153721633
Achn029071	546	527	629	602	447	462	733	370	455	529	191	207	239	618	832	603	213	365	268	308	354	150	184	249	305	260	272	385	197	150	239	315	252	535	139	163	192	58.42798953	73.04606339	58.48219094	51.43972105	44.68814252	66.7926561	38.58981738	48.53009618	42.50642353	20.9636052	24.34020735	25.23315274
Achn029111	1392	254	221	287	257	185	289	146	147	262	170	137	167	225	191	210	190	168	190	246	269	231	333	320	359	296	263	301	347	290	209	197	217	354	304	315	270	11.04580702	10.06680953	10.93609936	11.60052415	7.019003576	10.32942127	5.972790234	6.149934602	8.25759525	7.318716654	6.318702421	6.91581702
Achn029141	1149	1	1	4	0	0	2	5	3	2	0	1	0	25	12	7	0	0	0	0	1	0	0	1	3	0	0	3	0	0	0	5	4	1	0	0	0	0.05268451	0.055184713	0.184654437	0	0	0.086601886	0.247807027	0.152052521	0.076366257	0	0.055876159	0
Achn029151	1383	99	70	89	83	108	119	45	52	88	85	60	61	16	19	17	139	85	102	18	20	13	36	15	31	23	19	14	24	24	11	16	21	34	20	33	26	4.333272341	3.209332196	3.413403366	3.770853296	4.124245849	4.280969793	1.852908509	2.189644253	2.791592532	3.683171939	2.785323486	2.542575824
Achn029191	2193	1601	726	1149	2324	3193	1668	1506	1263	4196	1600	2484	1936	22	46	289	4331	2863	4886	127	190	75	732	339	680	87	191	123	837	1378	1637	190	70	1088	2599	331	2592	44.19322247	20.99117755	27.79080858	66.58573782	76.89591294	37.84206234	39.10659306	33.53954116	83.94375333	43.7226623	72.72094783	50.89006195
Achn029231	810	218	458	218	107	141	146	705	573	321	138	188	231	1009	1068	1314	133	154	232	133	270	29	23	95	67	276	191	586	24	48	127	1090	382	1066	28	132	61	16.29200163	35.85248578	14.27549777	8.300083915	9.193419218	8.967785649	49.56415883	41.19665943	17.38647536	10.20984891	14.90113678	16.43967468
Achn029281	1635	26	21	24	13	26	18	34	32	47	44	60	64	8	16	10	98	54	73	15	19	10	28	12	33	7	12	12	21	17	31	1	11	8	40	12	39	0.962628158	0.814404849	0.778597976	0.499584919	0.839843879	0.547737065	1.184199305	1.139789415	1.261164208	1.612724438	2.356025921	2.256464344
Achn029341	1461	13	4	6	14	16	26	4	16	7	2	8	2	0	1	0	21	18	16	0	1	0	0	2	1	0	0	0	1	2	0	1	1	1	0	0	7	0.538636906	0.173599547	0.217831569	0.60209018	0.578379295	0.885402032	0.155909801	0.637767178	0.210203218	0.082036104	0.351549385	0.078912543
Achn029371	996	208	222	330	207	252	265	200	194	262	131	157	256	270	248	359	113	169	150	265	257	236	278	301	384	235	231	190	270	224	258	231	272	363	258	276	307	12.64174328	14.13293785	17.57415236	13.05854324	13.36239092	13.23743735	11.43495077	11.34317911	11.54073553	7.882014052	10.12014849	14.81654298
Achn029381	2511	165	163	157	116	129	115	141	114	205	123	93	125	111	165	201	128	112	122	210	316	202	170	209	293	371	293	247	183	190	164	204	261	247	201	315	176	3.977774889	4.11604112	3.316444437	2.902652198	2.713225988	2.278602187	3.197687667	2.643933555	3.581778161	2.935510555	2.377840976	2.869654148
Achn029391	2715	189	194	158	142	151	175	197	178	288	144	168	144	220	214	230	134	149	155	297	423	318	280	275	323	526	422	413	272	236	245	367	385	379	262	417	290	4.214003971	4.530756364	3.086789675	3.286262377	2.93731203	3.206901324	4.131997349	3.818058396	4.653869379	3.178468456	3.972702272	3.057446852
Achn029431	1800	10	19	17	18	7	13	11	24	18	12	11	21	70	22	89	7	13	8	8	31	24	23	24	23	2	3	3	16	8	6	2	5	16	9	7	26	0.336302786	0.669298588	0.500952101	0.628324109	0.205384897	0.359325658	0.348003668	0.776481539	0.438724145	0.399515827	0.392343761	0.672532146
Achn029521	753	171	95	153	102	113	76	133	137	126	137	116	131	1913	949	562	175	110	94	92	124	119	379	200	206	88	51	98	275	233	236	79	322	264	462	288	533	13.74687882	7.99958472	10.77745555	8.511163235	7.925495757	5.021529267	10.05820092	10.59541542	7.341200825	10.90312117	9.890302705	10.02865238
Achn029551	1260	60	52	43	14	18	40	80	112	37	8	7	17	36	57	52	1	17	24	72	37	5	9	27	25	85	46	176	0	25	41	180	71	120	7	3	30	2.882595309	2.61680651	1.810163053	0.698137899	0.754475133	1.579453441	3.615622529	5.176543593	1.288316932	0.380491264	0.356676146	0.777758264
Achn029561	951	14	14	8	13	28	7	6	5	7	5	4	15	0	0	1	27	7	16	9	8	2	14	7	5	1	9	2	5	13	3	1	4	15	8	8	7	0.891149338	0.933439838	0.446199681	0.858907826	1.554964523	0.366213968	0.359281103	0.306183572	0.322930495	0.315075573	0.270038723	0.909236791
Achn029591	639	81	87	56	77	101	91	59	78	103	45	49	46	124	179	182	48	124	51	121	332	165	89	146	140	138	149	193	60	61	117	153	138	231	87	169	77	7.673387513	8.632909886	4.648437057	7.571354683	8.34763567	7.085294662	5.257929945	7.108633807	7.071766336	4.220237607	4.923135542	4.149762404
Achn029651	984	112	188	256	193	246	220	279	262	504	97	91	122	6	19	35	174	241	157	69	104	92	96	48	119	38	52	33	96	91	32	15	18	182	99	31	102	6.89010586	12.11439037	13.79954137	12.3238367	13.20331483	11.12358978	16.14628994	15.50595756	22.47123667	5.907474878	5.937352925	7.147118627
Achn029681	2046	813	730	816	596	601	726	504	564	638	520	391	443	393	466	446	512	578	519	1173	1434	1097	1118	1162	1324	1784	1353	1912	1105	925	886	1367	1787	1814	1029	1519	1024	24.05403212	22.62330465	21.15457551	18.30308745	15.51357227	17.65421346	14.02776717	16.05335733	13.68064537	15.23080865	12.26924105	12.48143028
Achn029691	564	74	38	45	167	167	60	32	23	80	113	98	76	0	0	0	178	128	172	1	0	0	17	1	6	0	2	1	17	16	15	0	1	2	37	0	27	7.942470053	4.272118648	4.232073442	18.60463232	15.63796863	5.292849297	3.230981834	2.374877047	6.223037511	12.00672564	11.15561564	7.767848497
Achn029701	1056	82	91	110	118	134	111	58	78	106	78	80	74	7	5	3	117	98	96	51	52	59	106	81	108	51	45	33	92	98	72	15	40	60	137	20	159	4.700595759	5.464070412	5.525206993	7.02104592	6.70168253	5.229695982	3.127718921	4.301531252	4.403859784	4.426453763	4.863765633	4.039559969
Achn029781	2406	256	266	316	207	361	359	650	439	1073	472	350	364	17	55	134	552	558	737	959	2433	1671	863	1215	1218	294	616	145	976	839	646	26	119	870	996	386	755	6.440911214	7.010109902	6.966445526	5.405780991	7.924183966	7.423628112	15.38442878	10.62579163	19.56571102	11.75632607	9.339400342	8.721115112
Achn029791	540	29	27	31	58	41	25	19	34	106	32	38	69	2	1	1	20	36	27	11	12	11	11	19	14	6	21	13	8	9	20	11	13	44	12	55	10	3.250926932	3.170361734	3.045002965	6.748666361	4.009895616	2.303369602	2.003657485	3.666718378	8.611992467	3.551251794	4.517897854	7.365828268
Achn029861	645	1300	991	1530	1603	2205	1664	1630	1368	1595	1671	1000	1392	50	34	89	1809	1595	2104	1110	1107	947	1981	1407	1816	780	827	651	1871	1721	1174	287	543	860	2246	613	2170	122.0075224	97.42103808	125.8205276	156.1555887	180.547654	128.3544675	143.9101851	123.5147378	108.4906993	155.2537085	99.53752923	124.4072754
Achn029881	2037	92	63	75	101	108	105	111	90	161	140	168	135	10	4	11	214	168	216	48	57	54	90	47	78	21	19	21	66	53	84	10	16	27	119	40	123	2.734007922	1.961048495	1.952945034	3.115401819	2.800113897	2.564576464	3.103098717	2.573024245	3.467579149	4.118719864	5.294986091	3.820401419
Achn029891	417	33	48	47	43	36	30	16	31	54	13	26	46	77	90	81	18	11	26	14	20	10	14	13	22	15	12	17	10	21	10	3	6	10	10	8	11	4.790500118	7.298674495	5.978353466	6.479121512	4.559418072	3.579336935	2.184980521	4.329303544	5.681319858	1.868239478	4.002984089	6.358988432
Achn029921	621	85	44	86	63	77	70	45	42	148	49	52	53	25	45	38	64	60	80	28	37	29	130	42	56	23	22	8	121	80	119	4	5	33	121	12	115	8.285720816	4.492622103	7.345589201	6.374302559	6.548503976	5.608204247	4.126525712	3.938674473	10.45590554	4.728568964	5.375988294	4.919834886
Achn029931	1554	978	968	1053	954	917	1265	1015	1051	1356	741	876	971	1805	1746	1181	950	941	893	1675	1840	1689	2181	1952	1883	2312	1984	2483	2378	2086	1954	2347	2169	3005	1968	1730	1959	38.09700287	39.49691323	35.94157816	38.57279282	31.16458096	40.50017438	37.19449527	39.38620161	38.28249292	28.57540807	36.19092327	36.01923408
Achn029961	711	1569	1746	1887	1333	1424	2504	1271	1574	1574	1142	970	1166	1564	1155	1997	1061	1427	1218	1661	1980	1710	1716	1939	1607	2767	1915	2495	2063	1835	1816	1598	2228	1792	1705	1693	1731	133.584575	155.7089054	140.7738815	117.799724	105.7750792	175.2193666	101.7980811	128.9221458	97.124023	96.254657	87.58882583	94.53556148
Achn029981	978	146	201	242	72	81	61	54	181	148	58	96	116	205	138	164	75	271	88	337	200	505	642	555	694	206	157	104	294	85	123	127	247	127	117	129	172	9.03684787	13.03154823	13.12490888	4.625698965	4.374104301	3.103189966	3.144260696	10.77784958	6.639179284	3.553975146	6.302007986	6.837311916
Achn030011	1512	2	2	0	4	9	2	5	4	1	7	13	3	0	0	0	2	2	4	29	35	23	11	9	5	10	3	8	2	1	3	2	4	0	3	1	0	0.080072092	0.083872004	0	0.166223309	0.314364639	0.06581056	0.188313673	0.154063797	0.029016147	0.277441546	0.551998798	0.114376215
Achn030021	1386	2143	1896	2869	2775	3729	3190	1557	1515	1818	1604	1595	1444	57	47	152	1404	1788	1843	1623	1202	1752	2339	2301	2773	927	730	809	1663	1845	1643	230	523	506	2060	376	2822	93.59699617	86.73890112	109.796148	125.8008228	142.0928168	114.5103745	63.97186679	63.65635993	57.54693325	69.35318032	73.88291604	60.05791089
Achn030051	798	284	230	303	382	434	514	214	175	294	258	194	289	9	26	31	241	283	315	156	154	155	234	215	383	70	123	51	184	191	182	11	14	74	163	100	168	21.54360705	18.27526814	20.14000263	30.0776704	28.72300069	32.04627903	15.27124779	12.77107794	16.16352112	19.37501566	15.60793362	20.8766692
Achn030091	2643	229	138	223	208	228	218	139	121	245	181	158	156	59	52	78	303	231	257	118	106	125	321	241	302	208	172	161	306	271	230	111	220	145	412	201	352	5.24494924	3.310706918	4.475354949	4.944813271	4.555967889	4.103710473	2.994892782	2.666125602	4.066871563	4.103993453	3.838013471	3.402465212
Achn030171	2034	87	51	83	90	106	73	63	43	87	93	70	63	12	13	11	96	72	92	57	38	49	79	57	95	25	35	30	86	83	47	11	29	24	73	31	87	2.589233839	1.589856917	2.164446869	2.780195174	2.752313417	1.785621036	1.763815858	1.231146983	1.876548701	2.740042175	2.209498252	1.785483574
Achn030181	411	1	6	3	2	2	3	49	59	15	4	0	2	44	65	42	0	3	1	1	0	0	0	0	0	5	12	35	0	0	0	105	15	88	0	0	0	0.147285892	0.925653061	0.387167789	0.305753825	0.256998829	0.363159003	6.789189019	8.359928977	1.601183009	0.583234784	0	0.28051393
Achn030211	780	30	25	14	34	45	29	40	21	83	51	104	109	2	6	8	68	37	83	10	7	8	16	17	12	6	13	5	14	28	20	6	7	11	22	10	29	2.328250057	2.032283163	0.952035667	2.738848682	3.046918808	1.849782972	2.920310504	1.567895415	4.668474872	3.918328301	8.560227514	8.055604828
Achn030221	909	262	242	356	327	332	393	176	199	280	206	164	161	13	13	44	158	248	270	143	91	124	156	215	232	167	271	141	137	204	167	60	104	179	147	80	212	17.44778811	16.88069394	20.77331949	22.60307852	19.28933124	21.51027929	11.0258588	12.74916058	13.51405506	13.58090104	11.58314614	10.21005898
Achn030231	1314	720	588	850	666	712	647	649	627	623	409	319	459	556	591	558	448	573	496	650	807	599	617	621	797	1090	1014	1298	674	533	568	1308	1097	1384	567	1239	718	33.16958986	28.37401369	34.31178772	31.84656445	28.61723033	24.4977556	28.12632389	27.78846603	20.80100016	18.65319328	15.586259	20.13648109
Achn030241	2265	9	17	7	24	40	15	18	23	29	20	42	30	2	1	6	54	39	45	132	78	120	249	143	130	159	185	167	302	275	255	61	155	263	295	142	327	0.240534443	0.47590419	0.163926671	0.665773891	0.932684492	0.329488632	0.452551429	0.591360112	0.561721863	0.529160035	1.190495217	0.763518047
Achn030261	1347	36	19	29	22	68	20	11	19	51	60	25	26	4	0	1	65	69	61	26	49	36	42	46	44	48	34	29	49	55	44	17	14	32	76	36	112	1.617848592	0.894385641	1.141958149	1.026216066	2.666148207	0.738719872	0.46503831	0.821444835	1.661093643	2.66937078	1.191568418	1.112684429
Achn030311	699	64	109	108	62	90	118	104	95	51	43	33	32	113	120	116	48	65	34	57	103	32	50	76	66	56	51	73	42	35	39	63	55	96	38	20	37	5.542500852	9.88753731	8.195328484	5.573117995	6.799990473	8.398896195	8.472660519	7.914779635	3.200991613	3.686519432	3.030981845	2.638997998
Achn030331	585	96	85	135	129	136	168	157	95	136	31	67	51	3	2	23	51	75	88	102	126	19	41	49	41	118	101	198	65	112	40	269	264	347	36	61	63	9.933866911	9.213017004	12.24045857	13.85535216	12.27795431	14.28797882	15.28295831	9.457146948	10.19939892	3.175638623	7.353015941	5.025514938
Achn030351	1098	412	382	467	457	573	489	439	417	634	482	425	392	48	40	86	574	632	658	495	414	603	816	892	1011	502	335	377	578	923	708	127	280	322	876	313	963	22.71422096	22.05971188	22.55975227	26.15155902	27.56101785	22.15766036	22.76804924	22.11699465	25.33252347	26.30691646	24.85038725	20.58021868
Achn030361	1194	700	589	746	685	901	713	645	679	971	851	643	736	62	61	144	829	919	967	682	671	929	1147	1236	1493	731	539	528	925	1397	1050	203	368	561	1252	353	1535	35.48923873	31.27877825	33.14013602	36.04706993	39.85322166	29.70999544	30.76231605	33.11752292	35.6784878	42.71205635	34.57428575	35.5336439
Achn030391	1296	281	373	287	305	250	305	824	529	1562	386	280	433	454	679	422	113	321	330	110	515	178	58	151	196	217	245	404	65	63	442	484	289	849	77	323	124	13.1251504	18.2491501	11.74618079	14.78694856	10.18774293	11.70879547	36.20644227	23.77076007	52.87709211	17.84873948	13.87073903	19.25968382
Achn030451	1044	374	286	341	466	740	305	296	215	309	291	344	264	50	35	73	439	411	498	706	778	761	1062	856	953	761	855	807	1249	958	795	595	569	1230	1169	548	1055	21.68573138	17.37018115	17.32501687	28.04588458	37.43468574	14.53505645	16.14562474	11.99306975	12.98522612	16.70389448	21.15458524	14.57705144
Achn030531	1221	330	311	376	262	371	468	296	375	211	150	86	118	158	184	169	59	168	130	320	285	281	344	343	342	422	428	447	344	386	253	297	371	622	449	179	575	16.36067608	16.15040949	16.33397802	13.48246656	16.04727208	19.06986292	13.8051042	17.88578483	7.581555651	7.36208526	4.521987507	5.570992857
Achn030541	1029	37	36	57	25	5	16	4	15	19	6	6	15	1	4	3	1	2	5	9	12	13	1	2	10	29	33	21	4	0	1	23	17	18	0	16	1	2.176653601	2.21832891	2.938185876	1.526540596	0.256624195	0.773609849	0.221364645	0.848922965	0.810083454	0.349430752	0.374353973	0.840315051
Achn030601	1005	181	193	294	76	91	82	69	119	96	21	36	36	4294	2899	1975	34	41	35	448	867	337	304	280	356	1674	1217	1989	229	179	175	2697	2066	2823	193	1192	229	10.9022336	12.17671273	15.51676042	4.751505703	4.782096119	4.059431083	3.909729138	6.895619637	4.190797799	1.252213785	2.299762616	2.064917464
Achn030621	1641	98	88	101	93	93	110	101	74	117	64	69	85	75	42	78	93	94	99	170	158	151	205	167	170	538	324	357	211	205	125	372	459	179	182	268	190	3.615101247	3.400266089	3.264619562	3.560886178	2.993073198	3.335043372	3.504906483	2.626125863	3.128014925	2.337204105	2.699523302	2.985909241
Achn030631	1467	31	17	23	29	35	16	46	38	22	7	12	14	290	153	117	8	20	25	152	460	28	125	62	34	196	118	470	43	34	55	298	239	489	74	68	52	1.279188511	0.734780497	0.831605797	1.242085833	1.260030046	0.542634311	1.785629531	1.508501967	0.657936686	0.285952023	0.525167332	0.550128545
Achn030661	1128	1528	1623	1783	1366	1416	2034	1135	1304	1291	814	840	1164	991	1124	1271	1106	1248	1299	2540	2881	2092	2431	2252	2882	3461	2760	2803	2939	2098	2683	2159	3031	3650	2002	2750	2070	82.00063677	91.23221798	83.84207718	76.08960403	66.29749577	89.71379559	57.29944347	67.32260151	50.21213392	43.24546316	47.80978133	59.48536612
Achn030681	1149	133	41	106	115	110	71	136	94	187	260	134	146	1	0	0	189	103	174	0	0	0	0	0	0	0	0	0	0	0	0	0	0	0	0	0	0	7.007039772	2.262573213	4.89334259	6.288709537	5.056099676	3.074366946	6.740351138	4.764312314	7.140244999	13.56058942	7.487405267	7.3248559
Achn030691	900	459	495	491	366	328	337	267	423	549	339	226	266	252	279	195	347	332	327	317	468	227	209	220	282	424	336	608	293	165	178	389	396	507	202	241	240	30.87259576	34.87397907	28.93735076	25.55184712	19.24749896	18.62965334	16.89399627	27.37097425	26.76217282	22.57264421	16.12176182	17.03748104
Achn030701	795	4828	4520	4757	275	86	853	1716	7253	6617	675	907	443	232834	73936	173045	89	382	225	2174	7894	2477	1296	772	1707	8729	8868	11563	576	1355	641	27811	31799	24060	2225	6013	6299	367.6233625	360.5040261	317.3845696	21.73448177	5.713132457	53.38254621	122.9175221	531.3038303	365.1619704	50.88173265	73.24647505	32.12202057
Achn030721	2058	121	108	104	154	144	171	210	145	344	418	468	428	23	5	26	276	171	224	177	205	197	395	286	288	289	202	198	276	253	255	85	198	98	300	227	309	3.559122779	3.327493365	2.680450273	4.701745037	3.695388409	4.133977629	5.810821922	4.103127666	7.333387062	12.17183787	14.59980494	11.98849473
Achn030741	1164	392	412	502	395	319	548	415	499	347	310	203	240	225	222	231	321	359	301	541	593	401	446	489	530	791	630	750	441	415	363	562	752	759	370	653	396	20.3861895	22.44311056	22.87549617	21.32199512	14.47373688	23.4231317	20.30293192	24.96548247	13.07880397	15.96003947	11.19668934	11.8856933
Achn030771	1920	752	601	787	869	983	885	665	585	976	889	769	775	142	78	344	1107	931	1096	608	566	535	993	742	937	572	577	435	1040	938	632	234	441	557	958	439	1108	23.70934642	19.84778544	21.74168952	28.43821099	27.03928851	22.9329236	19.72350337	17.74381642	22.30181068	27.74762266	25.71412093	23.26841131
Achn030861	2577	138	128	131	124	149	145	100	98	173	91	101	86	18	19	50	135	139	162	25	13	13	38	35	49	25	26	20	32	50	62	5	31	29	58	32	55	3.241661314	3.149447434	2.69635247	3.023367853	3.053618798	2.799438724	2.20978094	2.214644669	2.94525716	2.116178128	2.516248483	1.923757345
Achn030891	2265	184	153	210	190	156	162	86	97	139	64	56	97	14	5	18	102	104	94	64	53	37	86	87	134	41	45	34	79	87	44	22	41	66	84	55	135	4.917593057	4.283137707	4.917800132	5.270709969	3.637469517	3.558477223	2.162190161	2.493996996	2.692390998	1.693312113	1.587326956	2.468708351
Achn030901	828	220	211	233	244	224	262	178	189	230	149	145	176	37	26	55	216	160	232	71	77	85	171	100	147	25	28	29	145	125	93	21	44	70	128	22	167	16.08404629	16.15812381	14.92606643	18.51583124	14.28764504	15.74303049	12.24202628	13.29302635	12.18678179	10.78403228	11.24305244	12.25317368
Achn030911	279	8	12	17	31	28	31	13	16	10	22	18	32	0	0	1	27	15	34	5	0	3	5	4	13	7	3	2	9	5	5	1	0	1	3	1	7	1.735756315	2.727192889	3.231949037	6.981378994	5.300255418	5.528087044	2.653400404	3.339705544	1.572487973	4.725456016	4.142045571	6.611683157
Achn030941	600	8	151	19	4	20	11	94	104	21	37	13	23	142	313	135	19	35	21	35	26	10	7	28	13	126	104	243	8	3	15	416	134	105	1	5	12	0.807126687	15.95748739	1.679662926	0.41888274	1.760441978	0.912134362	8.92154859	10.09426001	1.535534506	3.695521398	1.391036971	2.20974848
Achn030951	1683	486	433	479	470	504	625	297	360	530	409	370	408	97	127	150	548	460	630	528	491	526	665	610	691	491	497	434	564	533	442	303	465	502	525	401	489	17.48055123	16.31332895	15.09632314	17.54678143	15.81573542	18.47622675	10.04930379	12.45692308	13.8160307	14.56345572	14.11445713	13.97469395
Achn030961	1464	194	163	257	210	276	272	209	239	323	222	193	250	319	246	281	213	270	268	111	112	126	178	139	158	160	123	151	197	148	199	144	215	184	232	187	253	8.021648421	7.059685282	9.311332441	9.012845832	9.956598072	9.243686532	8.129593893	9.5071254	9.679501277	9.087347699	8.46374954	9.843854599
Achn031011	519	179	100	169	174	253	133	163	135	218	240	173	197	5	7	11	209	232	276	97	94	126	214	109	172	87	38	64	251	231	199	54	84	21	486	21	372	20.87798799	12.21719358	17.27186094	21.06520136	25.74519193	12.74974989	17.88479179	15.14812251	18.42810472	27.71208047	21.40056878	21.88089724
Achn031021	612	119	55	109	97	118	88	78	98	117	140	116	120	11	11	7	170	146	143	50	27	56	118	55	80	63	29	30	133	108	71	29	53	9	232	14	169	11.77059751	5.698362593	9.447020585	9.9587318	10.1829487	7.153994998	7.257830518	9.325391031	8.387373352	13.70887641	12.16895088	11.30306128
Achn031061	1347	143	94	97	135	236	164	135	116	90	88	75	107	12	3	12	90	106	144	72	67	83	267	117	104	51	34	21	204	139	109	13	17	46	211	28	249	6.42645413	4.424855278	3.81965312	6.29723495	9.253102601	6.057502952	5.707288346	5.015136888	2.931341723	3.915077144	3.574705254	4.579124381
Achn031071	474	202	244	371	108	239	423	174	114	321	50	40	34	616	336	1110	21	92	64	223	1285	256	79	281	220	377	966	393	237	202	144	357	650	2241	237	407	417	25.79740359	32.6400111	41.51598571	14.31624553	26.62947043	44.39963581	20.90424798	14.00615434	29.71106549	6.321452955	5.417865515	4.134917354
Achn031111	474	139	181	179	77	77	90	68	82	64	21	22	38	176	266	179	38	99	83	247	411	152	108	140	131	638	553	624	140	110	151	1451	920	1297	80	439	88	17.75167871	24.21246725	20.03062383	10.20695283	8.579369133	9.446731024	8.169476221	10.07460225	5.92370153	2.655010241	2.979826033	4.62137822
Achn031121	978	1296	1025	1418	1789	2109	1378	2022	1392	2288	2043	2111	2086	66	104	174	2038	1887	2327	664	647	742	995	789	1007	809	719	551	1203	904	1069	314	457	577	936	546	1096	80.2174989	66.45441262	76.90545783	114.9357701	113.8887157	70.10157006	117.735095	82.88821336	102.638123	125.1857108	138.5785298	122.9537298
Achn031141	1095	810	960	826	680	689	1030	944	872	1492	1074	1479	1064	2400	1979	3151	555	1184	759	3978	3669	3121	2405	3487	2912	9862	6844	8510	2409	2451	3040	5677	8912	6799	2565	6545	2458	44.77894631	55.58990437	40.01158116	39.0192141	33.23135679	46.79942182	49.09321987	46.37615767	59.77866883	58.77808191	86.71627735	56.01363628
Achn031161	630	372	666	429	336	574	578	516	618	460	670	460	590	384	373	412	393	557	514	368	450	442	296	333	304	573	479	517	318	253	273	640	678	1230	262	401	295	35.74418183	67.03050523	36.11906743	33.51061917	48.1187474	45.64620445	46.64153062	57.12685608	32.03382643	63.73228665	46.87743638	53.98557364
Achn031171	2034	386	368	591	368	250	529	429	333	576	323	368	224	26	39	47	288	568	235	256	282	176	204	264	308	473	202	683	189	166	152	233	377	254	197	222	237	11.48786508	11.47190873	15.41190482	11.36790916	6.491305229	12.93963737	12.01074608	9.534231285	12.42404657	9.516490564	11.61564795	6.348386041
Achn031201	843	129	112	176	183	155	147	102	136	159	97	133	169	30	18	30	173	147	158	152	140	234	419	270	248	151	115	134	303	258	189	122	180	116	394	75	406	9.263286705	8.424211487	11.07400918	13.63977604	9.71062301	8.675752265	6.89026998	9.395150293	8.274868207	6.895557864	10.12909483	11.55647511
Achn031221	1320	34	17	41	27	7	12	25	37	45	17	12	35	217	151	48	14	32	31	4	1	0	1	6	2	6	8	10	6	2	3	17	6	7	0	0	4	1.559222008	0.816608325	1.647516267	1.285208406	0.280070315	0.452298031	1.078523766	1.632375962	1.495650493	0.771791938	0.583651876	1.52848215
Achn031231	1839	600	625	777	613	579	1316	414	456	454	659	393	530	60	48	121	421	536	567	1307	1421	1028	1064	1864	1641	1561	1446	2113	1173	1602	850	971	1503	1826	1469	1758	1225	19.75024518	21.5494952	22.41088853	20.94413698	16.62799193	35.60340563	12.81982964	14.44027658	10.83092777	21.47479036	13.72010364	16.6134718
Achn031241	1251	35	25	40	43	58	49	29	29	51	24	27	37	1	0	4	64	55	78	8	7	4	12	5	22	4	4	2	11	16	27	0	4	1	14	5	12	1.693611153	1.267130989	1.695986799	2.159707171	2.448576372	1.948750109	1.320092398	1.349997879	1.788563659	1.149685832	1.385648339	1.704946174
Achn031251	456	26	23	28	41	59	39	26	22	50	23	33	44	2	2	3	62	32	77	11	1	1	16	9	11	4	7	2	12	12	22	0	1	2	8	1	9	3.451528594	3.198171924	3.256964122	5.64940537	6.83329452	4.255172264	3.246924179	2.809637147	4.810571761	3.022652637	4.646176118	5.562295946
Achn031261	1737	127	98	89	167	140	221	71	77	131	82	58	136	21	11	16	138	123	133	35	37	31	66	51	66	14	26	31	84	79	43	19	19	45	67	45	94	4.425953765	3.577379964	2.717752939	6.040882342	4.256681812	6.330089309	2.327674089	2.581566429	3.308742829	2.82904126	2.143753004	4.513415834
Achn031281	1350	160	188	238	454	462	326	256	355	374	499	410	472	71	96	48	158	411	248	106	132	83	136	380	175	144	118	161	98	254	150	26	63	65	186	129	363	7.174459436	8.830044533	9.35110588	21.13030709	18.07387097	12.01437584	10.79865929	15.31394146	12.15428371	22.15093306	19.498296	20.15461416
Achn031361	795	451	476	694	503	595	440	574	680	684	498	454	527	756	608	788	592	569	601	629	870	784	905	780	849	926	874	642	1118	893	977	500	953	1009	1387	986	1277	34.34095619	37.96458328	46.30331959	39.75434302	39.52690479	27.53613169	41.11576789	49.81202325	37.74683206	37.53941165	36.66361596	38.21287774
Achn031371	1314	13	38	19	4	6	13	73	94	42	11	2	15	53	49	27	1	12	10	21	15	2	0	14	7	41	50	144	1	2	4	243	62	86	7	1	6	0.598895372	1.833694762	0.766969373	0.191270657	0.241156435	0.492226929	3.163669713	4.166053919	1.402314617	0.501675125	0.097719492	0.658054938
Achn031391	1533	25	19	40	6	19	19	87	94	40	7	2	12	14	14	26	2	8	18	65	51	8	13	59	49	50	74	132	2	28	19	145	69	141	8	2	31	0.987190174	0.785869184	1.384004883	0.245919417	0.654567467	0.616635932	3.231772192	3.570903359	1.144746626	0.273640977	0.083759565	0.451237671
Achn031401	2220	34	57	63	23	36	57	85	97	54	20	14	20	41	65	46	10	19	32	17	23	4	6	19	17	32	19	84	0	12	10	104	31	81	8	5	11	0.927104978	1.628023593	1.505245581	0.65096642	0.856431233	1.27743633	2.180366964	2.544550989	1.067166838	0.539886252	0.404875626	0.519329843
Achn031411	1554	7	16	13	2	5	7	32	57	14	7	1	12	86	97	50	1	10	10	3	3	0	0	2	0	7	4	19	0	2	2	49	7	15	1	0	0	0.272677935	0.652841541	0.443723187	0.080865394	0.169926832	0.224111637	1.172634334	2.136073732	0.395246977	0.269943126	0.041313839	0.445139865
Achn031421	2328	399	352	403	427	434	512	279	293	324	169	127	161	12	22	34	261	301	379	158	140	142	184	172	222	110	130	91	158	225	128	59	68	177	187	105	259	10.3751143	9.587348199	9.18209657	11.52467331	9.845770856	10.94219291	6.824720489	7.329545454	6.105954589	4.350397856	3.502412675	3.986659629
Achn031431	3633	115	101	135	58	112	110	272	293	173	17	16	44	810	1107	505	6	44	49	251	316	61	54	246	203	325	284	725	16	84	95	1406	441	1791	44	93	74	1.916176072	1.762766502	1.971006954	1.003104827	1.62815443	1.506415132	4.263508647	4.696719465	2.089162593	0.280419862	0.282749051	0.698157707
Achn031461	1536	877	685	948	863	933	806	781	616	1011	870	834	971	178	202	314	1006	853	1080	435	561	375	380	360	419	541	398	314	335	189	226	329	338	229	284	302	245	34.56299336	28.27731494	32.73685144	35.30232464	32.07992901	26.10725483	28.95499272	23.35510879	28.8769603	33.94323919	34.85952025	36.44133448
Achn031481	1188	5	20	22	5	6	29	30	12	8	26	8	14	3	2	4	21	24	8	7	3	2	1	1	4	35	3	40	3	1	1	17	20	51	1	4	1	0.254774838	1.067461863	0.982259021	0.264446174	0.266733633	1.214503972	1.438031688	0.58824359	0.295437134	1.311541856	0.432334723	0.6793254
Achn031521	720	38	68	71	15	18	16	46	35	60	42	78	65	167	208	114	49	31	55	146	203	162	145	91	81	497	259	481	59	20	90	578	790	280	50	344	51	3.194876467	5.988461053	5.230529287	1.309008561	1.320331483	1.105617409	3.63822017	2.830922277	3.656034538	3.495763484	6.955184855	5.204117798
Achn031531	1032	1396	1483	1824	1061	1421	1880	1341	1405	1453	1176	821	1166	885	713	1332	984	1179	1067	2955	2974	2456	2726	3152	3707	3220	2587	2273	2901	2096	2452	1979	2702	2630	1957	2829	1781	81.8858179	91.11717929	93.74862843	64.5980504	72.72058287	90.63491549	73.99676311	79.28463388	61.76997888	68.28933318	51.07519469	65.13060485
Achn031611	615	1279	1225	1520	1037	1219	1365	1531	1620	1783	1565	1289	1081	1236	1106	1301	1226	1102	1152	2076	2237	2565	2960	2746	3181	2616	2400	2262	3868	2123	3191	1787	2878	2897	2626	2508	2719	125.8920771	126.2989634	131.095643	105.9466832	104.6818913	110.4269095	141.7632682	153.4024504	127.1943333	152.4981144	134.5626008	101.3250523
Achn031671	2406	529	467	518	323	375	481	492	582	440	264	206	279	1134	1338	867	200	310	281	463	478	279	235	374	339	550	492	1066	254	249	244	1323	837	1160	228	296	321	13.30953919	12.30722302	11.41967969	8.435107537	8.231493039	9.946420953	11.64482917	14.08704039	8.023217939	6.575572211	5.496904201	6.684590979
Achn031711	756	370	281	379	289	383	361	500	467	543	385	389	410	367	431	413	332	346	423	512	572	505	598	543	642	715	605	593	705	583	671	388	526	516	694	557	637	29.62667401	23.56803299	26.59115493	24.0192682	26.75592371	23.75761218	37.66273468	35.97389669	31.51153578	30.5185701	33.03500499	31.26283219
Achn031751	2097	265	282	248	214	217	322	247	254	342	98	175	190	161	181	198	158	283	197	200	204	144	292	240	208	386	412	436	285	204	99	229	297	586	216	455	192	7.649805863	8.526867038	6.272967482	6.412081994	5.465177528	7.63967394	6.707522911	7.05387378	7.155157722	2.800611661	5.357796191	5.223016872
Achn031771	510	163	123	144	180	151	141	109	97	192	130	145	143	40	47	70	122	134	142	95	81	126	157	112	132	74	55	40	155	143	126	32	50	41	135	30	120	19.34730146	15.29233307	14.97656107	22.17614504	15.63686698	13.75518129	12.17082348	11.07628078	16.51667368	15.27560514	18.25342632	16.16337763
Achn031811	1080	374	384	504	384	396	407	360	449	562	344	204	268	628	772	753	383	444	434	577	673	569	618	729	747	1090	896	1001	655	593	777	844	1131	1281	765	1304	842	20.96287366	22.54479455	24.75292733	22.34041278	19.36486176	18.74942856	18.98201828	24.21112576	22.82990456	19.08797839	12.12698898	14.304652
Achn031891	609	37	34	30	46	73	37	34	23	86	51	43	64	1	2	1	74	50	72	9	10	14	28	17	12	6	4	4	20	33	21	5	3	19	54	11	49	3.677794015	3.539976977	2.61290577	4.745962075	6.330653418	3.022747103	3.179254293	2.199393522	6.19544769	5.018548563	4.533125408	6.057995405
Achn031901	354	33	25	26	31	33	19	25	18	35	38	31	23	1	0	4	41	35	41	2	2	6	21	7	12	2	1	1	12	12	7	3	0	10	24	1	26	5.643046749	4.477912053	3.895739168	5.502273275	4.923269938	2.670347131	4.021614042	2.961158411	4.337668096	6.432881956	5.622183325	3.745336407
Achn031911	2160	631	774	1400	712	1249	1653	4255	4033	630	486	483	736	3155	1322	1396	450	519	586	1371	1737	1392	994	1961	2698	801	962	673	563	606	3429	1394	1026	2433	404	1036	483	17.6839215	22.72092576	34.37906574	20.71142435	30.5387782	38.07469951	112.1784552	108.7343766	12.79612088	13.48365915	14.35621489	19.64220871
Achn031981	1512	2966	2997	3120	2276	2973	3862	2374	2030	3826	2213	1508	1964	4256	4239	5633	2373	3233	3302	5038	8500	4206	2414	3264	3699	11447	10932	7787	2302	2645	3389	5901	7620	8818	2143	7971	3127	118.7469123	125.6821973	109.4517195	94.58106303	103.8451191	127.0801914	89.41133212	78.18737718	111.0157789	87.71116316	64.03186057	74.87829564
Achn032141	351	35	20	21	21	47	22	17	22	57	46	49	52	2	7	6	67	32	52	6	14	7	19	16	30	4	14	7	11	18	45	7	11	10	35	13	30	6.036203852	3.612947845	3.173452222	3.759204074	7.071860937	3.118408076	2.758071032	3.650126892	7.124580125	7.853729928	8.962631371	8.540090745
Achn032181	1314	590	295	375	768	1015	1002	359	353	585	685	733	705	6	1	36	1073	819	1279	183	132	135	528	414	722	101	160	102	391	787	745	27	101	243	704	136	1087	27.18063613	14.23526197	15.13755341	36.72396621	40.79563031	37.93933711	15.55832092	15.64486206	19.53223931	31.24067823	35.81419388	30.92858206
Achn032221	2022	369	445	440	469	502	675	493	666	808	161	251	341	0	8	13	250	446	453	45	27	16	19	87	91	16	14	34	12	37	49	34	20	74	45	5	73	11.04709745	13.95460902	11.54227218	14.5738876	13.11189722	16.60886686	13.88447331	19.18162852	17.53160775	4.77166529	7.969648019	9.721638908
Achn032291	1101	574	677	832	326	297	376	271	480	307	271	183	252	934	659	688	363	332	278	1136	1069	1055	1124	1028	938	1596	1144	1363	985	853	517	1266	1959	804	742	941	810	31.55931322	38.98882641	40.08259155	18.60432876	14.24662854	16.99095963	14.0166947	25.38904214	12.23327088	14.75051622	10.6711283	13.19409115
Achn032341	3783	310	270	301	408	635	372	295	423	541	404	418	383	38	58	39	446	444	583	22	27	27	106	46	80	24	20	11	122	155	87	8	12	14	266	23	293	4.960532768	4.525496527	4.220364295	6.776532822	8.865032958	4.892422792	4.440678344	6.51173059	6.274114782	6.399857019	7.093923673	5.836180174
Achn032371	975	1	1	1	0	0	1	12	11	1	0	0	1	35	22	17	0	1	0	2	0	0	0	0	1	4	6	20	1	3	7	21	5	22	0	4	2	0.062086668	0.065033061	0.054402038	0	0	0.051028496	0.700874521	0.657022841	0.044997348	0	0	0.059123705
Achn032391	531	1	6	5	0	2	1	2	0	0	0	1	1	24	6	25	0	0	0	2	5	5	6	5	2	28	6	7	8	3	6	6	23	17	8	8	8	0.114000944	0.716465929	0.49945374	0	0.198919998	0.093696391	0.214486082	0	0	0	0.120907168	0.108560476
Achn032411	1095	2665	1956	2958	3373	3635	3037	2443	1848	3144	2903	2931	3554	590	446	820	3105	2816	3349	2124	2396	2091	2363	2021	2904	1270	1592	1128	2989	1759	1733	806	1212	2198	2170	1587	2084	147.3282616	113.2644302	143.2860255	193.5467782	175.3207285	137.9901399	127.0495086	98.28341671	125.9679188	158.8759514	171.8494989	187.0981798
Achn032511	882	34	19	49	28	34	20	31	17	84	45	50	36	6	2	13	66	69	98	8	11	4	13	16	13	1	7	10	10	13	16	0	3	4	11	5	20	2.333529536	1.365915486	2.946777063	1.994679712	2.035885281	1.128181029	2.001505329	1.12246481	4.178325186	3.057519082	3.639552514	2.352882144
Achn032541	2997	165	130	144	158	174	149	99	85	179	79	95	75	36	53	59	80	116	117	205	236	123	185	176	232	350	296	390	187	205	102	282	308	402	150	302	161	3.332730312	2.750397233	2.548563946	3.312486129	3.066235277	2.473528437	1.88110091	1.651674945	2.62034107	1.579667183	2.035089124	1.442582896
Achn032561	942	76	59	57	59	51	75	50	62	73	46	44	36	57	65	46	58	84	52	123	112	112	182	101	109	270	155	222	134	103	51	158	205	92	105	114	97	4.883887593	3.971366078	3.209546992	3.935363318	2.859316588	3.961208869	3.022614375	3.832950272	3.399879252	2.926389814	2.998805817	2.203017039
Achn032671	1839	104	92	114	37	36	77	80	117	82	24	21	28	112	206	150	33	56	37	87	137	13	12	87	61	161	74	312	3	22	20	636	174	290	11	23	36	3.423375832	3.172085693	3.288084031	1.264164875	1.033864783	2.083177989	2.477261765	3.705070965	1.956246865	0.782086447	0.733135309	0.87769285
Achn032691	708	64	33	50	122	84	109	26	20	31	91	63	118	5	2	1	163	77	108	13	2	1	52	10	15	3	4	5	127	111	14	11	4	11	137	1	155	5.472045332	2.955421955	3.745903046	10.82705386	6.265979922	7.659679929	2.091239302	1.645088006	1.9209673	7.702529711	5.712863701	9.607602088
Achn032701	825	0	1	0	0	0	1	0	0	0	0	0	1	12	4	11	0	0	0	0	0	0	0	2	0	1	0	12	0	0	0	2	2	6	2	6	16	0	0.076857254	0	0	0	0.060306404	0	0	0	0	0	0.06987347
Achn032711	321	43	16	43	29	45	29	24	19	67	41	49	52	3	3	8	60	68	63	6	7	4	15	13	10	4	7	3	10	13	8	3	7	2	26	5	10	8.108983065	3.160485218	7.105312918	5.676448341	7.403727945	4.494799746	4.257648959	3.446997486	9.157170619	7.654275186	9.800260471	9.338230067
Achn032751	177	60	38	50	43	47	28	29	28	51	33	12	26	2	4	7	54	81	64	24	19	34	31	42	59	20	14	11	26	31	14	10	7	9	61	10	45	20.52017	13.61285264	14.98361219	15.26437102	14.02385982	7.870496808	9.330144577	9.212492835	12.64120417	11.17290024	4.352658058	8.467717095
Achn032811	3162	12	4	17	12	37	1	9	8	14	14	9	11	0	0	1	23	18	22	0	0	1	5	3	2	3	3	2	6	9	1	1	0	2	18	4	19	0.229732453	0.080211556	0.285171974	0.238453172	0.617991966	0.015734593	0.162085545	0.14733995	0.194248514	0.265333092	0.182737305	0.200538184
Achn032821	1629	747	748	958	622	601	922	426	536	559	376	315	468	609	516	694	484	613	491	2258	2521	2122	2290	2081	2359	3382	2692	2619	2767	1971	1660	1890	3011	2223	1875	2937	1742	27.75891505	29.11516976	31.19350747	23.9912582	19.48481821	28.15964781	14.89197014	19.1617912	15.05505198	13.83222384	12.4146946	16.56117045
Achn032941	1287	29	26	22	40	81	7	25	17	41	27	37	39	4	4	5	34	43	69	2	7	4	5	5	9	7	18	6	10	19	8	0	3	7	13	1	27	1.364025286	1.280954236	0.906700635	1.952833285	3.323911427	0.270605659	1.106178221	0.769241618	1.397644905	1.257217637	1.845736702	1.746836743
Achn032971	1332	1259	2113	1193	240	654	1541	1726	2791	939	484	174	676	8014	5969	4107	138	845	366	3190	3503	1576	754	2239	789	5103	2426	6315	761	603	816	7157	5694	6419	388	1330	745	57.21691995	100.5852004	47.50682481	11.32115512	25.93083454	57.55933875	73.79045844	122.0247734	30.92807596	21.77541218	8.386709388	29.25558113
Achn032981	1128	8	5	7	4	13	3	3	4	9	3	3	6	413	193	48	5	12	16	1	1	1	3	0	4	0	0	1	2	1	2	1	2	3	2	2	2	0.429322706	0.281060437	0.329161268	0.222809968	0.60866345	0.132321232	0.151452273	0.206511048	0.35004586	0.159381314	0.170749219	0.306625599
Achn033001	180	111	96	126	86	92	140	60	103	384	44	51	40	111	136	226	89	119	101	229	506	368	204	277	218	203	251	214	174	188	228	119	174	588	172	417	182	37.32960925	33.81719183	37.12939099	30.01992967	26.99344366	38.69660931	18.98201828	33.32399938	93.59448417	14.64891365	18.19048347	12.81013612
Achn033011	732	1494	1354	1743	841	852	1113	847	970	874	395	380	460	2453	4465	2052	464	589	534	1363	1935	642	581	976	805	1260	1200	2241	435	435	581	2058	1243	3318	445	650	479	123.5499252	117.2860598	126.3007972	72.18860328	61.47117071	75.64869934	65.89249787	77.17080868	52.38318338	32.33785893	33.32875466	36.22538492
Achn033021	1071	268	232	305	329	343	320	197	172	305	234	191	248	32	49	60	281	198	249	237	264	203	284	225	332	139	182	123	301	233	177	52	99	212	296	141	272	15.14775574	13.73527399	15.1053278	19.30145957	16.91405038	14.86544415	10.47467115	9.35257876	12.49401159	13.09337584	11.44960403	13.34837713
Achn033041	840	1090	1517	1428	734	742	1162	925	1297	2283	449	359	487	2223	3625	2815	487	1031	824	1995	4573	2709	1388	1974	1807	1808	2421	2535	1358	1005	1795	2193	2082	5707	1131	3036	1156	78.55072217	114.5104464	90.17137813	54.90355909	46.65171242	68.8246837	62.70845324	89.91933535	119.238955	32.03260825	27.43858641	33.42073012
Achn033071	1581	153	238	212	112	118	184	117	132	125	121	94	108	185	131	148	107	155	101	672	675	609	634	568	665	916	797	1063	575	593	265	723	1121	820	436	625	493	5.858177563	9.545175113	7.112524524	4.451125886	3.941786592	5.790330262	4.214224172	4.862218365	3.468723471	4.586472015	3.817179252	3.937840704
Achn033101	3264	2996	3433	3009	1808	2292	1788	1799	2582	2380	2179	1455	1234	9177	7700	6376	2156	3342	2184	8816	6866	6754	8558	6954	7595	11521	8698	9246	4700	5336	3691	8231	9828	8062	6514	12851	6021	55.56414414	66.69026858	48.89808189	34.80422763	37.08578137	27.25428208	31.38662765	46.06790748	31.99030221	40.00666298	28.61932682	21.79371503
Achn033141	645	73	82	98	62	61	107	51	63	66	65	56	37	61	79	82	71	70	48	171	191	186	227	181	202	230	197	193	201	178	155	152	213	192	119	157	127	6.851191641	8.061074796	8.059092619	6.039704618	4.994742356	8.253562517	4.502711312	5.688178715	4.489270316	6.03919273	5.574101637	3.306802579
Achn033151	930	562	419	204	73	47	37	43	95	113	55	86	94	147	132	189	48	499	47	99	98	95	154	60	65	191	138	231	54	34	26	161	350	139	59	51	51	36.58106434	28.56734552	11.63501653	4.93200645	2.669057192	1.979411812	2.632989632	5.9488505	5.33073423	3.544092012	5.936931985	5.826545783
Achn033201	1275	1271	1302	1422	1466	2034	1326	1083	1180	1485	1274	811	964	2284	2279	1671	1783	1455	1667	1295	2290	1502	2513	1738	1665	2837	2083	1384	2803	2302	1727	1462	1229	1627	2551	1909	2095	60.34458933	64.74997612	59.15741624	72.2449525	84.25268196	51.74289473	48.37064893	53.89695388	51.09845919	59.88037215	40.83732067	43.5846043
Achn033321	585	101	84	110	9	7	24	211	245	79	7	7	20	744	803	238	0	10	7	135	144	22	24	70	64	187	108	622	2	5	21	904	347	261	4	10	14	10.45125581	9.104628569	9.973706983	0.966652476	0.631953531	2.041139832	20.53951721	24.38948423	5.924650841	0.717079689	0.768225546	1.970790172
Achn033381	1449	100	195	85	170	679	358	428	340	700	1214	1035	425	22	50	50	430	820	475	68	184	79	30	89	48	125	207	107	32	37	370	39	78	821	64	339	80	4.177674361	8.533064708	3.111503731	7.371642416	24.7482423	12.29226809	16.82050481	13.66478899	21.19440312	50.2083037	45.85836168	16.90778835
Achn033441	1338	266	145	278	424	364	186	258	273	1047	416	587	498	2	4	23	651	460	661	34	105	97	139	111	177	67	49	26	161	195	186	7	17	55	359	50	315	12.03451225	6.871486568	11.02068193	19.91101812	14.36773274	6.916306212	10.98062941	11.88225673	34.33065616	18.63212824	28.16621945	21.45554188
Achn033451	882	42	37	63	74	74	121	97	32	77	62	80	92	0	0	0	86	64	76	0	0	0	2	0	0	0	0	0	2	0	3	0	0	1	3	0	13	2.882595309	2.659940684	3.788713367	5.271653526	4.431044434	6.825495228	6.262774738	2.112874936	3.830131421	4.212581847	5.823284023	6.012921035
Achn033491	1083	240	355	391	301	391	357	223	185	285	411	201	312	120	165	162	201	276	295	1946	2081	1800	1230	1404	2135	3707	2900	1667	1879	1472	950	1302	2040	2535	1178	2573	1235	13.41484798	20.78445827	19.1499695	17.46311698	19.06739095	16.40050201	11.72573428	9.947997555	11.54537223	22.74252144	11.91555215	16.60704627
Achn033501	2013	266	219	313	244	228	329	171	161	247	156	143	221	41	39	68	243	292	278	140	162	121	200	198	267	128	130	131	199	206	165	73	141	201	201	147	207	7.999094583	6.898253549	8.247462481	7.616049811	5.981829672	8.13147826	4.8374443	4.657732033	5.383252047	4.64414821	4.560776954	6.328703611
Achn033521	1191	30	25	21	36	46	56	10	23	89	44	64	40	4	3	5	82	52	52	21	19	9	41	18	43	37	32	25	74	80	31	18	21	29	117	22	101	1.524798526	1.330966303	0.935249143	1.899216452	2.039806826	2.339341621	0.478136481	1.124626914	3.278459183	2.213941609	3.449965749	1.936040723
Achn033551	867	2	3	11	11	8	14	4	1	23	5	5	9	0	0	0	9	6	22	6	0	0	6	3	8	0	0	2	0	9	11	0	0	2	1	0	6	0.139641295	0.219402196	0.672966388	0.797181684	0.487319579	0.803389813	0.262726897	0.067169683	1.163858746	0.345601926	0.370252055	0.598397362
Achn033581	1494	2162	1336	1702	2503	2934	964	3283	1752	4309	2925	2361	2999	13	13	19	2105	2369	3082	449	351	535	1083	771	1441	146	145	84	946	1822	1182	151	288	638	2149	284	2654	87.600798	56.70151642	60.42668146	105.2674194	103.7176057	32.10286693	125.1364779	68.29295463	126.5369705	117.3276901	101.4593231	115.7156573
Achn033601	1551	1424	1177	1343	1822	1886	2034	1609	1184	2118	2282	2233	2523	206	155	319	2537	2186	2729	707	782	819	1618	1294	1621	848	525	591	2010	2174	1671	391	491	1118	3057	690	2680	55.57777571	48.11754688	45.9286839	73.81086572	64.22037854	65.24639679	59.07556559	44.45619642	59.91087932	88.17167473	92.4322439	93.77168305
Achn033621	666	0	5	0	1	0	0	3	1	0	0	2	0	4	8	3	1	2	1	16	22	18	12	3	10	57	45	36	12	3	3	71	66	40	14	71	13	0	0.47603029	0	0.094342959	0	0	0.256513761	0.087441615	0	0	0.192797917	0
Achn033711	681	329	609	328	307	913	292	274	371	298	320	216	261	840	1751	1566	574	450	584	971	2166	999	387	592	591	1086	1079	525	1683	345	365	1109	830	2381	558	1637	489	29.2450088	56.70338608	25.54738881	28.32533063	70.80544167	21.33305837	22.91221589	31.72628314	19.19820779	28.15970585	20.36353682	22.09325238
Achn033791	1212	9	25	21	12	32	17	6	20	12	13	13	2	2	1	0	16	18	19	11	18	15	13	11	10	17	9	12	6	6	2	8	11	1	2	6	1	0.449513625	1.307905006	0.919044332	0.622103079	1.394409488	0.697852572	0.281911163	0.960992004	0.434380341	0.642785365	0.688632164	0.095124773
Achn033861	1602	1104	1439	1235	952	841	1011	917	1706	1170	1555	1185	1044	141	84	234	1039	1552	916	1041	1001	1147	645	1296	1094	818	686	1005	618	490	630	545	1227	759	657	748	639	41.7166602	56.95568708	40.89067048	37.33861125	27.7253128	31.39829214	32.5964621	62.01673714	32.04165101	58.16920511	47.49002623	37.56680367
Achn033871	2196	426	354	565	599	542	597	299	282	466	364	363	434	46	45	59	483	458	439	206	221	180	301	204	326	107	156	100	278	168	204	82	112	246	296	181	292	11.74303171	10.22138482	13.64695935	17.13871319	13.03496656	13.52568838	7.753583968	7.478408264	9.309902157	9.933317004	10.61257714	11.39262106
Achn033901	318	28	8	30	11	37	224	7	3	14	47	17	25	0	0	0	8	23	21	18	3	7	24	75	21	36	18	34	35	67	9	4	5	2	16	2	41	5.330081892	1.595150558	5.003961051	2.173448177	6.14493898	35.04598579	1.253529509	0.549397315	1.931489945	8.857190499	3.432166692	4.531887777
Achn033921	522	145	111	143	154	131	162	114	186	161	96	42	87	10	12	22	178	131	216	47	134	43	52	54	59	58	53	90	58	56	103	52	37	179	102	70	107	16.8151393	13.4831476	14.53065931	18.53676491	13.25390225	15.44051898	12.43649473	20.75079975	13.53153013	11.02112626	5.165654534	9.607602088
Achn034011	1107	35	32	15	43	115	32	73	25	86	32	72	113	1	3	12	84	83	122	63	30	8	46	37	104	10	57	11	74	271	314	1	1	50	105	29	235	1.913918295	1.832910126	0.718726113	2.440644689	5.486472289	1.438201507	3.755250228	1.315178758	3.408335721	1.732317948	4.175720738	5.884330818
Achn034041	939	54	18	41	44	52	62	49	32	74	79	54	51	16	11	30	92	85	120	135	76	100	83	124	108	131	129	134	120	110	70	57	91	121	85	94	127	3.481217338	1.215474147	2.315997308	2.944223729	2.924695938	3.28506131	2.971625864	1.984617352	3.457463972	5.041813149	3.692110908	3.130911863
Achn034081	957	220	236	221	213	235	289	141	213	215	183	150	170	306	241	298	203	223	212	261	355	241	312	261	361	369	287	274	281	277	303	225	326	286	309	322	303	13.91597735	15.63647585	12.24898553	13.98464319	12.96877319	15.02461275	8.390171088	12.96164324	9.856394052	11.4594665	10.06296338	10.24007746
Achn034141	579	172	150	178	164	203	249	140	136	155	160	129	158	47	33	56	190	198	235	208	220	231	318	275	374	168	110	149	300	245	236	169	232	176	292	151	262	17.9826153	16.42674473	16.30651763	17.79709049	18.51656588	21.39627472	13.76933968	13.67894939	11.74477416	16.56024152	14.30400711	15.73058166
Achn034251	3456	193	202	228	224	288	270	140	139	231	190	188	182	19	14	44	276	244	287	46	36	38	84	70	141	16	17	18	48	67	89	14	10	31	111	17	108	3.380543631	3.706094156	3.499297762	4.07247108	4.401104945	3.886936203	2.306842499	2.34225117	2.932444369	3.294618363	3.492453934	3.035735382
Achn034261	2202	1060	564	598	1433	1519	1735	1009	614	1137	1382	963	1242	129	79	156	2772	1274	2137	1566	1594	1754	5299	2839	2920	2969	3132	1758	7499	10511	3151	713	1110	1876	8063	4155	8233	29.14013241	16.24054512	14.40468134	40.88957533	36.43203494	39.20121671	26.09380987	16.2384082	22.65346741	37.61109486	28.077313	32.51401034
Achn034341	516	13	9	8	4	2	4	21	18	7	20	4	6	19	31	11	8	9	3	1	4	0	1	1	1	2	4	21	1	5	1	15	6	14	1	1	2	1.52509403	1.10594014	0.82235639	0.487072953	0.204702556	0.385680491	2.317571999	2.031492398	0.595168413	2.322766435	0.497687646	0.67029782
Achn034361	975	1173	1698	1067	1273	1294	1002	2765	2381	6397	1014	1688	1561	1961	2897	2106	1734	2177	2362	1055	4632	2878	849	1262	1357	1004	1577	1020	810	591	1512	1072	1454	2524	626	1728	883	72.82766179	110.4261379	58.04697464	82.03657347	70.09267445	51.13055278	161.4931709	142.2155803	287.8480362	62.32446898	111.1512619	92.29210375
Achn034391	1380	127	182	256	102	91	120	167	208	96	114	59	65	131	82	95	98	119	74	240	203	153	203	196	219	527	269	492	185	143	79	627	769	350	119	144	96	5.57092876	8.362403414	9.839672976	4.644134722	3.482613478	4.326328991	6.89129794	8.777617396	3.051994049	4.950522201	2.744855561	2.715191894
Achn034401	474	1260	1253	1646	1172	1372	1894	1410	1613	1434	382	409	701	1247	953	1102	346	549	397	1916	1651	1836	1944	2098	2364	2751	2340	2185	2097	1783	2236	1478	2405	2501	1258	1868	1529	160.9144976	167.6144832	184.1922169	155.3577756	152.8687591	198.8012062	169.3964922	198.1747978	132.7279374	48.29590058	55.39767489	85.25226663
Achn034411	519	368	458	970	394	511	997	1596	1225	1535	1010	1153	1141	432	643	733	502	471	448	144	144	204	204	208	421	275	275	217	267	140	1333	111	185	274	139	414	155	42.92234402	55.95474659	99.13434975	47.69936399	51.99918212	95.57519276	175.1173478	137.4551857	129.7575264	116.621672	142.6292243	126.7314911
Achn034421	1305	2075	2372	3823	1965	1898	4154	6215	4596	5628	4677	4909	4163	1927	2327	2621	2298	1749	1754	776	794	1036	1130	1261	2382	1317	1614	1300	1458	667	6018	672	1175	1636	772	2265	762	96.2521767	115.2505446	155.3866029	94.60972222	76.81192814	158.3701626	271.2028588	205.0982272	189.2060908	214.7741979	241.5066486	183.8917126
Achn034431	243	2	5	2	1	4	4	7	5	24	1	10	3	28	121	116	3	9	11	5	23	6	6	6	4	5	12	42	1	1	7	39	20	210	1	14	4	0.49822635	1.304675611	0.436559565	0.258569592	0.869354063	0.818975858	1.640421333	1.19827398	4.333077971	0.246614708	2.642045529	0.711674229
Achn034451	654	483	823	473	455	475	537	399	617	881	691	675	801	370	233	783	609	814	459	1580	2151	1679	1062	1442	1216	2264	1561	1893	787	836	1229	1632	2718	1273	1128	2084	1010	44.70667312	79.79228462	38.36217112	43.7136804	38.35825411	40.85205609	34.74231786	54.94141164	59.10030143	63.31776062	66.26322903	70.60265388
Achn034461	972	824	1448	841	748	838	986	687	992	1410	1344	1201	1309	608	410	1392	1046	1277	758	1987	2456	2260	1408	1793	1656	2652	1835	2400	989	1011	1472	2201	3389	1526	1417	2396	1284	51.31731402	94.45851421	45.89332426	48.35251377	45.53241906	50.46938727	40.24890912	59.4343894	63.6420827	82.86254185	79.32741701	77.63179712
Achn034471	1485	26	59	33	10	20	39	96	117	19	37	9	35	153	165	85	23	29	28	12	10	2	2	8	8	76	50	217	2	3	1	232	54	74	5	9	9	1.059863326	2.519209997	1.178710825	0.423113878	0.711289688	1.306638756	3.68136112	4.588300003	0.561330555	1.493139959	0.389101251	1.3586508
Achn034481	747	40	33	20	71	200	87	8	2	4	26	20	34	0	0	0	5	3	53	0	0	0	6	0	1	0	0	0	1	3	0	0	0	0	6	0	0	3.241472637	2.801122817	1.420133524	5.972022995	14.14009621	5.794500877	0.609864041	0.155919988	0.234925914	2.085825602	1.718921187	2.623762819
Achn034521	294	11	4	3	5	3	3	5	4	2	1	10	12	7	2	8	8	3	6	6	18	5	2	1	7	33	14	49	2	2	1	88	73	6	5	25	3	2.264896314	0.862683465	0.541244767	1.068578417	0.53891081	0.507681463	0.96847032	0.792328101	0.298451799	0.203834605	2.183731509	2.352882144
Achn034541	807	13	5	21	26	38	33	6	12	25	19	10	22	0	0	2	25	26	52	2	2	0	4	4	5	0	2	1	6	3	4	0	1	1	2	1	2	0.97515306	0.392857712	1.380274758	2.024340377	2.486869709	2.034500436	0.423390742	0.865964542	1.359120646	1.4109295	0.795560178	1.571503687
Achn034691	882	43	1235	98	32	341	87	296	728	95	1398	50	671	84	75	100	440	635	228	14	9	23	4	6	13	22	12	33	2	2	5	14	21	1127	12	7	11	2.951228531	88.78450661	5.893554126	2.279633957	20.41873179	4.907587478	19.11114765	48.06790479	4.725486818	94.98692616	3.639552514	43.85510885
Achn034701	435	133	108	165	119	122	133	130	113	113	123	82	118	27	9	36	114	135	131	80	82	105	152	107	132	65	78	41	123	101	100	20	58	30	103	50	126	18.50824988	15.74248585	20.11937443	17.18863656	14.81199457	15.21177056	17.01836121	15.1280024	11.39674215	16.94498162	12.10239062	15.63720064
Achn034761	1596	484	358	544	545	632	563	258	428	625	444	347	495	92	86	133	655	668	857	51	64	53	79	60	80	79	55	64	127	81	92	47	84	60	168	92	145	18.35758065	14.22292607	18.07947431	21.4559298	20.91352124	17.55063725	9.205565255	15.61720388	17.18061343	16.6715251	13.95864167	17.8788084
Achn034771	1914	5	1	3	10	21	12	2	3	3	4	3	1	1	0	2	1	1	3	11	8	11	0	1	0	113	66	154	1	2	3	238	194	27	1	58	1	0.158136106	0.033128127	0.083137911	0.328278009	0.579455823	0.311929676	0.059504759	0.091279178	0.06876554	0.125240071	0.100629634	0.030117875
Achn034781	342	1222	1269	1432	1242	1234	1729	1578	1535	1614	1322	1258	1416	1087	1118	1269	1055	1187	1108	1334	1411	1576	1682	1831	2333	1723	1652	1355	1557	1795	2112	679	1061	1288	1655	1792	1684	216.2957919	235.2742129	222.0939344	228.1808608	190.5601229	251.5279605	262.7510951	261.3813952	207.0470086	231.649089	236.1571538	238.6730624
Achn034831	363	108	68	122	107	118	143	80	61	98	84	93	102	16	1	9	104	108	79	66	68	74	108	96	115	83	58	80	135	116	70	32	76	77	109	71	138	18.01026491	11.87793928	17.82678356	18.5208484	17.16794656	19.59958134	12.55009473	9.786234271	11.8443433	13.86749151	16.44837105	16.19794071
Achn034891	966	1727	1434	2411	2094	2187	2210	1278	1241	1340	1410	1238	1427	309	205	385	1382	1413	1409	2102	2028	1875	2168	1998	2921	856	1125	729	1820	1225	948	580	753	1382	1659	909	1536	108.2226543	94.12626763	132.3853323	136.2019343	119.567907	113.8236556	75.33856944	74.8147197	60.85821467	87.47163288	82.27920545	85.15557876
Achn034901	4239	35	29	35	47	72	51	45	31	60	23	49	41	0	0	0	36	35	67	3	1	2	4	1	19	0	2	0	1	61	76	0	0	1	6	1	38	0.499813058	0.433783865	0.437949882	0.696655653	0.897040498	0.598582674	0.604522875	0.425883364	0.620982512	0.325154424	0.742128712	0.557553695
Achn034931	1653	502	414	546	694	807	810	376	346	505	480	419	495	12	5	15	555	508	541	408	314	303	757	445	758	125	139	60	755	676	436	17	60	171	679	62	680	18.3837385	15.88057783	17.5202208	26.3797297	25.78360574	24.37976682	12.95324659	12.18977371	13.40324822	17.4017783	16.27375376	17.26229776
Achn034941	666	100	91	129	113	143	130	116	119	215	149	143	203	5	7	12	206	150	204	33	48	47	64	41	64	45	22	39	54	54	57	20	44	45	91	31	73	9.089264488	8.663751285	10.27389841	10.66075441	11.33978391	9.711504266	9.918532073	10.40555215	14.16301668	13.40717527	13.78505106	17.57065967
Achn034951	2583	506	385	973	1414	3830	462	1325	365	1524	890	2812	1580	13	23	15	1174	1191	2386	13	3	6	23	1	29	2	2	3	57	138	108	6	1	5	193	0	276	11.85848151	9.450942838	19.98058594	34.39606236	78.31002062	8.898871827	29.21158446	8.229261373	25.88523408	20.64861126	69.89361141	35.26135029
Achn034991	1332	31	98	28	77	85	35	26	57	49	184	9	47	41	71	95	26	20	24	217	199	187	217	376	481	176	130	182	266	392	383	66	103	251	255	181	394	1.408835996	4.665096846	1.114996727	3.632203936	3.370215498	1.307317882	1.111559629	2.49208602	1.613925156	8.27825587	0.433795313	2.034041884
Achn035001	309	0	0	0	0	0	0	1	1	1	0	0	0	3	5	5	0	0	0	0	0	0	0	0	1	0	3	1	1	0	0	5	3	0	0	3	1	0	0	0	0	0	0	0.18429144	0.188466393	0.141981924	0	0	0
Achn035011	393	0	3	3	0	0	0	5	7	8	0	0	0	11	36	11	0	0	0	0	1	1	0	1	2	4	3	19	0	0	5	51	10	9	1	1	3	0	0.484024692	0.404900665	0	0	0	0.724504514	1.037284499	0.893077139	0	0	0
Achn035111	333	98	153	130	125	139	110	94	132	410	65	64	60	152	338	286	111	152	147	111	365	281	140	140	226	81	121	126	79	68	203	88	68	469	56	164	62	17.8149584	29.13305377	20.70708206	23.58573984	22.04517432	16.43485337	16.07486232	23.08458629	54.01708687	11.69753547	12.33906669	10.38659685
Achn035131	1665	131	167	176	45	91	211	297	248	603	227	220	121	197	320	492	110	196	57	834	2363	429	146	651	380	389	592	1025	76	82	136	1136	596	1816	40	59	69	4.762774592	6.359764679	5.606840682	1.698173269	2.88649045	6.305007385	10.15794492	8.674208182	15.88892848	8.17027862	8.483108347	4.18926073
Achn035171	342	28	29	38	23	23	42	19	24	58	26	37	21	3	4	7	38	44	46	8	13	16	55	18	32	13	13	23	36	47	34	5	2	14	37	13	51	4.956041057	5.376636859	5.893554126	4.225571496	3.551768903	6.109990943	3.163669713	4.086744942	7.44035099	4.555882235	6.945798641	3.539642875
Achn035201	3234	42	41	56	51	73	52	25	30	48	30	38	35	3	5	8	57	35	51	49	42	46	64	66	69	75	57	32	102	78	132	30	102	50	63	38	89	0.786162357	0.803864138	0.918475968	0.990863623	1.192136033	0.799982912	0.440213782	0.540223705	0.651167561	0.55591256	0.754379976	0.623870265
Achn035211	342	25	10	28	60	48	28	15	24	48	32	45	30	2	0	0	32	41	27	0	0	1	3	1	1	0	0	0	1	1	2	0	0	0	0	0	1	4.425036658	1.85401271	4.34261883	11.02322999	7.412387276	4.073327295	2.497633984	4.086744942	6.157531853	5.607239674	8.447592941	5.056632678
Achn035251	258	196	168	243	263	323	257	139	125	160	247	182	219	1	2	15	215	181	220	99	93	110	183	155	192	66	51	29	232	157	151	29	42	48	212	51	170	45.98745074	41.28843188	49.95815067	64.05009333	66.11892545	49.55994315	30.68023884	28.2151722	27.20769889	57.37233094	45.2895758	48.93174087
Achn035261	174	21	13	21	26	19	21	6	6	23	26	16	28	0	0	2	14	21	19	7	5	12	17	16	17	4	2	5	17	18	14	0	2	8	25	3	14	7.305888111	4.737322131	6.401619137	9.38875106	5.7669651	6.004646272	1.963657063	2.008141911	5.799227198	8.954665083	5.903605182	9.276305464
Achn035301	1269	270	248	257	224	251	246	189	197	216	146	142	190	233	162	212	201	167	185	646	552	475	774	618	645	581	524	636	536	626	368	553	645	683	547	507	625	12.87968117	12.3916424	10.74215185	11.09098507	10.44612143	9.644747608	8.481327315	9.04059475	7.467645014	6.894717578	7.184115289	8.630942774
Achn035331	1074	44	66	64	69	92	89	134	126	66	74	56	109	7	3	17	62	77	81	22	20	16	28	15	24	22	13	15	35	49	27	10	11	100	24	33	59	2.479998199	3.896533975	3.160788805	4.036719139	4.524040837	4.122902907	7.105001255	6.832169965	2.696070162	4.129074187	3.347575005	5.85043926
Achn035391	396	1683	1380	1880	1744	1915	2237	1670	1630	1807	1491	1600	1738	324	302	519	1424	1699	1694	1777	1693	2230	2593	2503	2685	1556	2086	1732	1946	2121	2047	796	1560	1542	2722	1312	2822	257.2716313	220.9646057	251.8154945	276.7164765	255.3974536	281.0529708	240.1512918	239.709263	200.1955882	225.6356431	259.4008337	253.0001883
Achn035401	3222	185	183	206	283	305	241	249	180	351	292	374	404	26	19	40	317	254	367	69	69	88	182	112	234	99	74	73	147	160	181	45	79	62	202	96	198	3.475755051	3.601342007	3.391262989	5.518799596	4.999392954	3.721421725	4.400858986	3.253414269	4.779397106	5.431034517	7.452339595	7.228065631
Achn035521	1134	402	404	422	338	377	476	318	334	330	246	262	260	449	490	404	287	310	322	965	984	664	1176	878	834	1837	1497	1780	1402	1112	686	2359	1591	1715	939	1224	969	21.45932063	22.58952629	19.7387289	18.72782619	17.55784724	20.88388439	15.9689995	17.15243611	12.76710474	13.00011817	14.83319847	13.21680711
Achn035561	1665	710	610	773	597	563	556	265	357	528	289	241	397	705	389	644	579	529	611	397	464	404	713	480	576	597	615	574	703	476	675	331	647	493	687	608	720	25.81351114	23.23027817	24.62549913	22.5290987	17.85817718	16.61414268	9.063486204	12.48666259	13.91269359	10.40180846	9.292859598	13.74492983
Achn035581	1533	17	19	27	34	10	35	8	19	25	7	14	11	20	31	15	15	11	10	11	4	12	10	12	10	11	5	22	8	9	17	4	9	13	16	12	7	0.671289319	0.785869184	0.934203296	1.393543361	0.344509193	1.135908297	0.297174454	0.721778339	0.715466641	0.273640977	0.586316953	0.413634532
Achn035591	480	219	947	196	58	228	46	172	463	156	314	59	153	2661	2624	1860	163	359	118	285	837	608	164	149	197	264	192	265	38	3	30	418	589	1186	10	274	36	27.6188663	125.0971901	21.65881141	7.592249656	25.08629819	4.767975075	20.40566965	56.17358633	14.2585347	39.2024905	7.891459739	18.37453899
Achn035601	801	675	1519	716	359	640	671	988	1471	469	954	442	435	1670	1063	1051	531	775	383	1639	1494	1320	655	899	766	1920	1311	1546	976	516	273	1217	1163	1557	422	675	396	51.01222035	120.2441816	47.41331185	28.16084336	42.19786015	41.67804951	70.240577	106.9479723	25.68809286	71.37417579	35.42715881	31.30566973
Achn035611	1449	264	95	218	398	345	491	177	146	196	174	195	257	38	22	34	218	249	363	393	217	260	1040	663	691	704	453	402	1847	1615	739	178	370	155	881	272	954	11.02906031	4.157134089	7.980091922	17.25831577	12.57458556	16.85894869	6.956143344	5.867821153	5.934432873	7.196247811	8.639981186	10.22423908
Achn035751	1140	34	39	41	40	43	61	20	17	27	33	35	26	9	4	11	37	36	37	27	29	51	103	64	53	27	22	16	70	80	55	10	20	18	57	10	68	1.805414957	2.169194871	1.907650415	2.204645998	1.99207908	2.66221034	0.999053594	0.8684333	1.0390835	1.734739774	1.97110502	1.314724496
Achn035841	819	52	43	44	75	58	65	49	40	67	86	67	67	6	6	18	93	76	83	27	17	30	21	30	35	10	10	10	21	31	27	7	13	15	32	11	39	3.843460412	3.329073371	2.849630566	5.753883786	3.74013314	3.948633603	3.407028922	2.844254721	3.589074198	6.292740129	5.252154244	4.71581934
Achn035851	1026	106	93	109	137	180	139	112	110	168	163	150	145	7	22	27	208	154	192	65	74	52	81	53	68	28	38	28	73	83	28	9	9	35	79	28	74	6.254051811	5.747439401	5.63506491	8.389902826	9.265484095	6.740386834	6.216333471	6.243638105	7.183787162	9.520625696	9.386214379	8.146797092
Achn035961	1935	24	18	28	70	96	34	28	15	22	33	21	23	0	0	0	13	24	28	4	3	1	3	10	21	0	0	0	4	10	6	0	2	0	5	0	14	0.750815522	0.589834741	0.76753263	2.273007114	2.620192711	0.874209114	0.8240256	0.451442755	0.498807813	1.022017231	0.696762705	0.685193327
Achn036001	2028	1773	1559	2071	1794	2287	2132	2454	2348	3452	1553	1491	2062	1679	1615	2043	1604	1959	1876	2240	2419	2110	2592	2385	2962	3458	3059	2468	3049	2581	3261	1861	2548	2499	2583	2902	2253	52.92291476	48.74353001	54.16664465	55.58251737	59.55814798	52.30420818	68.90809594	67.42524606	74.67829127	45.8911301	47.20155038	58.61205771
Achn036011	3834	1588	1141	1384	1654	1782	1499	1307	1046	1866	1480	1592	1540	403	525	578	2454	1785	2313	1953	2323	1842	2397	1999	2708	2836	2238	2169	3145	2316	2029	1436	2289	2329	3050	2769	2802	25.07271475	18.8700195	19.14713359	27.10610529	24.54700786	19.45211849	19.41275265	15.88810035	21.35261486	23.13315429	26.65861151	23.15447139
Achn036041	954	440	662	591	811	1612	806	841	546	925	446	566	322	492	1505	643	352	424	301	119	189	80	187	131	195	166	148	290	40	70	63	282	131	227	44	79	146	27.91947658	43.99956956	32.85934423	53.41413551	89.24001473	42.03432224	50.20087224	33.33010379	42.53876664	28.01636144	38.09032054	19.45690486
Achn036071	1062	238	122	165	359	456	343	208	141	249	337	356	342	18	4	18	425	288	514	37	41	44	130	89	163	45	53	36	154	221	165	22	50	76	293	68	369	13.56611239	7.284070274	8.240986702	21.23995812	22.67687972	16.06893098	11.15327628	7.731913629	10.28647006	19.01650192	21.52147595	18.56384132
Achn036081	735	448	514	795	268	389	1603	423	472	367	291	160	380	193	248	190	70	203	224	4450	2829	1061	2727	3849	3260	2029	2601	3324	2753	2765	1428	1818	1287	4458	1063	1495	1316	36.89721995	44.3419301	57.37194527	22.91032127	27.95150732	108.5084514	32.77303564	37.39788636	21.90636205	23.72634808	13.97588166	29.80317382
Achn036111	921	161	439	243	122	238	335	206	292	196	562	105	202	136	72	171	217	369	149	722	609	500	281	491	407	737	512	813	236	252	193	735	720	1092	182	442	179	10.58203555	30.22342674	13.99479139	8.323077237	13.64772608	18.09683218	12.73711976	18.46356754	9.336583315	36.56806102	7.319412776	12.64322881
Achn036201	885	41	42	68	42	44	34	30	27	30	17	27	27	2	2	3	26	37	32	70	47	102	136	101	88	77	58	72	30	38	17	34	75	31	40	41	53	2.804423233	3.0091569	4.075542514	2.98187713	2.625743967	1.911406368	1.93037474	1.776695047	1.48720049	1.151147297	1.958696126	1.758679704
Achn036211	1407	12719	19083	24721	10174	9273	6916	5967	16606	10812	1844	2292	1394	5857	4562	5394	1406	19968	3366	11156	16336	11044	16731	15363	18551	6439	6786	3443	1659	641	2133	4167	6084	1699	898	4629	1557	547.2198468	859.9859697	931.948091	454.3404044	348.0720354	244.5559701	241.5046974	687.3268889	337.1347158	78.54021157	104.5844428	57.11299493
Achn036271	1113	773	625	769	672	712	799	952	1147	1300	859	724	713	1135	1243	1394	969	980	952	962	1215	1169	1445	1335	1168	2338	1502	1782	1603	1275	1498	1259	1799	1691	1960	2196	1865	42.04238064	35.60603924	36.6480576	37.93655	33.78530157	35.71650847	48.7085752	60.01511625	51.24361078	46.25122577	41.76283504	36.92841126
Achn036281	543	1286	1065	1393	1487	1560	1776	1380	1155	1578	1278	1402	1467	137	109	251	1331	1346	1578	1347	1600	1347	1811	1452	1849	1743	1858	1166	2403	2054	1757	543	988	1189	1838	1107	1925	143.3653203	124.3622559	136.0727221	172.0659209	151.7287009	162.7273357	144.7247802	123.8724002	127.4966299	141.0445377	165.7657317	155.738699
Achn036341	528	754	684	972	834	998	1272	524	506	548	597	424	707	795	594	752	486	467	534	966	1012	939	1189	1144	1120	1295	980	1106	1421	1205	1056	1035	1164	1288	1334	1062	1297	86.4451025	82.14119038	97.64547632	99.2466491	99.82506216	119.8589782	56.51464533	55.80961061	45.53424834	67.75879221	51.55591571	77.18834859
Achn036381	1701	252	239	314	240	243	416	913	653	407	215	336	384	1845	893	982	230	253	216	1041	1532	1267	827	1248	1590	1116	1216	954	1184	867	2537	951	1191	1524	579	1666	518	8.968074294	8.909070598	9.791407384	8.865243167	7.544751334	12.16764132	30.56540156	22.35636882	10.49739723	7.574594599	12.68181854	13.01347161
Achn036391	549	1845	3046	2418	582	1154	1143	1971	3207	4812	488	417	629	9637	9882	14427	456	1588	1437	7040	11203	7049	3477	6342	7527	12513	11986	9138	3949	2220	7831	7183	10117	10196	1832	15623	1682	203.4356198	351.8004314	233.6166209	66.60922253	111.0136635	103.5836638	204.4456723	340.1880185	384.5429114	53.2687769	48.76523051	66.04570179
Achn036401	1887	18181	27818	21269	5169	9007	10487	16164	26913	46988	4520	3761	5055	82668	78467	110754	4490	13552	12434	72698	119627	76864	38724	67602	97427	139666	125784	88696	52372	23890	86161	96821	114458	105090	22852	181128	20301	583.2420623	934.7442789	597.853749	172.1148554	252.0874546	276.5010278	487.7986382	830.5821803	1092.462645	143.5462271	127.9611116	154.4242561
Achn036431	2862	154	111	162	180	172	152	139	124	191	45	66	100	62	64	166	48	91	94	193	223	154	141	165	217	331	313	353	246	167	211	180	334	415	154	395	198	3.257272267	2.459190443	3.00237663	3.951723959	3.173962476	2.642356071	2.765723837	2.52315804	2.927893487	0.942254308	1.480542495	2.014172346
Achn036461	1116	5	10	6	0	5	5	29	51	4	3	1	4	66	120	12	0	11	7	0	0	1	0	0	0	2	1	3	1	1	0	8	1	7	0	0	1	0.271211924	0.568165185	0.285171974	0	0.236618545	0.222906736	1.479780995	2.661327855	0.157248797	0.161095091	0.057528411	0.206615099
Achn036551	783	1	9	0	1	8	3	6	15	5	36	9	11	50	19	31	2	4	10	16	19	1	1	48	7	3	6	42	0	0	1	58	23	45	0	0	2	0.077310985	0.728818789	0	0.080245736	0.539599074	0.190623691	0.436368236	1.115634395	0.280155903	2.755281564	0.737950648	0.809836191
Achn036581	909	15	15	6	0	6	1	10	10	5	1	0	0	244	111	152	0	1	0	0	2	0	0	1	2	0	3	17	0	0	2	12	2	89	0	0	0	0.998919166	1.046324005	0.350112126	0	0.348602372	0.054733535	0.62646925	0.640661336	0.241322412	0.065926704	0	0
Achn036641	966	41	34	35	52	38	61	29	30	43	30	33	45	15	4	15	36	43	34	33	23	33	41	41	44	17	11	9	36	46	47	1	11	17	59	10	59	2.569269732	2.231724616	1.921811128	3.382282991	2.077540222	3.14173891	1.709560652	1.808575013	1.952912859	1.861098572	2.193225993	2.685354621
Achn036661	1038	1892	1442	2798	4266	10423	1616	4894	2101	6260	5087	11223	6332	62	51	141	5935	5049	9374	501	682	509	1278	568	1710	564	526	298	1945	2878	4063	202	416	267	6559	472	7162	110.338417	88.08596571	142.9783044	258.2303132	530.3204259	77.45712713	268.4913221	117.8748348	264.5870082	293.6903195	694.1577557	351.6493435
Achn036671	3546	42	86	88	59	56	88	62	66	53	36	39	43	331	176	253	42	29	37	78	48	53	76	63	88	41	61	53	69	63	55	39	47	57	50	50	49	0.716990711	1.537795314	1.31632681	1.045434925	0.834050345	1.234699644	0.995672702	1.08392093	0.655735467	0.608399736	0.706110138	0.69903027
Achn036681	1254	68	109	66	27	25	40	117	183	107	28	19	49	317	621	315	31	58	43	130	330	159	48	92	115	179	252	262	49	43	99	396	290	612	57	429	60	3.282572648	5.511474147	2.791683533	1.352850953	1.05289592	1.587010635	5.313148657	8.498571867	3.743499479	1.338091286	0.972753127	2.252500011
Achn036731	1410	288	323	456	257	268	366	269	359	354	272	182	189	154	125	185	215	362	283	595	585	494	540	593	629	916	616	804	473	431	368	681	991	450	402	577	407	12.36449392	14.5252034	17.15400435	11.45243235	10.0382649	12.91455229	10.86417642	14.82749322	11.0147764	11.56045797	8.287028763	7.726965084
Achn036761	990	39	149	44	46	117	50	62	80	96	70	69	83	453	266	178	179	110	121	58	115	121	64	31	52	33	40	18	38	25	47	15	28	52	35	21	30	2.384692483	9.543109057	2.35742165	2.919485761	6.241567013	2.512766838	3.566318585	4.705948721	4.254294735	4.237289072	4.474664382	4.83291499
Achn036821	696	218	207	240	159	121	206	157	201	186	122	147	172	85	89	157	99	122	102	248	210	177	154	197	217	640	472	820	236	226	195	684	969	536	169	392	198	18.96051914	18.85818618	18.29034039	14.35395595	9.181615489	14.72568014	12.84558995	16.8181885	11.72452455	10.50451096	13.55984315	14.24575482
Achn036831	459	1507	1647	2288	1620	679	3653	6218	4009	4135	690	1681	5019	3309	4565	2179	294	669	303	126	46	76	150	70	273	230	164	152	444	53	4638	73	303	157	54	192	49	198.7483524	227.5200774	264.4010165	221.7614504	78.12680412	395.9627837	771.439148	508.6461584	395.2340605	90.08690211	235.1265106	630.3340507
Achn036861	1677	99	112	90	48	43	121	62	75	189	549	183	97	23	12	40	30	155	19	125	203	95	56	119	51	231	99	358	12	16	14	402	264	324	7	29	21	3.573593111	4.234710962	2.846618272	1.798423211	1.354186137	3.589795343	2.105340131	2.604477434	4.944476048	19.61844266	7.005910711	3.334301977
Achn036941	2064	3	4	2	2	4	9	7	6	1	0	4	9	9	13	6	2	0	7	10	3	0	0	10	5	0	4	5	1	9	11	8	2	22	0	0	5	0.087986194	0.122882238	0.051397274	0.060884119	0.102351278	0.216945276	0.193131	0.169291033	0.021256015	0	0.124421912	0.251361683
Achn036991	984	1952	1757	1927	1074	1105	2336	894	1266	1489	936	733	1013	2153	1787	2565	904	1086	850	1419	1276	1705	1581	1729	1419	2302	1511	1789	1640	1231	1718	1659	2048	1471	1549	1312	1330	120.0847021	113.2179993	103.8738915	68.5792778	59.30757273	118.1122988	51.73757421	74.92573386	66.38823692	57.00408748	47.82505158	59.34451778
Achn037001	723	60	41	66	43	52	68	44	59	65	34	36	45	10	5	6	59	64	61	19	22	14	40	29	23	10	20	13	24	28	22	10	8	11	24	16	39	5.023610082	3.595707637	4.842007124	3.736920706	3.798464019	4.679376585	3.465596698	4.752324771	3.944269626	2.818161434	3.196765462	3.587901195
Achn037021	1161	9	17	0	0	0	0	1	0	0	0	0	0	34	8	30	0	3	0	0	1	0	0	0	0	0	0	0	1	0	0	0	0	1	0	1	0	0.469259701	0.928443574	0	0	0	0	0.049049143	0	0	0	0	0
Achn037031	246	17	5	0	0	0	0	1	0	146	0	0	0	234	791	1197	0	6	0	8	494	237	1	7	3	1320	848	370	8	0	66	372	479	2922	57	1448	37	4.183278558	1.288764932	0	0	0	0	0.231488028	0	26.03809964	0	0	0
Achn037061	492	789	864	1169	903	1878	1878	1838	1543	951	1222	2043	838	484	1065	428	1056	1395	1156	1557	1376	908	807	697	1046	1194	991	996	664	396	225	674	547	780	390	307	400	97.07667007	111.3492902	126.0286239	115.3204615	201.5920753	189.9100147	212.7374975	182.6388742	84.80216697	148.8440062	266.5936709	98.18500671
Achn037081	240	203	247	262	168	182	262	197	228	278	158	155	124	11	7	38	220	180	169	74	81	58	114	83	86	57	46	37	120	94	56	20	35	60	88	21	136	51.20209918	65.25661235	57.90416929	43.98268766	40.050055	54.31345521	46.74322001	55.32430965	50.81888008	39.45218789	41.46360202	29.78356647
Achn037091	651	1087	1277	1490	1033	1303	1685	1029	1189	1104	1046	762	1071	1332	1218	1599	797	1131	1074	1754	2602	1641	1445	1904	2007	3131	1876	2313	2121	1134	1811	2512	3031	2387	1589	2836	1454	101.0768097	124.3794757	121.4017832	99.70181337	105.707645	128.7764056	90.01150602	106.3636578	74.40114525	96.28883751	75.14854108	94.83633029
Achn037131	288	0	0	2	0	0	0	1	1	0	0	0	0	5	3	11	0	0	0	3	3	3	4	2	1	2	5	3	0	0	0	6	1	4	0	6	0	0	0	0.368347133	0	0	0	0.197729357	0.202208734	0	0	0	0
Achn037141	630	1604	2074	1914	1236	1605	883	1634	1975	2145	1561	1994	1848	3126	1854	5477	1460	2562	1793	3278	6514	4955	2462	4060	3888	3759	3213	2847	847	618	2493	1893	3576	2159	1148	3470	1001	154.1227625	208.7406424	161.1466085	123.2712062	134.5480655	69.73286942	147.6981803	182.5655999	149.3751254	148.4867156	203.203496	169.0937968
Achn037151	798	951	746	1015	1041	1228	709	670	676	1194	1076	1028	854	314	147	293	1211	1040	1085	509	575	599	737	694	905	478	426	370	732	534	654	244	502	408	787	564	668	72.14074049	59.27543492	67.46568539	81.96558871	81.27153192	44.20391407	47.81185055	49.33284965	65.6436878	80.80432887	82.70595756	61.69091867
Achn037161	1182	1048	1017	1380	875	1120	1479	824	948	1023	860	661	814	973	848	954	755	847	837	1561	1954	1430	1613	1679	1890	1811	1685	1468	1667	1318	1329	1084	1316	1878	1227	1587	1202	53.67187611	54.55597095	61.9271931	46.51299456	50.04302069	62.25411729	39.69843416	46.70713825	37.97079525	43.60198109	35.90298469	39.69841675
Achn037201	3867	328	329	333	380	469	299	283	270	1034	235	206	266	229	279	548	310	362	393	323	432	432	381	355	466	286	270	252	362	348	271	147	208	403	372	295	363	5.13455301	5.394616035	4.567618753	6.174377077	6.405331945	3.846931015	4.167502849	4.066136841	11.73107746	3.641823867	3.420106415	3.965278752
Achn037231	1497	397	429	552	361	360	373	272	396	423	242	178	226	190	124	144	252	369	225	1205	1268	880	1397	884	777	2158	1355	1669	1145	1009	308	1141	1432	879	996	895	858	16.05357187	18.17081074	19.5585684	15.15197084	12.70058341	12.39665211	10.34691177	15.40514476	12.39681451	9.687658324	7.633870228	8.702677643
Achn037371	498	16	14	13	30	48	17	12	7	6	17	17	15	0	1	0	25	27	31	7	6	4	19	11	16	0	7	2	15	9	9	0	4	13	16	8	16	1.944883582	1.782532702	1.384630186	3.785084997	5.090434635	1.698388188	1.372194092	0.818579936	0.528583307	2.045713571	2.191624514	1.73631363
Achn037391	2382	162	194	221	169	162	449	89	131	88	76	42	56	2	1	18	41	98	88	239	229	121	263	345	249	248	298	323	248	408	127	166	203	550	278	86	455	4.116956021	5.164149256	4.921191921	4.45788306	3.591833759	9.378253461	2.127707338	3.202741864	1.620811281	1.912040481	1.132020011	1.355228506
Achn037451	1059	4	1	4	1	1	1	6	10	11	1	1	6	1	1	0	0	3	14	8	3	11	5	3	0	141	46	45	7	0	2	42	67	12	4	37	5	0.228647787	0.059874631	0.200347449	0.059331833	0.049870878	0.04698091	0.322640537	0.549916104	0.455709687	0.056588644	0.060624841	0.326604037
Achn037521	891	194	156	166	199	192	175	224	279	531	270	539	480	84	49	85	428	253	396	420	552	523	807	480	649	600	408	498	563	656	679	327	548	520	1028	464	976	13.18035161	11.10160338	9.88212106	14.03327697	11.38063501	9.771871037	14.31640436	18.23555129	26.14618639	18.15981031	38.83806928	31.05487544
Achn037541	3429	894	670	806	767	1156	815	772	599	1463	1233	1016	735	186	319	442	1491	1337	1416	835	1127	931	1438	1237	1557	1270	999	958	1472	1279	1348	707	1019	1407	2203	1913	1882	15.78239846	12.38928178	12.46772868	14.05437713	17.80464503	11.82517307	12.82075075	10.17306303	18.71838505	21.54868829	19.02272781	12.35623366
Achn037581	1404	65	41	53	85	99	158	26	21	42	46	23	34	1	1	0	64	62	140	26	14	8	52	40	34	9	16	8	65	101	12	4	11	5	81	22	145	2.802523217	1.85163577	2.002297235	3.803956503	3.724011876	5.598959955	1.054556571	0.871053008	1.312422655	1.963432482	1.051737355	1.395976372
Achn037631	2202	120	143	176	108	106	200	158	175	144	64	73	82	6	6	8	71	93	111	53	68	56	118	81	113	60	69	51	106	91	88	25	47	47	126	40	155	3.298882915	4.117726866	4.239504875	3.081698629	2.542327652	4.518872243	4.086047531	4.628210808	2.869040727	1.741758373	2.128394443	2.146657687
Achn037691	2427	301	271	276	349	268	355	303	250	333	445	425	521	19	13	39	398	200	231	26	11	6	19	34	58	1	10	6	2	39	100	4	0	1	8	0	3	7.507575174	7.080082652	6.031968871	9.035233382	5.831872065	7.277395181	7.10945802	5.998775795	6.019577262	10.98791983	11.24257322	12.3746865
Achn037721	1497	79	154	104	42	68	47	233	336	269	46	40	108	245	263	268	70	215	88	62	39	37	30	84	35	125	65	164	25	21	53	305	121	241	28	32	35	3.194539491	6.522855137	3.68494767	1.762833173	2.398999088	1.562044636	8.863347212	13.07103192	7.883553433	1.841455715	1.715476456	4.158801706
Achn037731	339	36	59	48	22	33	28	106	162	102	19	13	35	94	102	101	26	75	29	12	11	11	4	22	10	28	11	66	8	5	24	78	30	57	5	6	15	6.428442636	11.03547742	7.51036986	4.077619589	5.141113741	4.10937444	17.80614104	27.82964808	13.20054948	3.358761375	2.462012338	5.951611913
Achn037791	810	107	103	93	178	252	104	127	76	179	113	208	243	39	26	38	201	176	224	60	66	87	100	106	113	172	93	117	100	86	113	125	113	107	95	153	58	7.996532913	8.062895274	6.09000593	13.80761623	16.43079179	6.388011695	8.928578967	5.464129348	9.69526196	8.360238597	16.4863641	17.29368376
Achn037821	468	1	0	3	1	0	0	10	12	3	0	0	0	2	1	6	0	0	0	1	0	0	1	0	0	0	2	13	0	1	1	39	4	8	0	0	2	0.129347225	0	0.340012738	0.134257288	0	0	1.216796043	1.493233729	0.281233426	0	0	0
Achn037831	1590	861	779	874	643	817	785	619	874	1157	609	468	600	1870	1475	1995	719	691	661	513	587	528	608	637	703	1153	877	800	899	838	767	1179	1413	1059	1254	1356	1093	32.78000364	31.06555712	29.15641305	25.40958505	27.13737917	24.56348111	22.16956474	32.01155024	31.92476951	22.95331495	18.89710602	21.75306133
Achn037901	1302	49	84	72	21	18	41	16	45	45	7	3	4	1432	807	995	5	34	19	79	93	35	21	82	52	120	85	200	14	20	47	429	192	184	10	36	10	2.278180164	4.090789334	2.933197445	1.013425983	0.730137226	1.566715913	0.699797909	2.012768966	1.516327689	0.322190183	0.147930199	0.177098656
Achn037951	1212	673	640	750	347	498	502	729	741	677	343	207	358	539	656	374	432	415	371	417	478	334	400	448	357	366	256	436	257	249	266	416	307	469	405	261	379	33.61362995	33.48236815	32.82301184	17.98914736	21.70049765	20.60717596	34.25220625	35.60475373	24.50629091	16.95964463	10.96514292	17.02733439
Achn037971	1158	249	279	347	328	326	401	255	205	303	211	276	273	28	17	28	306	270	312	222	189	187	548	323	426	169	157	128	472	532	320	49	103	230	507	143	569	13.01648607	15.2768726	15.89427421	17.79709049	14.86798147	17.22872724	12.53993435	10.3095023	11.47956959	10.91940925	15.3019611	13.59002782
Achn038071	1458	2527	2081	3056	472	1083	1337	4779	5901	2688	577	529	860	4646	4631	4183	220	1348	1124	2464	2150	353	446	1286	1172	2308	2053	6245	17	1329	1372	9468	2660	6578	604	145	1764	104.9181655	90.50099819	111.1771692	20.34080793	39.2296021	45.62378011	186.6565131	235.7004918	80.88412212	23.71611441	23.29403475	34.00221315
Achn038091	588	464	456	492	398	446	521	422	462	496	298	298	399	362	301	408	291	347	343	345	320	397	472	409	445	461	365	389	469	404	442	296	507	414	509	400	535	47.76872226	49.1729575	44.38207087	42.52942101	40.05903685	44.08367372	40.86944752	45.75694783	37.00802308	30.37135622	32.53759948	39.11666564
Achn038161	2487	1661	1604	2095	1630	2899	2341	1070	2438	1549	2745	631	1001	1214	2782	3057	553	1772	799	3078	4244	4182	1685	3072	2612	7000	4809	3898	2383	1958	1642	2971	3253	8176	1797	4369	1445	40.42935544	40.89473439	44.68152917	41.18087247	61.56237991	46.83203294	24.5003131	57.08872111	27.32544029	66.14420654	16.2892146	23.20195341
Achn038181	1212	96	88	130	126	190	334	76	58	84	218	215	118	22	9	23	191	151	180	288	304	262	289	352	317	472	362	418	296	323	287	344	603	308	292	307	270	4.794811999	4.60382562	5.689322052	6.532082326	8.279306332	13.71075054	3.570874725	2.78687681	3.040662388	10.77901612	11.38891656	5.612361616
Achn038251	1077	86	46	65	55	77	51	50	75	155	104	74	78	14	15	27	158	117	136	37	49	52	85	59	96	62	55	51	78	61	88	39	62	40	113	42	98	4.833767064	2.708201295	3.201234135	3.208711794	3.775878337	2.355981386	2.643735136	4.055439792	6.314042935	5.786858772	4.411259304	4.174891158
Achn038311	2919	79	89	117	87	85	124	77	74	71	66	68	80	0	0	4	55	71	92	23	30	19	36	37	53	4	12	9	23	29	21	2	6	11	40	8	49	1.638309564	1.933279851	2.126040594	1.872702896	1.537898953	2.113513238	1.502174108	1.476352361	1.067126217	1.354986874	1.495620429	1.579872902
Achn038331	3867	38	15	27	48	81	38	42	13	91	54	37	46	0	0	0	54	51	70	2	2	2	4	6	4	0	0	1	9	12	15	1	2	5	22	1	36	0.594856751	0.245955138	0.370347466	0.779921315	1.106251359	0.488907621	0.618498656	0.195776959	1.032425579	0.836844633	0.614290958	0.685724897
Achn038341	906	3	1	0	0	1	1	0	0	0	0	0	0	2	2	6	0	0	0	0	0	0	0	0	0	0	0	1	0	1	0	1	0	2	0	0	0	0.200445369	0.06998591	0	0	0.058292781	0.054914772	0	0	0	0	0	0
Achn038351	297	296	264	386	244	372	360	226	253	261	171	132	158	544	445	432	274	286	280	452	472	456	470	506	522	501	326	410	581	459	448	337	302	618	394	452	367	60.33068162	56.36198638	68.93672402	51.61989317	66.14994099	60.30640411	43.33268819	49.60854276	38.55454604	34.50363958	28.53409171	30.66668949
Achn038361	474	4	5	12	1	1	7	7	12	0	3	2	0	18	30	25	3	2	3	300	726	341	734	190	234	846	618	405	896	322	508	494	459	581	320	404	167	0.510839675	0.668852686	1.342835117	0.132557829	0.111420378	0.734745746	0.840975493	1.474332036	0	0.379287177	0.270893276	0
Achn038381	1005	766	701	865	778	822	975	949	851	1023	751	661	842	198	148	216	819	762	909	316	326	302	561	402	457	273	265	247	545	420	387	124	226	355	607	191	614	46.13873447	44.22733483	45.6530536	48.64041365	43.19651659	48.26762568	53.77294133	49.31237236	44.65818904	44.78155013	42.22619691	48.29612512
Achn038401	360	83	105	96	92	103	131	64	74	70	59	72	64	94	66	82	63	74	65	190	179	178	206	170	186	265	198	223	175	166	152	173	186	254	170	223	165	13.95656562	18.49377678	14.1445299	16.05717169	15.11046031	18.10448507	10.12374308	11.97075706	8.530747255	9.821430741	12.84034127	10.24810889
Achn038411	1065	150	369	336	55	149	255	433	579	282	49	25	82	227	292	187	75	159	76	891	1192	827	571	649	798	981	712	785	715	652	369	1069	494	1426	352	606	383	8.525986125	21.96926723	16.73437341	3.244866293	7.388897316	11.91263828	23.15271525	31.66076134	11.61692101	2.757221903	1.507082309	4.438441528
Achn038521	2310	387	331	334	435	497	380	384	311	561	442	495	461	65	38	124	598	459	572	175	164	162	300	264	282	173	195	125	311	305	256	88	136	181	419	187	374	10.14149441	9.085625402	7.66927433	11.83207739	11.36285277	8.184440558	9.466357167	7.840446708	10.65472923	11.46662308	13.7575085	11.5041677
Achn038531	2286	154	125	144	157	191	121	92	92	184	134	105	116	12	11	29	185	128	215	36	33	33	73	70	113	25	25	23	72	86	67	7	20	30	119	37	94	4.078002287	3.467149753	3.341227536	4.315261819	4.412656401	2.633458789	2.291792233	2.343710682	3.531287953	3.512803201	2.948897273	2.925149192
Achn038551	642	40	70	32	20	38	28	29	63	59	16	16	26	94	106	117	36	42	27	85	84	49	58	72	67	220	115	192	58	35	36	128	116	156	43	150	27	3.77162003	6.913561413	2.643837365	1.95739598	3.126018466	2.169903326	2.57232958	5.71475899	4.031888556	1.493517109	1.600042526	2.334557517
Achn038591	1557	1557	1583	1997	1215	1585	1950	1512	1524	2010	1263	1154	1522	1352	1205	1762	1139	1472	1373	1976	2564	1888	2047	2186	2529	2709	2093	2152	2214	2113	2510	2052	2554	2507	2058	2478	2138	60.53450149	64.46605812	68.03137335	49.03107212	53.76301609	62.31080772	55.3002151	57.00182395	56.63683562	48.61160782	47.58430901	56.34978951
Achn038641	1350	204	255	290	207	252	268	222	273	342	182	130	166	131	145	444	200	256	252	240	247	207	140	211	263	435	328	360	199	174	214	217	553	574	157	527	222	9.14743578	11.97692211	11.39420464	9.634303011	9.858475077	9.876848852	9.36446235	11.77663667	11.114345	8.07909783	6.182386538	7.088275318
Achn038661	165	0	0	2	2	2	0	1	0	0	0	0	1	1	0	0	2	1	3	2	1	0	3	2	3	20	22	6	0	3	1	3	3	4	4	15	0	0	0	0.642933177	0.761604981	0.640160719	0	0.345127605	0	0	0	0	0.349367349
Achn038691	2262	2450	3127	2399	1627	2385	2311	4995	4535	6424	2395	2051	2656	1079	2399	3044	1650	3015	2701	3199	3933	2734	3876	3483	4986	3906	6502	3415	4658	5483	5383	2316	2274	12959	2842	2647	4963	65.56566253	87.65447517	56.25452128	45.19378099	55.68506787	50.83054042	125.7495773	116.7554303	124.5961054	63.45095525	58.21295302	67.68644866
Achn038701	1710	208	276	410	150	100	311	122	175	121	93	60	109	177	179	152	98	118	71	460	296	265	275	252	207	858	422	682	256	161	124	542	783	233	100	177	110	7.363261	10.23415016	12.71766943	5.511614995	3.088494698	9.048605635	4.062817947	5.959836373	3.104422309	3.25920806	2.252691451	3.674486413
Achn038721	408	1846	2873	1914	1561	1518	7423	705	1292	2794	637	1434	1330	382	199	2195	731	2292	2580	2173	2988	2172	323	1785	744	4822	4129	5625	494	532	1358	3351	5653	4161	370	4695	596	273.8889455	446.4926108	248.829322	240.3955723	196.4963914	905.1836057	98.39943298	184.4143655	300.4400147	93.56308149	225.650115	187.9133938
Achn038731	954	105	126	144	74	102	91	213	222	103	9	7	37	52	21	61	5	31	39	55	82	39	18	49	30	119	79	200	16	36	45	162	94	203	10	29	50	6.662602365	8.374540429	8.006337681	4.873792882	5.646700684	4.745810575	12.71437073	13.55180044	4.73674915	0.565352585	0.471081703	2.235731304
Achn038761	1269	125	95	120	142	126	110	80	77	133	126	127	144	7	0	7	118	103	109	39	43	46	111	96	95	21	33	11	132	91	78	15	21	36	121	23	104	5.962815355	4.746798498	5.015790746	7.03089232	5.243869722	4.31269202	3.589979816	3.533633481	4.598133272	5.950235718	6.425229871	6.541346103
Achn038771	1395	15	8	16	5	2	7	20	12	4	2	1	1	27	40	20	2	4	4	2	3	0	0	6	1	12	12	24	0	1	1	21	11	5	0	1	2	0.650908618	0.363625719	0.608366878	0.225205774	0.075717935	0.249655544	0.816430894	0.500955832	0.125799038	0.085917382	0.046022729	0.04132302
Achn038781	369	6	0	8	1	1	0	2	5	2	1	0	0	17	13	10	1	1	1	0	2	1	0	3	0	8	3	7	0	1	1	9	3	7	0	0	3	0.984300837	0	1.149961781	0.170277536	0.143125364	0	0.308650704	0.789107255	0.237790864	0.162404808	0	0
Achn038821	1527	104	105	135	179	189	191	136	147	226	160	237	198	41	36	62	264	175	248	97	175	113	176	156	216	70	98	49	133	122	163	25	64	78	175	147	196	4.122847515	4.36002596	4.689370179	7.365423418	6.53680813	6.22317068	5.071816278	5.606227221	6.493232264	6.27922714	9.964508452	7.474676674
Achn038831	435	30	21	37	20	28	27	4	15	17	9	1	15	11	13	15	8	5	8	44	28	26	27	35	43	53	41	55	30	31	22	44	39	42	27	16	21	4.174793206	3.061038915	4.511617297	2.88884648	3.399474164	3.088103797	0.523641884	2.008141911	1.714554128	1.239876704	0.14759013	1.987779742
Achn038861	660	535	434	584	835	811	636	615	509	803	723	899	875	176	115	165	961	753	802	226	262	290	383	267	421	199	176	151	405	281	252	94	166	183	384	167	413	49.06963378	41.69506038	46.93412195	79.49251991	64.89629292	47.94359127	53.06336927	44.9123981	53.37810425	65.64771426	87.45050608	76.42410752
Achn038891	591	66	34	51	106	131	64	43	40	84	31	32	49	11	11	23	70	61	114	17	16	13	38	16	33	8	15	16	43	65	32	10	9	19	62	15	97	6.760198136	3.647793535	4.577227316	11.26943411	11.70649234	5.387780266	4.143283177	3.941530654	6.235673121	3.143398637	3.476234523	4.779416267
Achn038911	1068	81	68	90	102	131	68	73	69	96	108	95	101	12	14	38	120	113	132	85	114	90	125	89	176	57	75	51	96	107	106	33	51	91	134	72	124	4.591099832	4.037164755	4.469830377	6.000848236	6.478030874	3.167780216	3.892380152	3.762445659	3.943587816	6.06007153	5.71082594	5.451504556
Achn038921	1239	532	428	568	503	510	542	504	437	783	488	465	599	93	68	182	466	500	625	268	252	288	465	393	501	260	281	219	483	450	471	145	246	337	484	322	521	25.99221533	21.90338696	24.31626206	25.50823463	21.73911401	21.76433301	23.16449688	20.54009882	27.72566628	23.60335635	24.09507139	27.86902494
Achn038931	1866	2502	2603	3469	2152	2368	3809	1862	2281	2078	1862	1585	2042	1541	1373	2150	1555	1884	1892	2373	2305	2507	2184	2742	3420	2617	2609	2177	2171	2064	2402	2162	2873	4119	2103	2765	2066	81.16683962	88.45071375	98.60806719	72.46267328	67.02132804	101.5586023	56.82398397	71.18787742	48.8568474	59.79891233	54.53360373	63.0827121
Achn038971	258	41	58	82	56	88	97	77	55	43	87	53	80	5	5	19	84	46	63	132	76	96	123	111	151	58	148	57	146	96	111	39	57	144	124	50	103	9.61982388	14.25433958	16.85830599	13.63804269	18.01382489	18.70550383	16.99552799	12.41467577	7.312069076	20.20806798	13.18872262	17.87460854
Achn039051	252	526	524	585	565	600	810	332	377	339	427	352	395	49	49	137	381	425	435	667	449	618	662	809	848	696	793	702	794	664	631	277	681	530	619	363	685	126.353761	131.8467896	123.1331844	140.8742547	125.7458556	159.9196609	75.02416748	87.12307743	59.01884326	101.543606	89.67857395	90.35721011
Achn039151	1404	78	53	83	102	102	78	49	62	96	54	53	70	2	4	14	91	62	85	25	23	20	60	25	65	13	11	9	65	52	22	10	28	23	77	16	84	3.36302786	2.393577947	3.135673029	4.564747804	3.836860721	2.764043522	1.987433538	2.57168031	2.999823211	2.304899001	2.423568687	2.874069001
Achn039181	426	14	45	4	5	13	7	56	61	21	24	6	26	90	62	49	14	24	14	5	4	1	2	2	2	7	3	28	0	2	1	94	14	97	1	0	3	1.989396763	6.697947325	0.498046828	0.737469612	1.611672233	0.817533999	7.485866363	8.338974273	2.162724656	3.376190085	0.904249385	3.518276821
Achn039191	432	1	16	0	1	4	2	8	7	1	9	0	0	25	7	15	1	4	2	4	4	1	2	9	2	0	4	21	0	3	2	26	6	39	0	1	4	0.140126161	2.348416099	0	0.145445396	0.489011661	0.23033696	1.054556571	0.943640759	0.101556515	1.248486959	0	0
Achn039211	1221	405	249	363	443	382	598	191	280	467	241	220	227	66	55	101	431	319	368	329	418	242	476	318	344	599	468	326	654	496	287	214	368	336	466	413	490	20.07901155	12.93071371	15.76923942	22.79668964	16.52306721	24.36704707	8.908023319	13.35471934	16.78003075	11.82841698	11.56787502	10.71707948
Achn039251	612	424	402	550	608	747	522	522	448	796	705	693	697	125	100	145	593	637	719	252	325	280	445	359	456	248	217	96	592	525	584	103	226	88	619	82	609	41.93893567	41.64985023	47.66845249	62.42174159	64.46324302	42.4361976	48.571635	42.630359	57.06281357	69.03398477	72.69899102	65.6519476
Achn039261	330	175	79	126	307	403	128	193	72	304	364	367	325	0	0	4	356	211	350	16	19	20	70	30	70	9	12	17	113	100	27	2	8	11	81	8	158	32.10162958	15.1793077	20.25239509	58.4531823	64.49619247	19.29804932	33.30481389	12.70606155	40.41579998	66.10170952	71.40007949	56.77219416
Achn039301	1728	25	19	22	85	97	38	32	21	48	104	96	67	9	3	7	138	49	81	8	0	5	6	11	10	11	6	6	14	14	14	6	5	7	14	11	27	0.875788505	0.697186029	0.675303077	3.090714659	2.964633192	1.094100561	1.054556571	0.707730569	1.218678179	3.606740103	3.566761464	2.235101875
Achn039321	1098	207	192	307	311	313	306	134	167	208	183	187	212	38	22	50	244	269	306	212	199	234	319	282	378	156	162	154	261	262	203	99	175	187	333	125	361	11.41224208	11.08760388	14.83050096	17.79679399	15.05514588	13.8655298	6.949700681	8.857405533	8.310985616	9.987895669	10.93417039	11.13011827
Achn039341	1233	1521	822	893	1650	2312	1473	867	861	1929	1240	1139	1148	182	246	334	2512	2054	2779	999	1162	827	1264	975	953	1923	1767	1288	1657	1171	504	705	1110	1070	1572	1855	1015	74.67394709	42.27148978	38.41564843	84.08230175	99.0302154	59.43702347	40.04235972	40.66609519	68.63737833	60.26759431	59.30717237	53.67166519
Achn039361	996	13	28	15	1	3	14	2	24	5	22	0	5	123	118	128	0	4	5	4	5	1	0	8	3	3	11	23	0	0	0	33	25	98	0	19	4	0.790108955	1.782532702	0.798825107	0.06308475	0.159076082	0.699336313	0.114349508	1.40327989	0.220243044	1.323697016	0	0.289385605
Achn039371	1545	4	4	6	9	6	1	9	14	4	5	0	1	11	3	9	1	0	2	4	12	2	3	5	4	8	7	23	6	3	8	33	11	29	1	5	10	0.156723628	0.164161125	0.2059883	0.366014044	0.205100036	0.032202449	0.331724591	0.5277059	0.113585539	0.193939722	0	0.037311076
Achn039391	2148	125	128	218	115	103	94	64	101	85	45	38	68	47	81	52	51	83	88	107	66	51	49	52	68	77	68	87	28	31	27	113	78	71	32	20	33	3.522724714	3.778457187	5.383218434	3.363932616	2.532479382	2.177263333	1.696716718	2.738290343	1.736105786	1.255461746	1.135784377	1.824907659
Achn039401	615	709	672	1026	767	767	974	611	776	751	620	494	558	683	473	617	512	653	521	864	1102	737	852	821	846	1198	978	1009	1188	720	684	766	1042	924	939	784	921	69.78692936	69.28400277	88.48955903	78.36172227	65.86629254	78.79546508	56.57567399	73.48166758	53.57428172	60.41458844	51.57015112	52.30284844
Achn039451	867	14	3	2	2	5	5	32	24	8	2	7	9	44	66	42	1	4	9	17	30	1	1	9	14	14	19	85	1	4	4	181	38	89	3	0	3	0.977489067	0.219402196	0.122357525	0.144942124	0.304574737	0.286924933	2.101815173	1.612072399	0.404820433	0.138240771	0.518352877	0.598397362
Achn039591	429	65	74	112	68	92	121	61	71	111	57	46	58	65	68	63	56	77	52	42	79	46	64	58	72	78	55	75	63	86	77	46	75	81	57	82	68	9.171894165	10.93737848	13.84779151	9.959449753	11.32592042	14.03283634	8.09722458	9.638144976	11.35160374	7.962378366	6.88409905	7.793579316
Achn039611	852	95	102	90	173	122	177	79	82	123	67	60	89	2	4	11	59	127	113	64	67	75	127	131	147	165	208	180	125	205	78	73	212	188	194	231	293	6.749739016	7.591006968	5.60302681	12.75822429	7.562462018	10.33596556	5.280209309	5.604884348	6.333693636	4.712598661	4.521246926	6.021666098
Achn039631	1032	5	13	2	6	11	6	8	5	13	7	9	7	0	0	0	9	20	24	0	0	0	1	0	1	0	0	1	2	1	3	0	0	4	3	1	1	0.293287313	0.798734545	0.102794549	0.365304715	0.562932028	0.289260369	0.441442286	0.282151722	0.552656384	0.406484126	0.559898602	0.391007062
Achn039651	2631	258	274	289	241	226	257	246	264	361	169	110	163	206	167	342	194	180	202	214	318	149	172	194	224	589	531	637	197	154	237	453	744	769	266	763	264	5.93610847	6.603414026	5.826352825	5.755458395	4.536600764	4.85992601	5.324488593	5.843532676	6.019742158	3.849382823	2.684221854	3.571354938
Achn039701	1173	113	134	186	60	66	22	402	474	181	31	46	129	1301	481	841	11	61	24	629	1031	375	144	145	461	1186	251	572	293	131	292	536	984	280	50	149	46	5.831541917	7.243452214	8.410749878	3.213934064	2.97159004	0.933129782	19.51603925	23.53275252	6.769741702	1.583758393	2.517713975	6.339543066
Achn039711	1068	981	1357	1559	838	1266	1431	795	853	663	619	532	562	835	762	867	604	683	433	328	229	74	238	242	238	576	325	768	39	51	66	910	520	525	20	294	46	55.60332019	80.56518488	77.42739508	49.30108649	62.60448158	66.66313955	42.38961947	46.51255286	27.23540336	34.73318775	31.98062526	30.33411446
Achn039781	456	108	173	145	112	80	126	111	194	151	140	59	99	327	604	199	72	140	78	351	408	272	198	244	234	532	395	526	209	159	140	575	505	511	148	337	128	14.33711877	24.05581491	16.86642135	15.43252199	9.265484095	13.74747962	13.86186861	24.77589121	14.52792672	18.39875518	8.306799725	12.51516588
Achn039791	405	101	118	107	67	49	66	99	133	112	87	63	71	195	352	138	38	108	61	244	271	200	143	171	151	387	220	330	160	66	98	329	305	296	120	158	68	15.0962584	18.47420665	14.01356203	10.39449761	6.389752364	8.107860998	13.92014674	19.12445272	12.13261832	12.87328775	9.986932099	10.10577405
Achn039871	3054	271	300	349	265	267	353	239	242	274	276	247	279	309	359	339	294	296	304	474	566	451	506	521	644	733	529	590	625	368	472	528	669	728	430	632	385	5.371594598	6.228608514	6.061445157	5.452059234	4.617269235	5.750731021	4.456485627	4.614649617	3.936162921	5.415833408	5.192475923	5.266249475
Achn039891	912	558	500	593	684	744	755	551	475	647	551	528	576	88	69	144	442	519	599	260	200	275	449	441	507	182	255	207	414	401	370	88	152	341	486	158	617	37.03755683	34.76273831	34.48892365	47.12430821	43.08450104	41.18788538	34.40490813	30.33131011	31.12439929	36.2061218	37.16940894	36.40775528
Achn039981	534	15	8	33	22	20	25	4	13	16	6	12	10	14	6	9	8	15	9	87	81	70	93	75	76	132	102	108	69	54	36	67	78	116	58	89	55	1.700407345	0.949921119	3.277875609	2.5886012	1.978024694	2.329250159	0.426562208	1.417733147	1.314529272	0.673341281	1.442734974	1.079505853
Achn040011	864	1	2	0	13	10	8	3	0	8	7	13	19	0	0	0	18	21	42	1	0	0	0	0	0	0	0	0	0	3	0	0	0	0	3	0	3	0.07006308	0.146776006	0	0.945395072	0.611264576	0.46067392	0.197729357	0	0.40622606	0.485522706	0.965997897	1.26766972
Achn040021	1944	110	91	153	170	199	183	93	95	148	143	112	135	15	10	54	175	132	165	78	52	57	150	127	178	59	68	44	138	163	144	25	43	105	184	46	195	3.425306154	2.968137014	4.174600839	5.494603838	5.40629558	4.68351819	2.724271142	2.845900702	3.340080936	4.408237903	3.69886374	4.003167537
Achn040061	1695	7062	6081	8219	7781	8009	9712	6497	6250	9369	6922	6352	8420	4700	5237	7544	5189	6734	6761	7249	6562	7926	8396	8885	8979	12088	10098	9549	10627	7972	9229	5679	10099	9283	9996	10634	10083	252.2092327	227.4804685	257.1988745	288.435982	249.5465452	285.0731754	218.2764119	214.7349389	242.501859	244.7299604	240.5954211	286.357556
Achn040071	675	19	24	43	42	26	24	24	9	34	28	31	22	0	2	3	39	30	21	14	17	13	17	18	23	6	12	6	18	12	5	7	5	4	16	14	13	1.703934116	2.254479455	3.378971032	3.909572236	2.034288508	1.768987854	2.024748616	0.776481539	2.209869765	2.485876255	2.94852281	1.878819964
Achn040091	1464	743	933	1351	514	549	1069	624	841	507	406	243	330	1011	565	724	349	670	369	2897	3331	2313	1679	2533	2266	4249	2758	3770	1742	1422	999	2916	3968	2462	1082	2429	1137	30.72208648	40.40911882	48.94789933	22.06001313	19.80497225	36.32904744	24.27208894	33.45394335	15.19352058	16.61920345	10.65643077	12.99388807
Achn040121	1950	17423	24968	31550	10704	9810	44102	37991	35295	25244	30637	22778	19028	47623	40282	41413	17251	15134	14445	31480	43191	31276	37930	41183	56039	33586	25365	33789	31113	29091	47236	34813	26455	45198	26988	44802	23427	540.86801	811.8727361	858.1921508	344.9016035	265.6913201	1125.229361	1109.455164	1054.073689	567.9565285	941.5358757	749.9417781	562.5029309
Achn040151	666	1	0	0	8	5	0	0	1	0	1	0	4	8	6	2	0	0	1	1	4	0	0	0	0	2	1	2	0	1	5	0	0	2	5	0	2	0.090892645	0	0	0.754743675	0.396495941	0	0	0.087441615	0	0.089981042	0	0.346219895
Achn040171	1743	365	470	429	284	308	627	502	689	461	90	95	117	929	1201	832	92	252	165	581	602	207	247	607	506	483	790	1097	191	319	318	700	413	1671	198	232	371	12.67647335	17.09776265	13.05508461	10.23775371	9.332463498	17.89730074	16.40098653	23.02047247	11.60366211	3.094356662	3.499232417	3.869498948
Achn040191	1014	20	8	12	19	34	35	18	7	23	14	9	19	1	0	0	24	18	38	2	0	3	10	8	3	3	4	2	12	23	9	0	5	1	15	1	31	1.193974388	0.500254317	0.627715824	1.177333144	1.770858794	1.717305147	1.010876713	0.402024465	0.995133661	0.827399641	0.56983763	1.080144613
Achn040201	1773	411	203	53	0	0	10	56	220	130	1	2	0	15395	11195	7182	0	2	0	255	696	26	15	124	86	1419	1025	6591	11	62	262	14117	2463	6964	9	33	257	14.03253249	7.259824388	1.585575476	0	0	0.280613556	1.798634558	7.226139533	3.216815499	0.033799985	0.072421553	0
Achn040211	282	3	22	12	3	6	4	24	46	11	20	2	5	19	48	25	0	16	1	9	8	8	3	5	0	9	2	21	0	0	0	39	14	10	0	1	0	0.643984058	4.946663698	2.257105836	0.668429904	1.123686369	0.70571324	4.846472752	9.499508189	1.711335316	4.25016837	0.455331251	1.022085329
Achn040241	306	3	5	6	2	4	29	6	4	3	2	5	2	28	33	51	3	4	6	60	51	30	90	88	57	76	119	123	91	138	60	36	43	120	43	41	34	0.593475505	1.036065926	1.040038963	0.410669353	0.690369403	4.715133067	1.11658931	0.761256411	0.43012171	0.391682183	1.049047489	0.376768709
Achn040271	924	871	567	1019	679	548	770	633	751	514	258	186	246	2957	3224	2197	315	387	327	1202	1304	1064	1246	979	997	3069	1495	1898	748	511	305	4032	2193	2839	650	2115	594	57.06228441	38.90898492	58.49543819	46.17230198	31.32214948	41.46065283	39.01174536	47.3326003	24.40521757	16.73296807	12.92372011	15.34720853
Achn040281	201	130	82	104	159	221	116	123	75	90	163	129	102	3	5	16	125	101	140	26	21	29	31	31	49	9	21	12	38	23	22	4	5	25	34	8	37	39.15166763	25.86762808	27.44461026	49.70325045	58.06831002	28.71304912	34.84758579	21.72989381	19.64436468	48.59782072	41.2040802	29.2529974
Achn040301	522	69	22	53	42	48	45	30	32	49	27	13	35	0	0	5	40	21	36	1	1	3	8	3	7	1	3	3	18	11	8	0	1	6	8	3	9	8.001686978	2.672335561	5.385489115	5.05548134	4.856391663	4.289033051	3.272761772	3.570030064	4.118291778	3.099691759	1.59889307	3.865127277
Achn040341	333	502	831	700	321	372	603	615	552	552	1617	489	547	1053	1213	599	383	801	286	1265	1209	1067	715	1064	829	1570	1269	2057	762	542	537	1974	1810	3120	495	1251	563	91.25621546	158.2324685	111.4996727	60.56817992	58.99859602	90.09287804	105.1706418	96.53554268	72.72544378	290.99869	94.2781814	94.6911413
Achn040351	1212	154	206	153	40	41	117	206	271	81	16	18	34	2689	1953	1721	7	58	53	325	437	97	75	301	137	847	865	1610	87	98	190	1800	1367	1745	86	718	93	7.691677582	10.77713725	6.695894416	2.073676929	1.786587156	4.802867704	9.678949914	13.02144165	2.932067303	0.791120449	0.953490688	1.617121144
Achn040361	456	334	242	466	460	641	404	444	335	638	539	620	597	20	38	90	675	663	740	2	2	7	9	1	5	0	0	1	1	12	11	2	6	0	42	0	48	44.33886732	33.65033068	54.20518861	63.38357244	74.23969131	44.07922038	55.44747444	42.78311111	61.38289566	70.83520744	87.29179373	75.47024272
Achn040371	810	628	440	790	941	1094	717	751	570	1118	1125	1059	1041	71	81	145	1261	1082	1230	2	9	7	22	12	14	2	0	1	21	25	14	2	16	1	108	0	143	46.93292214	34.44343612	51.73230844	72.99419592	71.33050089	44.04042678	52.79813232	40.98097011	60.55476464	83.23246391	83.93778645	74.08528721
Achn040401	1602	171	193	150	99	124	110	86	127	83	87	23	49	39	77	42	80	100	56	829	990	638	415	675	573	802	454	713	256	209	145	271	231	429	131	150	101	6.461547912	7.638948997	4.966478196	3.8829018	4.087917702	3.416233566	3.057029161	4.61672076	2.2730402	3.254482859	0.921747345	1.763192893
Achn040411	1665	146	327	66	6	10	65	36	76	18	230	6	44	70	65	165	3	77	9	41	67	58	4	33	6	83	57	121	1	0	11	144	110	140	2	63	4	5.308130461	12.4529524	2.102565256	0.226423102	0.317196753	1.942300853	1.23126605	2.658225088	0.474296372	8.27825587	0.2313575	1.523367538
Achn040441	423	5	3	2	0	0	8	11	3	1	0	8	5	11	8	14	1	3	2	1	1	0	3	2	5	3	0	7	2	3	8	15	9	7	1	0	7	0.715537843	0.4496967	0.250789537	0	0	0.940950986	1.480866674	0.413022095	0.103717292	0	1.214216669	0.681390219
Achn040501	630	288	300	374	222	177	100	206	265	227	212	134	222	76	82	80	223	202	133	414	339	522	976	649	741	393	339	307	663	519	374	112	348	188	886	271	890	27.67291497	30.19392127	31.48841776	22.14094481	14.83801096	7.897267205	18.62045602	24.49614379	15.80799695	20.16603697	13.65560103	20.31321584
Achn040571	630	551	530	671	483	523	725	620	632	688	484	449	585	660	563	575	481	499	440	654	761	610	667	658	707	1180	778	834	780	601	653	826	817	691	533	685	554	52.94366717	53.34259425	56.49392598	48.17151506	43.84338831	57.25518724	56.0421492	58.42099198	47.91146214	46.03944289	45.75645421	53.52806878
Achn040581	1776	895	3542	897	804	4166	2737	2889	3424	2139	9430	3544	3272	1798	1973	2037	3629	5500	3465	2928	2474	4292	934	1871	1056	3325	2759	2433	1780	646	5905	3275	3533	10767	1300	5531	1180	30.50584394	126.4574466	26.78978742	28.44440225	123.8851568	76.67419378	92.63353176	112.2750333	52.83958025	318.19546	128.1142158	106.2029528
Achn040601	2982	247	188	257	160	224	233	205	194	327	156	150	213	216	223	265	193	207	230	152	161	100	197	198	190	182	153	176	189	174	178	119	151	276	171	211	144	5.01409184	3.99750507	4.571358382	3.371289655	3.96719319	3.887457589	3.914802562	3.788667469	4.810958929	3.135033651	3.22946209	4.117543752
Achn040611	759	633	478	756	879	1044	589	957	680	1304	978	971	985	58	48	127	672	767	756	158	134	138	263	165	229	134	124	122	407	310	269	62	150	55	453	57	503	50.48529571	39.93235596	52.83233501	72.76638896	72.6443251	38.60920872	71.8015474	52.17464886	75.37500455	77.21867166	82.13419877	74.81018227
Achn040631	1077	681	509	1068	510	619	1014	203	370	520	292	134	263	27	19	44	333	288	313	886	600	511	709	504	786	245	173	67	1036	470	422	45	122	110	497	67	594	38.27669036	29.96683607	52.59873933	29.75350936	30.35413884	46.84245345	10.73356465	20.00683631	21.18259565	16.24771886	7.987956036	14.0768766
Achn040641	2073	25	57	50	32	69	65	74	91	88	42	21	60	281	348	345	49	56	49	43	60	19	27	64	35	29	33	63	17	13	40	187	69	143	18	50	38	0.730034991	1.74346955	1.279353284	0.969916619	1.757894305	1.560024564	2.032806588	2.556433431	1.862408332	1.214158084	0.65037908	1.668469248
Achn040651	1059	330	574	413	288	407	626	236	403	294	480	271	298	66	83	214	288	498	328	757	636	679	450	680	371	1600	1070	1465	702	545	363	965	1490	793	440	553	451	18.86344239	34.36803844	20.68587411	17.08756785	20.29744717	29.41004949	12.6905278	22.16161899	12.1798771	27.16254913	16.42933184	16.22133384
Achn040741	732	12	13	10	23	55	32	30	34	32	26	21	30	1	1	1	11	25	37	5	4	5	2	9	3	3	1	1	4	7	2	0	3	0	3	5	0	0.992368877	1.126084769	0.724617311	1.97424242	3.968209377	2.174985066	2.333854706	2.704956181	1.917919758	2.12856793	1.841852231	2.362525104
Achn040771	3504	144	101	196	201	189	164	149	105	226	186	169	229	11	8	16	199	169	205	78	93	97	118	89	127	65	65	47	133	77	86	30	37	85	109	68	113	2.487719239	1.827662872	2.966960468	3.60425645	2.848660392	2.328612008	2.421507469	1.745089075	2.829670567	3.18107636	3.096486408	3.767364517
Achn040791	612	34	21	13	31	30	27	14	16	6	29	14	12	4	4	1	37	23	27	0	1	0	3	2	2	3	6	6	2	7	4	1	0	15	4	2	2	3.36302786	2.175738445	1.126708877	3.182687482	2.588885262	2.194975738	1.302687529	1.522512821	0.43012171	2.839695828	1.468666485	1.130306128
Achn040801	1638	3542	2107	2895	5508	4885	2929	3500	2142	4838	5392	5782	5267	257	337	529	6850	5385	6603	1959	2128	2126	2860	2114	3064	1226	1171	992	2356	1980	1453	705	1064	1313	2653	1206	2458	130.8993921	81.5622976	93.7463692	211.2826126	157.5047447	88.96575248	121.6796043	76.15492016	129.581649	197.2700859	226.6265361	185.3598542
Achn040831	2010	793	788	1132	344	653	980	313	586	314	128	117	166	385	153	556	148	253	177	318	302	234	149	265	288	753	408	891	198	167	176	963	1096	662	178	483	212	23.88251725	24.85815966	29.87240271	10.75340764	17.15774047	24.25757598	8.867718986	16.97829037	6.853700567	3.816270584	3.73711425	4.76078193
Achn040921	837	688	597	982	938	1185	1838	548	617	505	401	377	498	623	711	646	361	399	457	1629	1390	1327	1417	1479	1664	1946	1993	1860	1256	1216	1069	1366	2058	2200	918	1911	1079	49.7583477	45.22594875	62.23086185	70.41433867	74.77146035	109.2540214	37.28367748	42.92913168	26.47021422	28.71072519	28.91761445	34.29810638
Achn040941	525	1	0	0	0	0	0	0	0	30	0	0	0	7	96	181	0	0	0	1	9	12	2	3	4	36	31	40	6	2	13	48	56	72	15	234	11	0.115303812	0	0	0	0	0	0	0	2.506995112	0	0	0
Achn040991	933	584	559	684	639	703	732	598	693	754	606	508	609	699	431	555	552	599	577	1037	1037	900	1368	1255	1469	1296	1035	1049	1303	1249	1103	650	941	965	1495	948	1592	37.8908348	37.98997233	38.88608703	43.03313032	39.79391352	39.0343381	36.49918627	43.25576419	35.455306	38.92388923	34.95655608	37.62720046
Achn041001	708	63	35	37	72	82	58	33	31	78	68	65	64	1	0	1	73	93	101	2	8	6	7	0	14	0	2	2	7	5	14	0	4	3	15	4	14	5.386544624	3.134538437	2.771968254	6.389736706	6.116789923	4.07579299	2.654265268	2.54988641	4.833401593	5.755736487	5.894224453	5.210902827
Achn041021	408	11	14	20	17	40	20	15	16	30	20	16	11	0	0	2	34	33	44	1	0	0	0	1	1	0	0	0	0	3	1	0	0	0	1	1	2	1.632057638	2.175738445	2.600097409	2.618017123	5.177770523	2.438861931	2.093604957	2.283769232	3.225912828	2.937616373	2.517713975	1.554170926
Achn041051	2706	316	254	313	388	421	371	271	225	488	382	344	393	30	18	80	503	385	439	451	511	574	1104	769	1039	446	498	328	1104	950	688	248	368	702	1413	676	1150	7.069069649	5.951750779	6.135307455	9.009229655	8.216697037	6.821242661	5.70302323	4.842249065	7.911950574	8.45981407	8.161635989	8.372034636
Achn041061	552	369	192	282	643	935	458	310	486	876	215	316	409	114	255	175	719	737	996	44	59	31	95	61	82	80	40	53	153	125	94	49	63	231	203	122	262	40.46599828	22.05469032	27.09753691	73.1906526	89.45724182	41.28038912	31.98057427	51.27310162	69.62361425	23.34127792	36.75315074	42.71205711
Achn041081	2562	32	19	86	75	69	76	43	43	72	92	67	80	2	6	6	72	68	49	347	62	209	878	315	192	206	207	267	703	697	204	94	174	165	494	265	618	0.756090573	0.4702332	1.780488249	1.839356292	1.422371153	1.475882724	0.95576907	0.977421141	1.232948416	2.151958786	1.67896734	1.800019127
Achn041231	417	593	842	912	632	896	1358	850	1125	1004	1056	972	1157	1676	1737	1511	954	986	887	1772	1953	1505	1601	1791	1426	2625	1827	2101	1718	1636	1999	1628	2042	1736	1940	1576	1508	86.08383545	128.0309151	116.005497	95.2280185	113.4788498	162.0246519	116.0770902	157.1118222	105.6304655	151.7585299	149.6500206	159.942383
Achn041251	1725	542	478	554	566	610	551	375	420	703	481	459	490	960	1044	1050	686	624	769	338	408	373	556	439	580	585	452	460	703	606	494	396	436	548	695	650	614	19.02011583	17.57023662	17.03493384	20.61631571	18.67599316	15.89204849	12.37957714	14.1792281	17.87959847	16.71018371	17.08323665	16.37469573
Achn041261	1470	1239	1196	1458	1730	1462	1718	1164	1451	1395	1255	1304	1639	163	93	402	939	1310	1178	674	646	775	793	1217	994	861	767	739	650	1042	891	421	915	438	1578	597	1362	51.02193697	51.58847121	52.60899132	73.94562648	52.52584024	58.14645025	45.09197811	57.48340372	41.63402596	51.16248598	56.95171774	64.27289723
Achn041291	1218	498	735	764	470	423	835	511	622	561	664	371	392	652	712	630	326	597	357	708	941	771	538	716	715	1147	854	1203	629	489	471	1188	1605	1497	488	960	578	24.75055972	38.26298644	33.27100014	24.24567582	18.34155066	34.10802474	23.89116094	29.73962544	20.20724508	32.66976712	19.55569216	18.55261093
Achn041311	1638	326	311	349	441	644	264	199	256	280	211	285	251	596	424	490	293	221	237	482	638	552	1306	801	929	1093	831	910	1012	1346	1014	892	1146	1331	1107	1283	1389	12.04777014	12.03885835	11.30137577	16.91641833	20.76418743	8.018763624	6.918354647	9.101615108	7.499558027	7.719582367	11.17062656	8.833363092
Achn041321	528	416	333	431	227	193	343	247	296	207	38	51	87	554	1066	433	50	183	148	525	586	224	214	406	463	500	693	993	139	155	231	917	645	1484	69	213	163	47.69384966	39.98979005	43.29753117	27.01317667	19.30484669	32.32046346	26.63953701	32.64751925	17.19998067	4.312954948	6.201301182	9.498424792
Achn041371	651	46	60	74	101	119	94	39	52	55	41	24	33	2	0	7	35	38	51	67	62	61	166	104	133	28	36	18	88	120	80	6	16	46	152	11	142	4.277399491	5.843984763	6.029350304	9.748192788	9.654036653	7.183965651	3.411514806	4.651732722	3.706578794	3.774227857	2.366883184	2.922127824
Achn041381	1008	1041	734	967	1176	1079	1013	896	775	1335	1137	1139	1210	215	171	273	1298	1067	1240	507	622	558	683	585	752	451	437	406	651	519	695	285	421	545	692	467	692	62.51628576	46.17153795	50.88452536	73.30447943	56.5332409	49.99957299	50.61871541	44.77479112	58.10483462	67.59665105	72.54538049	69.19761028
Achn041411	981	80	557	75	92	459	114	465	578	99	419	93	331	1025	1089	292	321	286	219	128	64	36	16	73	55	144	32	347	42	21	4	1006	185	420	8	16	17	4.936554658	36.00186515	4.055197793	5.892540068	24.71079107	5.781669018	26.99277828	34.31241051	4.427491367	25.59589165	6.086400296	19.45025255
Achn041441	417	53	45	61	43	41	63	115	83	94	102	102	122	72	98	80	54	26	26	38	45	38	52	45	78	54	44	42	55	58	153	28	32	45	38	66	47	7.693833522	6.842507339	7.759139605	6.479121512	5.192670583	7.516607563	15.7045475	11.5913611	9.889704937	14.65849436	15.7040145	16.86514323
Achn041451	222	20	23	25	30	25	32	62	47	48	38	71	57	56	46	33	28	21	25	23	27	26	40	28	57	28	24	20	35	24	58	20	18	34	32	42	28	5.453558693	6.569218007	5.973196749	8.490866344	5.947439115	7.171572381	15.90385315	12.32926768	9.48592745	10.2578388	20.53297816	14.80090051
Achn041461	633	598	688	904	494	659	1033	724	776	731	380	345	555	653	657	847	290	528	456	902	1269	885	973	996	1021	1749	1328	1490	1169	1036	1200	949	1578	1354	1075	1470	1125	57.18741215	68.91655207	75.75032602	49.03508848	54.98252434	81.19214099	65.13261248	71.39214149	50.66466819	35.97535881	34.99145133	50.5423617
Achn041471	1065	122	165	177	109	114	255	147	145	123	109	86	127	133	146	186	78	88	97	293	298	262	293	269	245	408	403	463	349	262	265	288	381	540	235	425	290	6.934468715	9.823656077	8.815428848	6.430735017	5.653250295	11.91263828	7.860159681	7.928860785	5.066954909	6.133411988	5.184363142	6.874171635
Achn041481	720	216	306	269	162	184	219	202	223	174	268	228	135	88	144	110	173	274	109	450	299	252	289	263	237	792	547	666	258	205	85	657	520	345	189	181	137	18.16035045	26.94807474	19.81707575	14.13729246	13.49672183	15.13313828	15.97653205	18.03701908	10.60250016	22.30630033	20.33054035	10.80855235
Achn041501	1416	5	4	5	1	6	0	3	5	1	2	3	2	42	23	24	1	0	1	0	5	0	1	4	3	4	0	22	0	0	0	12	4	1	1	0	1	0.213751771	0.179116482	0.187295152	0.044373172	0.223784997	0	0.120648421	0.205636001	0.030983344	0.084643184	0.136020564	0.081420357
Achn041511	2046	480	385	531	589	561	688	239	247	259	424	279	395	36	40	58	437	396	340	603	406	380	875	619	640	1301	753	1203	1120	932	288	851	1519	901	955	1212	1177	14.20164258	11.93146889	13.76602892	18.0881183	14.48105498	16.73016372	6.652056258	7.030459681	5.553741615	12.41896705	8.754778139	11.12904054
Achn041521	477	5	1	2	0	1	0	7	5	1	2	2	0	5	1	5	0	0	0	1	0	0	0	0	0	2	0	2	1	0	0	6	4	9	0	21	0	0.634533559	0.132929213	0.222398269	0	0.110719621	0	0.835686339	0.610441461	0.091975712	0.251267816	0.269189544	0
Achn041531	1095	132	140	124	162	200	287	199	175	223	44	55	54	8	32	38	36	118	135	15	35	7	8	35	97	0	17	8	3	41	35	1	2	131	27	9	119	7.297309768	8.106861055	6.006581192	9.295753948	9.646257414	13.04022725	10.34910038	9.307141733	8.934747419	2.4080406	3.224743241	2.84279733
Achn041541	1596	69	80	97	86	85	87	83	61	117	93	77	82	9	17	26	102	119	133	75	69	63	100	78	127	59	86	84	115	103	95	26	87	101	109	77	83	2.617093109	3.178307503	3.223729795	3.385706354	2.812736243	2.712087817	2.961480295	2.225816441	3.216210834	3.492008636	3.097450745	2.961741997
Achn041561	1536	278	677	477	190	380	421	408	687	293	1094	277	397	581	1062	365	651	528	386	1369	1588	1559	841	952	794	1665	1102	1605	845	429	698	2394	2050	3058	475	1295	364	10.9561142	27.94706893	16.47202335	7.772238333	13.06578031	13.63666784	15.12629581	26.04701256	8.36889156	42.6826479	11.5780421	14.89928918
Achn041581	699	12	19	2	22	48	6	21	12	17	35	53	30	0	0	1	40	13	33	19	15	7	33	32	46	8	12	3	50	63	47	4	4	14	43	10	52	1.03921891	1.723515678	0.151765342	1.977557998	3.626661586	0.427062518	1.710825682	0.999761638	1.066997204	3.000655351	4.867940539	2.474060624
Achn041611	3684	1051	840	1159	1402	1266	1054	741	682	1440	1082	826	868	12	6	35	1168	1193	1228	1149	1035	994	2304	2063	2462	375	551	335	1116	1344	1061	159	192	861	1693	322	2042	17.26975056	14.45767566	16.68720496	23.91179157	18.14918196	14.23437397	11.45413318	10.78095296	17.1488265	17.6008194	14.39484513	13.58208243
Achn041641	1017	3	13	6	0	4	8	1	7	4	13	1	2	170	127	88	0	3	3	5	3	0	0	3	3	2	0	16	1	1	3	14	2	15	0	1	1	0.178567851	0.810515291	0.312932077	0	0.207721767	0.391368994	0.055994154	0.400838553	0.172556202	0.766033296	0.063128521	0.113364036
Achn041741	1218	51	47	53	52	70	69	40	31	38	28	33	40	5	4	8	45	49	39	27	26	17	27	20	33	15	27	22	34	39	31	7	15	39	30	29	29	2.534695875	2.446748793	2.308066764	2.682500303	3.03524479	2.818507434	1.870149584	1.482199982	1.368761699	1.377640782	1.739455098	1.893123564
Achn041751	255	36	39	38	33	30	73	32	31	34	25	24	23	54	25	36	31	22	40	70	56	60	79	60	62	86	102	110	71	70	64	77	83	84	53	83	62	8.546047269	9.697577068	7.904296122	8.131253181	6.213324628	14.24295368	7.146171587	7.079684619	5.849655261	5.875232747	6.042513539	5.199408189
Achn041791	177	74	84	85	49	30	95	43	61	62	10	4	23	59	134	70	20	31	41	162	169	84	67	127	175	134	198	192	51	60	85	161	182	279	34	95	69	25.30820966	30.091569	25.47214071	17.39428326	8.951399888	26.70347131	13.8343523	20.07007368	15.3677384	3.385727346	1.450886019	7.490672815
Achn041801	777	10	45	46	21	26	18	21	39	159	2	1	13	0	0	1	2	95	59	34	30	10	26	36	105	0	3	2	2	22	34	0	0	4	0	0	5	0.779079813	3.672233669	3.140194863	1.698173269	1.767239051	1.152574133	1.539082563	2.923048264	8.977752765	0.154253215	0.082627679	0.964469708
Achn041811	1215	5582	5270	6738	6904	7221	4640	7040	6299	7618	6795	5034	6085	1103	663	1723	6755	5937	7934	2790	3614	3007	2916	3128	3965	3323	2732	2971	2424	2230	2779	2127	3077	4409	2516	3425	2937	278.1099484	275.0256187	294.1538348	357.0328931	313.8802845	190.0023991	329.9590338	301.9171119	275.0782332	335.149388	266.0011439	288.7025121
Achn041831	2151	23021	26377	22676	7002	6628	48528	20427	25445	30727	7260	9354	16987	48290	37974	44590	7052	18421	9360	17055	21492	15195	12216	15401	10548	41846	16932	27152	18948	14297	23642	20240	33679	23148	17890	16787	16565	647.8683211	777.541901	559.1725245	204.533957	162.7365332	1122.456101	540.7889642	688.897237	626.7167266	202.2653349	279.1923576	455.2422222
Achn041851	2193	196	185	171	243	329	244	285	205	258	190	140	209	15	12	28	292	248	330	110	93	113	163	173	287	184	134	102	242	201	172	39	62	150	224	158	231	5.410288323	5.348991525	4.135968901	6.962278094	7.923193034	5.535649406	7.400650081	5.443868518	5.161460524	5.192066148	4.098604145	5.493813506
Achn041861	1407	111	165	173	80	94	187	133	167	352	160	174	218	428	618	858	151	235	177	215	275	243	188	244	250	282	273	457	188	221	314	315	359	742	168	832	188	4.775642975	7.435816433	6.521864801	3.572560679	3.528391171	6.612487914	5.382960407	6.912175746	10.975899	6.8147689	7.939656649	8.931587442
Achn041881	543	198	274	287	48	69	209	436	424	186	60	56	61	325	436	247	34	115	86	439	561	103	53	314	224	429	348	1088	13	46	54	862	417	928	26	85	48	22.07335413	31.99554752	28.03508344	5.554246271	6.711077154	19.14978219	45.72464071	45.47350449	15.02811987	6.621809283	6.621170453	6.475842291
Achn041911	705	121	101	123	111	111	180	99	124	117	90	100	131	106	100	107	86	99	67	0	0	0	0	0	1	0	0	1	3	2	0	0	0	0	0	2	3	10.38960948	9.083873337	9.254133926	9.892762574	8.31527913	12.70283831	7.99668004	10.24294796	7.280953888	7.650303066	9.106625015	10.71145424
Achn041961	1875	42	27	29	3	6	9	2	3	1	0	1	1	23	7	63	2	2	0	0	0	0	0	0	0	0	0	0	0	0	0	1	0	0	0	0	0	1.355972833	0.913064179	0.820382734	0.100531858	0.16900243	0.23881336	0.060742458	0.093177785	0.023398621	0	0.03424091	0.030744327
Achn041971	840	49	43	61	28	49	32	48	45	83	69	68	88	13	7	8	108	67	80	11	7	8	12	18	22	12	16	10	19	10	13	11	11	18	16	15	12	3.531179253	3.245846537	3.85185859	2.094413698	3.080773461	1.895344129	3.254060276	3.119791897	4.335012381	4.922605723	5.19728099	6.03906417
Achn041991	273	0	0	0	0	0	0	0	0	0	0	0	0	18	7	6	0	0	0	0	0	0	0	0	0	0	0	0	0	1	1	0	0	0	0	0	0	0	0	0	0	0	0	0	0	0	0	0	0
Achn042011	756	145	117	201	270	342	140	156	122	255	197	255	241	3	5	5	252	206	309	12	7	8	36	16	42	3	7	4	48	70	40	2	6	4	71	2	88	11.61045333	9.813024414	14.10243309	22.44014677	23.89171256	9.213478406	11.75077322	9.397891642	14.79823503	15.61599561	21.65533746	18.37644526
Achn042031	846	47	38	30	32	49	49	17	27	59	17	14	34	0	0	2	55	34	61	17	9	18	26	24	28	1	9	3	32	16	20	2	5	10	16	7	28	3.36302786	2.848079099	1.88092153	2.376639657	3.058924004	2.881662395	1.144306066	1.858599428	3.05966011	1.204214371	1.062439585	2.316726745
Achn042091	336	316	359	411	362	344	561	264	282	267	298	260	313	273	253	315	255	284	246	488	446	523	573	618	760	544	548	586	612	534	466	365	494	614	486	466	472	56.93125735	67.74761086	64.88171641	67.69444274	54.07071789	83.06937942	44.7433288	48.87673973	34.86290077	53.14987338	49.67989182	53.6996331
Achn042111	828	97	128	92	122	158	86	195	136	244	122	148	140	6	10	35	124	122	193	48	122	66	73	61	158	24	40	22	120	119	64	3	15	96	139	58	121	7.091602227	9.802084588	5.893554126	9.257915622	10.07789248	5.167559628	13.41120857	9.565352291	12.9285859	8.82987878	11.47566732	9.746842698
Achn042141	1086	25	29	52	27	18	87	6	2	5	22	0	17	0	0	2	16	32	38	11	3	4	46	10	45	10	4	5	50	55	7	1	0	1	6	0	13	1.393519832	1.693195033	2.539763657	1.562131764	0.87535789	3.985720217	0.314619087	0.107248831	0.201990858	1.213998369	0	0.902371467
Achn042151	1614	723	723	888	526	519	1045	434	591	528	363	312	370	568	376	563	362	488	387	786	801	698	797	882	991	718	570	769	819	743	700	603	860	830	754	684	920	27.11675624	28.40361256	29.18295203	20.47698151	16.98270235	32.21292357	15.31263184	21.32437684	14.35231402	13.47808969	12.41073877	13.21491737
Achn042171	501	23	34	32	24	45	6	141	146	31	10	19	43	0	0	3	13	21	23	25	21	7	4	15	13	45	25	41	5	19	11	16	23	18	31	15	23	2.77902901	4.303085786	3.387911354	3.009935854	4.743705929	0.595841717	16.02673399	16.97100369	2.714660376	1.19615517	2.434795251	4.947627423
Achn042191	1653	293	322	353	484	306	102	100	110	86	16	28	54	0	0	1	10	74	45	72	56	19	3	14	78	15	20	24	1	16	10	1	1	9	0	0	7	10.72995096	12.35156054	11.32717572	18.39739074	9.776683217	3.07004471	3.445012391	3.875361583	2.282533359	0.580059277	1.087506218	1.883159756
Achn042271	855	260	306	277	428	537	369	201	216	340	322	282	352	23	19	41	560	454	559	438	437	379	784	422	608	487	410	283	939	632	661	116	237	532	1028	578	945	18.4081525	22.69311557	17.18436308	31.45294957	33.17043306	21.47225389	13.38731815	14.71228179	17.44634025	22.56913969	21.17529964	23.7324627
Achn042381	2994	1	4	2	1	1	0	3	5	1	0	0	0	54	12	22	0	1	0	0	2	0	0	0	4	0	1	3	0	1	0	3	0	6	2	0	7	0.020218604	0.084712404	0.035432189	0.020986109	0.017639699	0	0.057060175	0.097254702	0.014653445	0	0	0
Achn042421	507	97	75	102	68	66	101	71	111	48	23	30	23	54	30	50	33	44	40	267	223	144	173	168	197	479	317	448	241	147	124	420	495	293	138	241	128	11.58155157	9.379768443	10.67116901	8.427226714	6.875098849	9.91130399	7.974694069	12.74991876	4.153601369	2.718598821	3.798917536	2.615086959
Achn042501	1323	630	609	470	182	159	477	203	339	269	210	226	205	199	185	792	151	229	124	1035	1105	963	547	788	650	2225	1713	2782	559	342	378	1035	2666	1364	536	1718	635	28.82595309	29.18745723	18.84333632	8.643612087	6.347171757	17.93807837	8.737754445	14.92217923	8.92039266	9.51228159	10.96718491	8.932237769
Achn042541	648	1779	3094	1822	955	1802	3112	1998	3236	2412	1859	914	2160	6783	6185	6424	1831	2242	1552	2289	2539	2344	1839	2385	2040	7355	4538	7508	3628	2208	4216	5539	10619	11512	1491	7547	1470	166.1896268	302.7499754	149.1396614	92.60023526	146.8665021	238.9362067	175.5836691	290.8210949	163.302876	171.9212782	90.5561105	192.1520418
Achn042561	1035	772	1016	810	471	481	1124	680	872	691	478	441	485	1548	1489	1329	238	690	451	332	338	225	170	271	193	469	330	469	171	180	234	360	408	480	112	231	151	45.15230449	62.24323713	41.51112037	28.59330005	24.54413308	54.03104206	37.41383313	49.06463057	29.29066511	27.67660365	27.35550966	27.01267833
Achn042591	1125	79	84	91	56	10	153	309	227	180	404	606	461	1663	2398	760	83	42	29	936	889	1585	1606	1132	1644	89	336	285	1375	537	976	901	395	650	535	2326	410	4.250867216	4.734406856	4.290507404	3.127657789	0.469451194	6.766378542	15.64118306	11.75075396	7.019586313	21.52058587	34.58331916	23.621891
Achn042601	1140	0	0	1	0	0	0	0	9	0	0	0	0	11685	4130	2116	0	0	0	146	171	71	202	30	31	806	194	432	46	4	7	999	1024	39	24	148	20	0	0	0.046528059	0	0	0	0	0.459758806	0	0	0	0
Achn042611	876	251	178	277	287	297	314	195	166	278	179	203	264	44	46	47	204	250	186	184	125	146	216	191	179	93	120	76	209	152	116	80	93	158	143	125	170	17.34493136	12.88411846	16.77240917	20.5855045	17.90586532	17.83376026	12.67634782	11.03561091	13.92298084	12.24543373	14.87779268	17.37265035
Achn042621	687	24	28	26	41	33	44	19	34	55	25	13	36	2	1	5	24	24	30	13	15	12	14	18	36	5	9	2	33	23	23	3	8	21	28	13	35	2.11474241	2.584283218	2.007411449	3.749823652	2.536881453	3.186495589	1.574927281	2.882136716	3.512347591	2.180763247	1.214879451	3.020730788
Achn042651	618	6	0	1	25	30	8	12	4	14	41	43	43	0	1	1	53	16	27	4	1	2	9	3	1	5	9	5	3	5	6	2	2	1	12	8	7	0.587713607	0	0.085828458	2.541764197	2.563750453	0.644048976	1.105748638	0.376932786	0.993873467	3.975764296	4.467109018	4.010940678
Achn042671	2049	35117	22805	30247	49267	46523	39510	32785	20741	44998	71173	43856	44541	2780	5114	9920	75468	50586	66615	40545	64379	52018	75021	49695	83135	34702	33719	17333	62604	47556	41823	7357	9858	12041	59878	24602	46174	1037.476861	705.7110721	782.9970644	1510.76837	1199.136781	959.3618701	911.1646694	589.4950073	963.4801882	2081.606145	1374.148382	1253.095768
Achn042681	1386	134	118	193	252	360	104	270	184	302	178	272	271	47	39	52	190	199	337	24	28	39	39	32	54	26	24	19	46	58	108	12	23	9	80	24	135	5.852541991	5.398307137	7.386077574	11.42407472	13.7177297	3.733253588	11.0933873	7.73120147	9.559501563	7.696300559	12.59946907	11.27125613
Achn042701	1080	135	147	114	22	55	55	62	110	73	19	26	37	327	153	843	39	50	76	214	466	66	49	38	58	508	371	836	49	70	41	656	520	939	32	106	59	7.566812686	8.630429164	5.59887642	1.279919482	2.689564133	2.533706562	3.26912537	5.9314562	2.965450236	1.054277876	1.545596634	1.974895985
Achn042711	306	9	3	5	6	12	7	11	7	13	1	1	15	5	3	2	13	7	17	5	6	1	4	3	0	27	13	19	5	4	3	8	22	21	9	19	9	1.780426514	0.621639556	0.866699136	1.232008058	2.071108209	1.138135568	2.047080402	1.332198719	1.863860745	0.195841092	0.209809498	2.82576532
Achn042721	663	20	21	33	13	29	37	133	117	48	19	6	26	132	123	102	5	32	39	10	7	2	4	12	9	5	14	40	1	18	16	44	36	41	15	0	23	1.826078476	2.008373949	2.640098907	1.232008058	2.310082234	2.776550506	11.42356756	10.27696154	3.1762834	1.717375726	0.581010917	2.260612256
Achn042761	1341	0	0	0	0	0	0	0	1	0	0	0	0	102	33	33	0	0	0	13	15	21	8	1	2	24	15	23	5	0	1	94	45	23	0	24	1	0	0	0	0	0	0	0	0.043427379	0	0	0	0
Achn042821	309	140	107	194	218	226	176	119	115	174	154	116	197	21	13	25	180	147	155	78	74	83	112	103	101	55	82	63	115	74	97	36	36	68	110	50	111	27.42663498	21.95655052	33.30144176	44.32836759	38.6271735	28.33815494	21.93068131	21.67363519	24.70485474	29.86671715	24.10161145	36.75140993
Achn042841	228	29	73	25	9	24	17	25	75	29	19	6	33	181	86	173	24	39	20	62	80	36	36	40	19	202	219	428	45	34	51	616	404	486	57	155	73	7.699563786	20.30143917	5.816007361	2.480226748	5.559290457	3.709637358	6.24408496	19.15661691	5.580263242	4.993947835	1.689518588	8.343443919
Achn042891	423	39	74	36	20	38	91	89	102	40	21	26	47	290	240	65	11	18	22	76	35	14	16	94	95	34	42	175	0	26	32	299	60	136	7	1	16	5.581195173	11.0925186	4.514211671	2.970799572	4.744453558	10.70331747	11.98155764	14.04275124	4.148691674	2.975117859	3.946204173	6.405068059
Achn042911	1926	191	135	239	239	256	266	259	217	345	250	238	224	1	4	9	201	248	243	49	38	62	127	132	131	46	38	41	95	197	87	11	21	43	205	46	249	6.003161882	4.444432337	6.58205344	7.796960652	7.01983094	6.871360531	7.657854726	6.561389951	7.858765829	7.778734945	7.933544191	6.704370305
Achn042951	1584	0	0	0	2	5	0	0	0	0	5	7	8	0	0	0	2	1	1	0	0	0	14	1	9	0	0	0	0	15	19	0	0	0	1	1	7	0	0	0	0.079333852	0.166708521	0	0	0	0	0.189164691	0.283719662	0.291139457
Achn043011	3231	1095	933	1205	1125	1407	1230	971	974	1453	1201	905	911	122	65	200	1328	1249	1297	645	632	760	1241	1054	1208	494	481	441	1117	1254	846	262	333	681	1624	418	1522	20.51540673	18.30979571	19.7819853	21.87758041	22.99853169	18.94024252	17.11377878	17.55554826	19.72968685	22.27569675	17.98283635	16.25352925
Achn043071	930	106	124	150	106	160	93	69	81	133	53	91	93	395	187	166	85	88	124	28	38	40	37	15	34	59	39	52	45	43	70	70	179	40	38	58	45	6.899631352	8.454297957	8.555159215	7.161543613	9.086152144	4.975278339	4.225029875	5.072177794	6.274227014	3.415215939	6.28210245	5.764561253
Achn043111	288	23	41	36	34	33	32	14	33	44	43	36	39	5	10	19	39	31	26	93	67	79	94	72	61	131	93	140	62	80	39	51	129	42	85	73	64	4.834352549	9.026724381	6.630248392	7.417715181	6.051519299	5.528087044	2.768210999	6.672888225	6.702729986	8.94748987	8.025213294	7.806176697
Achn043121	210	133	48	115	203	206	84	171	137	114	154	153	168	0	0	1	94	114	163	33	10	23	53	32	31	9	10	12	25	67	18	13	5	31	102	4	149	38.33851761	14.49308221	29.04680248	60.73799724	51.80729249	19.90111336	46.37035893	37.99213244	23.81645356	43.94674094	46.77552891	46.11649002
Achn043221	1473	1589	1797	2221	1352	1616	3119	3512	2950	1688	1450	1248	1611	2504	2065	1907	1297	1350	1357	3520	5847	4177	2202	4063	5491	2790	2486	2398	2530	1946	4760	2248	2322	5222	1202	2986	1047	65.30164485	77.35424353	79.9770899	57.67102484	57.94041215	105.3489012	135.7736216	116.6303737	50.27605947	58.99164448	54.3949284	63.04621981
Achn043231	1908	255	252	277	225	214	262	166	246	301	173	123	217	252	173	285	268	259	222	453	562	479	548	534	637	577	413	410	535	454	442	450	588	351	447	429	417	8.090302872	8.374540429	7.700540061	7.409482423	5.923499737	6.831881158	4.954426154	7.508429975	6.921172302	5.433666512	4.138789246	6.556130985
Achn043271	1143	162	153	208	142	111	187	145	165	172	110	85	162	155	122	117	126	133	118	276	246	203	338	249	233	454	303	427	367	327	134	277	336	321	220	336	244	8.579693124	8.487582595	9.652435104	7.805951316	5.128846707	8.13978171	7.224127691	8.406788315	6.601973129	5.767288838	4.774405109	8.170244295
Achn043361	2259	246	228	304	285	360	409	218	189	147	163	181	144	4	7	15	160	193	294	560	629	538	871	673	1033	474	513	356	916	924	685	193	253	1026	861	341	1140	6.592070547	6.399667776	7.138009778	7.927063798	8.416455672	9.007918729	5.495458147	4.872344318	2.854911432	4.324108882	5.144094223	3.674620719
Achn043371	447	14	13	9	7	23	14	38	31	33	10	5	4	10	18	54	5	12	41	9	10	4	1	9	5	20	27	29	1	6	7	111	24	106	8	18	10	1.89593517	1.844058279	1.067959473	0.983952744	2.717460771	1.558252724	4.841051641	4.038746259	3.238903081	1.340657137	0.718139892	0.515844407
Achn043381	504	8	38	1	5	5	0	3	6	0	0	1	0	4	1	14	0	0	1	7	16	7	1	1	9	69	50	117	1	0	5	283	832	54	2	14	1	0.960865103	4.780704202	0.105242038	0.62333741	0.523941065	0	0.338964612	0.693287088	0	0	0.127384338	0
Achn043451	1278	16	15	22	49	37	32	17	10	28	18	29	24	0	3	1	32	23	28	55	32	67	89	57	105	41	45	23	99	83	71	9	22	65	123	35	90	0.757865433	0.744216369	0.913085851	2.409067399	1.529022375	1.245766094	0.757498382	0.455681654	0.961210958	0.844047521	1.456846232	1.082546714
Achn043471	531	177	1273	163	123	691	311	334	848	337	671	199	358	545	659	767	327	668	457	258	725	1141	81	284	292	213	463	346	219	29	101	673	1212	5263	70	659	90	20.17816716	152.0101878	16.28219191	14.55440027	68.72685914	29.13957747	35.81917573	93.00230862	27.84369806	75.72743496	24.06052649	38.86465025
Achn043531	1644	678	599	726	511	629	750	504	674	712	441	376	459	704	781	796	440	490	492	917	1026	831	1166	1063	1180	1460	1038	1158	1044	1115	1235	1187	1343	1301	1356	1281	1394	24.96495864	23.10275765	23.42365125	19.53002554	20.20653292	22.69743768	17.45791462	23.87539038	19.00070504	16.07540872	14.68360194	16.09448671
Achn043581	741	9	9	3	10	15	16	5	9	12	17	31	23	1	2	0	26	14	22	1	0	0	0	0	0	1	2	4	1	0	0	1	5	0	2	0	5	0.73523686	0.770128356	0.214744887	0.847940768	1.069094319	1.074284122	0.384251382	0.70732124	0.710484445	1.374852035	2.685901345	1.789270025
Achn043591	240	10	2	3	9	7	11	11	7	4	20	20	21	0	0	1	21	12	16	0	1	0	0	2	0	0	1	2	0	4	0	3	1	2	2	1	8	2.522270895	0.528393622	0.663024839	2.35621541	1.540386731	2.280335906	2.610027513	1.698553366	0.731206908	4.993947835	5.350142196	5.043991096
Achn043691	669	109	82	110	125	141	131	111	81	149	102	111	117	17	12	24	143	117	120	30	32	30	49	57	53	21	35	20	62	47	33	11	18	59	49	43	52	9.862870945	7.771888256	8.721402967	11.7399871	11.13104569	9.742323804	9.448448559	7.05100949	9.771285133	9.136909043	10.65230105	10.08151968
Achn043701	1188	703	924	601	305	304	822	525	545	782	277	145	200	962	1240	1702	291	440	328	890	1851	1153	676	809	896	2872	2424	1843	1224	748	1092	1299	1680	3240	652	3175	604	35.82134221	49.31673808	26.83353053	16.13121661	13.51450407	34.42490568	25.16555453	26.71606305	28.87897989	13.97296515	7.836066853	9.704648574
Achn043781	792	328	286	407	397	401	440	309	276	499	361	362	417	50	38	121	316	381	421	179	182	177	218	234	355	157	194	175	237	227	287	48	144	245	227	124	368	25.06984405	22.89705697	27.25768783	31.49553932	26.74004671	27.64043522	22.21758957	20.29440386	27.64183689	27.31538134	29.34471932	30.35128841
Achn043821	258	1	6	10	7	15	2	41	15	7	11	9	15	0	5	4	8	4	9	4	2	0	2	1	2	9	2	16	2	0	0	15	23	27	0	5	0	0.234629851	1.474586853	2.055890974	1.704755336	3.070538334	0.385680491	9.049566853	3.385820664	1.190336826	2.555043078	2.239594408	3.351489101
Achn043851	1335	113	187	126	62	60	125	151	163	155	134	75	112	48	26	35	79	96	40	230	196	83	85	152	138	416	231	501	72	87	65	564	358	525	104	87	94	5.123894133	8.88176246	5.006210022	2.918059534	2.373629633	4.658500318	6.441089348	7.110477014	5.093800929	6.015182111	3.606837436	4.83618622
Achn043961	795	6	12	9	58	80	42	20	17	13	47	56	42	0	0	0	3	20	63	6	0	3	12	5	22	1	3	0	0	60	34	0	0	1	21	1	27	0.456864162	0.957090335	0.600475326	4.583999792	5.31454182	2.628448934	1.432605153	1.245300581	0.717410551	3.5428762	4.522384347	3.045428586
Achn044051	1848	489	464	657	593	642	776	438	456	625	469	353	514	85	78	123	483	482	493	345	344	356	752	493	718	191	222	185	618	638	546	108	148	309	756	234	767	16.01805802	15.92043122	18.85745971	20.16213187	18.34746347	20.89186143	13.49695455	14.36995056	14.83780251	15.20884113	12.26363763	16.03346582
Achn044061	306	72	67	98	100	107	106	76	60	64	104	85	75	9	16	21	92	99	85	27	20	26	35	27	49	21	19	7	32	33	16	8	16	33	50	17	44	14.24341211	13.88328341	16.98730307	20.53346763	18.46738153	17.23462431	14.1434646	11.41884616	9.175929821	20.36747352	17.83380732	14.1288266
Achn044121	894	32	33	40	30	18	26	15	24	20	19	9	8	23	18	21	18	31	18	97	75	86	98	91	94	117	92	123	70	56	31	37	133	79	60	82	63	2.166783051	2.340535508	2.373243272	2.108470166	1.063354215	1.446948958	0.955470719	1.563385649	0.981485782	1.27362428	0.646325903	0.515844407
Achn044131	2109	626	477	624	977	1428	584	451	261	590	407	969	806	9	5	9	655	634	811	159	101	127	440	146	496	38	68	28	520	1329	752	9	25	78	1610	52	2023	17.96804075	14.34103885	15.69378851	29.10728568	35.75976024	13.776968	12.17765326	7.207029931	12.27345876	11.56493183	29.4980813	22.03051859
Achn044191	2571	117	78	98	96	129	101	82	84	79	107	87	119	5	2	23	126	92	122	51	59	25	88	68	103	45	62	34	48	99	59	22	63	69	88	36	137	2.754778948	1.923673397	2.021826036	2.346134364	2.649906828	1.954504521	1.816249123	1.902696886	1.348082747	2.494060295	2.172519818	2.668155539
Achn044211	723	51	23	53	19	33	82	19	24	12	17	11	19	1	2	5	5	12	8	230	318	27	55	257	153	94	141	243	4	8	3	213	122	200	7	10	10	4.27006857	2.017104284	3.888278448	1.651197521	2.410563704	5.642777646	1.496507665	1.93314906	0.728172854	1.409080717	0.976789447	1.514891616
Achn044221	474	100	79	202	92	240	173	107	58	231	6	7	8	13	18	15	2	33	38	179	110	54	194	75	303	89	105	103	4	150	42	105	48	271	6	0	109	12.77099188	10.56787245	22.60439114	12.19532027	26.7408908	18.1587163	12.85491111	7.125938174	21.38086021	0.758574355	0.948126465	0.97292173
Achn044231	2898	585	276	656	855	1448	691	511	353	938	595	625	717	47	21	42	481	812	1081	71	31	67	149	88	124	13	21	9	63	140	86	23	13	29	172	16	304	12.21969751	6.038784255	12.00674381	18.53751255	26.38840563	11.86306878	10.04121257	7.093633106	14.20025009	12.30392945	13.8461237	14.26221676
Achn044251	3282	18	19	31	12	4	10	7	8	3	1	3	2	1	1	2	1	5	0	7	10	1	2	6	5	14	10	29	2	2	0	36	2	6	0	3	2	0.331999094	0.36707418	0.501005972	0.229734592	0.064367166	0.151592881	0.121457155	0.141952749	0.040102755	0.018259407	0.058685289	0.035128344
Achn044261	240	104	57	117	213	126	111	46	44	60	74	83	128	21	15	17	93	87	101	15	13	33	28	26	43	15	27	20	52	30	28	13	15	36	60	39	60	26.23161731	15.05921824	25.85796873	55.76376471	27.72696115	23.01066232	10.91466051	10.67662116	10.96810361	18.47760699	22.20309011	30.74432668
Achn044301	996	47	42	67	96	68	52	54	56	91	84	68	101	2	6	3	92	82	70	9	13	13	26	17	24	0	4	3	12	11	12	0	1	3	27	0	29	2.856547761	2.673799053	3.56808548	6.056135995	3.605724533	2.597534876	3.087436708	3.274319742	4.008423409	5.054115881	4.383249028	5.845589222
Achn044311	2862	623	535	699	721	642	620	433	440	784	473	418	534	254	204	279	614	584	632	762	960	951	1121	928	946	1756	1111	1249	1166	703	491	1032	1301	921	910	1558	907	13.1771469	11.85285484	12.95469916	15.82884986	11.84699947	10.77803134	8.615528212	8.953141434	12.01815966	9.904139731	9.376769132	10.75568033
Achn044371	1239	0	7	3	0	0	0	13	18	7	0	1	2	14	12	7	0	5	0	2	1	0	0	1	3	3	0	0	1	0	0	3	1	1	0	1	0	0	0.358232964	0.128430962	0	0	0	0.597496943	0.84604526	0.247866748	0	0.051817358	0.093051836
Achn044401	1473	707	640	856	807	767	1011	584	573	743	576	542	598	51	70	164	568	635	653	921	734	887	880	1185	1234	791	818	639	786	811	725	394	651	955	785	580	896	29.05491687	27.54964711	30.8241283	34.42345936	27.50018324	34.14804074	22.57739037	22.6539675	22.1298058	23.43392222	23.62343845	23.40263156
Achn044421	294	933	643	945	1276	1259	1057	1045	826	1120	789	1076	1004	92	72	113	806	913	840	933	832	1063	1486	1146	1147	1052	1026	776	1559	1070	1221	553	976	986	1258	732	1599	192.1043874	138.676367	170.4921015	272.7012121	226.1629031	178.8731022	202.4102969	163.6157528	167.1330075	160.8255037	234.9695103	196.8578061
Achn044431	1530	0	1	1	1	0	0	0	0	0	0	0	0	0	1	0	0	0	0	0	16	1	0	0	0	7	10	8	0	0	0	4	2	4	0	8	0	0	0.041442637	0.034667965	0.041066935	0	0	0	0	0	0	0	0
Achn044461	798	109	227	114	71	134	100	163	194	118	99	67	86	269	579	333	74	93	84	190	235	174	171	212	224	238	197	581	102	80	99	1228	452	791	51	152	108	8.26849707	18.03689508	7.577426734	5.590352352	8.868391919	6.234684636	11.63183827	14.15765212	6.487399631	7.434599032	5.390368829	6.212434433
Achn044481	426	252	243	283	190	122	267	106	159	125	92	66	75	288	346	292	72	94	80	358	413	286	311	282	218	662	453	582	288	199	134	818	796	483	189	490	166	35.80914173	36.16891556	35.23681305	28.02384526	15.12492404	31.18308255	14.16967562	21.73601491	12.87336105	12.94206199	9.946743238	10.14887545
Achn044541	969	313	272	297	297	305	313	207	222	418	257	301	289	56	50	137	417	395	414	472	412	679	732	688	687	523	433	316	582	690	472	166	360	255	853	437	735	19.5534561	17.79852201	16.25745117	19.25823122	16.62336852	16.07081651	12.1649467	13.34202025	18.92535526	15.89405069	19.9429449	17.19255111
Achn044551	1644	838	756	760	860	1003	783	562	558	1114	788	913	847	143	159	309	1176	1026	1136	1277	1063	1816	1989	1873	1835	1368	1217	921	1711	2030	1285	534	916	661	2089	1087	1883	30.85639431	29.15807142	24.52062666	32.86853614	32.22122817	23.69612494	19.46696035	19.76627275	29.72863121	28.72431309	35.65459726	29.69941229
Achn044561	516	75	45	74	87	123	79	33	29	117	36	63	98	14	8	10	58	73	79	63	83	93	81	72	81	68	73	65	107	116	58	22	50	81	74	79	85	8.798619402	5.529700699	7.606796605	10.59383673	12.58920717	7.617189706	3.641898855	3.272959975	9.947814906	4.180979582	7.838580427	10.94819773
Achn044581	1515	120	224	221	23	17	51	77	112	64	10	5	8	25	14	53	7	144	3	30	32	7	7	27	27	25	22	62	0	4	8	23	18	14	2	7	5	4.794811999	9.375063081	7.737477991	0.953891387	0.592624032	1.674846174	2.894287935	4.305244176	1.853356122	0.395560225	0.21188682	0.304399274
Achn044591	402	3	2	0	0	0	0	16	18	2	4	0	1	58	113	27	0	2	3	1	1	1	0	0	0	3	2	12	0	0	0	75	13	21	0	0	0	0.451750011	0.315458879	0	0	0	0	2.266509645	2.607587258	0.218270719	0.596292279	0	0.143397046
Achn044621	732	396	452	695	218	285	531	260	430	343	149	74	150	415	240	697	166	252	152	174	171	163	343	235	201	222	129	176	346	215	326	244	316	289	310	194	329	32.74817294	39.15310119	50.36090309	18.71238468	20.5625395	36.09115845	20.22674079	34.20973993	20.5577024	12.1983316	6.490336435	11.81262552
Achn044641	1059	488	480	559	372	289	535	268	352	999	115	118	182	401	517	692	162	312	183	989	1457	821	664	747	828	1032	1483	1408	546	544	473	951	1045	3122	547	1174	495	27.89502996	28.73982308	27.998556	22.0714418	14.41268362	25.1347867	14.41127733	19.35704686	41.38672525	6.507694062	7.153731208	9.906989122
Achn044701	729	0	2	1	0	0	0	0	0	0	0	0	0	15	4	13	0	0	0	44	37	59	26	13	12	182	88	221	8	2	26	268	260	22	3	117	7	0	0.173956748	0.072759927	0	0	0	0	0	0	0	0	0
Achn044741	699	345	388	434	259	238	373	194	252	261	253	121	142	495	297	338	220	280	188	1267	1537	1244	1420	1268	1168	1911	1366	1703	1289	1019	588	1263	1506	1268	873	1306	850	29.87754365	35.19600437	32.93307928	23.28125098	17.98219703	26.54905323	15.80477058	20.9949944	16.38154531	21.69045154	11.1136001	11.71055362
Achn044761	1242	329	357	299	335	329	499	245	236	340	240	226	258	246	380	296	257	293	354	379	363	318	325	462	408	817	774	793	410	449	376	529	633	967	411	965	290	16.03530675	18.22575103	12.76936727	16.94755046	13.98998577	19.98924228	11.23331999	11.06579971	12.01016177	11.58016889	11.6824361	11.97469246
Achn044771	1923	62	22	58	23	30	32	26	28	50	11	21	24	27	31	62	15	14	18	29	36	24	28	39	41	63	59	100	30	32	47	73	84	114	58	118	57	1.951710396	0.725407781	1.599810324	0.751505695	0.823919802	0.827919432	0.769941459	0.847951759	1.140728405	0.342798291	0.701110678	0.719446022
Achn044851	1092	6856	7396	8626	5172	7460	9070	7059	7876	10348	4588	3648	5513	4443	4918	10083	3866	5841	5803	13013	20308	15489	11009	14693	17704	14336	19285	10497	13573	9829	14595	6884	11061	18247	9480	15576	8423	380.0591046	429.4504649	418.9928398	297.5908694	360.7938779	413.2396936	368.1155687	420.025316	415.743356	251.7827765	214.47603	291.0258808
Achn044911	1404	103	497	141	139	460	328	490	365	231	600	239	378	51	67	69	504	488	326	45	44	86	40	49	62	86	41	110	87	14	33	148	93	607	45	53	85	4.440921405	22.44543849	5.326866229	6.220587693	17.30348953	11.62315737	19.87433538	15.13973086	7.218324601	25.6099889	10.92892295	15.5199726
Achn044921	1344	100	144	288	37	70	81	1021	951	509	73	19	47	1	8	0	46	110	86	81	44	14	23	59	35	60	13	15	10	27	16	54	12	17	10	3	24	4.50405517	6.793632287	11.3661401	1.729761313	2.750690591	2.998493642	43.26035862	41.20725131	16.61537125	3.254983856	0.907613408	2.015880795
Achn045061	357	165	125	135	328	337	93	129	111	217	228	353	326	177	111	93	339	284	315	88	102	79	101	97	98	130	152	128	209	120	101	106	147	150	152	143	134	27.97813094	22.2014127	20.05789429	57.72837756	49.85453333	12.96080912	20.57714586	18.10702748	26.66754604	38.27294475	63.4823595	52.6399711
Achn045101	1065	239	186	231	306	300	211	195	171	289	224	302	281	50	65	48	412	301	306	252	277	260	399	293	418	226	205	149	331	324	386	95	258	161	496	166	435	13.58473789	11.07393958	11.50488172	18.0532561	14.87697446	9.857124222	10.42674243	9.350587546	11.9052843	12.60444299	18.20555429	15.20978133
Achn045121	216	0	1	2	2	0	0	0	0	0	2	0	0	5	13	6	0	3	2	2	5	1	0	1	1	1	3	6	0	1	1	1	2	8	0	6	2	0	0.293552012	0.491129511	0.581781583	0	0	0	0	0	0.554883093	0	0
Achn045151	597	66	68	53	85	66	42	34	52	46	36	96	69	82	130	114	99	58	85	41	84	33	36	33	37	86	102	98	53	35	92	64	111	146	34	121	53	6.692256446	7.222264586	4.708920131	8.945988158	5.838651786	3.500195817	3.243158902	5.072492465	3.380454045	3.613710996	10.32389248	6.662558232
Achn045171	2529	252	141	214	334	477	371	240	119	334	451	486	430	10	16	40	651	410	654	68	89	59	174	128	210	27	35	16	127	278	200	5	7	37	271	27	334	6.031907622	3.535160178	4.488329477	8.298151544	9.961219733	7.29864873	5.404133317	2.740252169	5.794142518	10.68692989	12.33769446	9.801349698
Achn045181	1629	86	83	95	95	114	147	80	95	135	83	119	103	20	19	29	169	137	127	31	35	32	60	46	44	26	23	20	70	79	50	13	24	43	81	22	85	3.195805481	3.230693971	3.093301889	3.664259693	3.695955534	4.489661853	2.796614111	3.396212992	3.635835452	3.053389836	4.689995737	3.644872984
Achn045191	1248	136	154	153	178	270	189	206	164	280	252	205	208	43	15	47	238	201	220	119	124	105	167	163	236	91	81	81	140	168	195	27	59	106	188	48	243	6.596708495	7.824290176	6.502743615	8.961673997	11.42594553	7.534676331	9.399749435	7.652822859	9.84316991	12.10071975	10.54595337	9.607602088
Achn045221	309	6	12	10	0	2	11	1	2	0	3	0	0	7	11	6	3	2	2	9	15	4	13	7	6	39	7	11	18	7	9	15	19	8	4	14	12	1.175427213	2.462416881	1.716569163	0	0.341833394	1.771134684	0.18429144	0.376932786	0	0.581819165	0	0
Achn045271	507	208	189	199	166	150	182	155	193	216	98	132	177	159	156	108	135	161	126	130	156	131	125	147	183	158	120	163	129	142	140	158	148	159	177	118	131	24.83466728	23.63701648	20.8192415	20.57234757	15.62522466	17.85997353	17.40954339	22.16877766	18.69120616	11.58359498	16.71523716	20.12479964
Achn045281	357	113	92	181	167	154	140	78	94	145	114	135	110	15	7	18	162	157	163	83	81	81	166	91	128	66	82	46	129	106	62	21	60	31	87	55	100	19.16078058	16.34023975	26.89243605	29.39219223	22.7821903	19.51089545	12.44199517	15.33387913	17.819328	19.13647237	24.27795618	17.76195344
Achn045321	315	8	3	15	0	4	2	47	49	22	3	3	7	5	71	16	1	4	3	65	28	4	7	21	3	40	38	125	1	2	7	224	79	58	0	1	3	1.537384165	0.603878425	2.525808911	0	0.670644563	0.315890688	8.496712943	9.058951287	3.064105137	0.570736895	0.611444822	1.281013612
Achn045331	1968	437	534	595	383	346	666	362	484	401	231	151	201	57	55	100	301	436	315	362	262	220	363	407	427	324	251	351	343	304	203	256	269	313	226	106	272	13.44185831	17.20501185	16.0365764	12.22805558	9.285257994	16.83706999	10.47483326	14.32229668	8.939450303	7.03415823	4.926045559	5.887585426
Achn045351	1314	164	132	192	247	219	170	67	87	127	97	97	128	12	10	18	149	139	162	265	303	263	392	330	419	199	206	161	437	329	158	140	209	326	408	256	343	7.555295467	6.369676543	7.750427344	11.81096309	8.80220989	6.436813681	2.903642065	3.855815861	4.240332295	4.423862465	4.73939537	5.615402134
Achn045381	627	26	35	32	24	43	41	51	37	144	16	20	31	109	119	158	24	34	35	93	154	82	124	113	137	78	105	55	118	107	126	52	39	138	63	97	108	2.510202614	3.53947881	2.707087063	2.405068361	3.621961964	3.253371801	4.631975752	3.436580974	10.07596121	1.529247184	2.047901319	2.850102055
Achn045431	2220	1061	1310	1507	678	513	1602	1073	1341	1214	718	486	296	1125	1817	1353	478	1172	491	1765	1936	965	859	1378	1228	2664	1443	3781	905	755	765	3196	2507	3589	642	1514	797	28.93112886	37.41598082	36.00643001	19.18935794	12.20414506	35.90268423	27.5239265	35.17776161	23.99149151	19.38191646	14.05496815	7.686081671
Achn045451	1587	238	207	245	194	225	285	123	129	211	164	129	141	12	18	54	180	203	202	197	194	210	352	274	396	113	155	92	370	367	242	67	113	202	355	177	302	9.078268024	8.270508871	8.188586546	7.680836624	7.487702175	8.934809872	4.413588371	4.733748512	5.833068337	6.192872929	5.218664222	5.121632871
Achn045461	1821	1048	833	947	1210	1999	3047	820	585	705	952	551	754	10	11	28	764	1365	1448	821	476	410	794	1009	1621	927	966	796	531	1604	799	129	238	455	1033	412	2076	34.83808762	29.00506671	27.58416355	41.75025658	57.97567568	83.24916584	25.6429242	18.708472	16.98520164	31.32941245	19.42621647	23.86863913
Achn045471	711	41	21	35	71	55	40	54	33	101	43	48	57	5	8	12	86	63	91	2	9	1	5	3	9	2	2	1	11	3	5	1	3	12	11	7	8	3.490737779	1.872787522	2.611068284	6.274403906	4.085413873	2.799031415	4.325016823	2.702942066	6.232227651	3.624299694	4.334292412	4.62137822
Achn045491	1518	22	17	49	42	29	34	31	22	16	12	8	3	3	1	0	29	15	20	0	0	0	0	0	1	0	1	0	1	0	1	0	2	0	0	0	0	0.877311616	0.710094196	1.712159005	1.738446153	1.00894896	1.114357467	1.162929974	0.844001673	0.462423341	0.473734182	0.338348914	0.113924135
Achn045531	753	35	56	55	60	65	41	19	19	41	25	33	38	0	0	0	45	49	48	12	12	13	24	11	25	10	21	5	23	19	12	3	7	18	23	5	34	2.813688648	4.715544677	3.874248728	5.006566609	4.558913489	2.708982894	1.436885846	1.469437175	2.388803443	1.989620651	2.813620597	2.909074736
Achn045541	186	43	26	51	27	27	52	51	57	29	29	32	34	71	30	40	24	40	21	72	65	52	47	60	54	88	64	105	69	65	53	73	84	78	50	54	49	13.99453529	8.86337689	14.54377067	9.120833847	7.666440872	13.9093803	15.61424084	17.8465515	6.840322684	9.343515303	11.04545486	10.53737003
Achn045551	1719	285	218	353	358	379	388	204	264	360	366	283	395	146	68	104	376	301	332	246	192	274	468	313	327	167	179	145	530	422	389	108	217	125	681	169	624	10.03626115	8.041173449	10.89227543	13.08551665	11.64411012	11.22983127	6.757996036	8.943766417	9.1879402	12.75940599	10.56956539	13.24608316
Achn045581	966	148	159	195	118	188	171	115	178	183	120	97	115	163	150	168	104	143	146	127	117	141	147	155	167	158	138	131	216	166	157	120	164	177	202	169	195	9.274437081	10.43659453	10.70723343	7.675180633	10.27835689	8.807169731	6.779292242	10.73087841	8.311233794	7.444394288	6.446755193	6.86257292
Achn045591	1065	546	542	664	532	484	607	522	502	562	327	383	503	389	322	326	315	320	334	440	541	449	565	459	591	691	543	616	609	493	599	662	672	650	711	610	674	31.0345895	32.26922178	33.07030935	31.38670669	24.0015188	28.35675072	27.91158744	27.45026285	23.15145251	18.40023597	23.08850097	27.22604986
Achn045611	231	18	34	18	9	31	16	59	55	26	14	8	11	83	196	74	11	17	11	78	101	20	28	53	52	75	64	218	30	22	32	429	144	202	10	13	32	4.716974142	9.332666576	4.133141855	2.448016011	7.087493678	3.446080235	14.54466336	13.86574177	4.938020675	3.631962062	2.223435718	2.745029168
Achn045621	1560	987	936	396	531	1070	472	335	334	492	300	230	241	480	439	741	311	668	519	565	702	834	1317	692	763	1007	438	328	795	836	343	195	201	301	295	77	159	38.29971344	38.04434081	13.46450443	21.38718603	36.22447916	15.05340626	12.22880024	12.46850163	13.83668456	11.524495	9.465636193	8.905508089
Achn045631	324	1566	1433	1725	1462	1546	2101	1267	1252	1334	967	886	1175	1383	1697	1232	876	991	1135	2525	2740	1683	1700	2075	2435	2772	2585	3184	1800	1301	1526	2983	2654	3765	1183	1642	1307	292.5834239	280.4400225	282.3994685	283.521558	252.0040091	322.6253022	222.6871959	225.0358534	180.6351879	178.8573169	175.5639254	209.0543047
Achn045701	876	65	78	135	74	72	89	52	73	54	45	34	45	37	63	56	47	50	38	70	76	65	96	109	111	73	74	91	88	77	56	55	78	122	86	76	85	4.491715293	5.645849663	8.174278839	5.307760742	4.340815836	5.05479192	3.380359419	4.853009618	2.704463905	3.078460994	2.49184705	2.961247219
Achn045721	450	11	13	21	3	0	13	1	19	19	8	5	1	157	123	277	0	13	0	206	250	236	72	297	114	731	872	1007	142	70	174	867	1040	1270	158	1083	204	1.479732259	1.831764557	2.475292733	0.41888274	0	1.437302631	0.126546789	2.458858207	1.852390833	1.065375538	0.713352293	0.128101361
Achn045731	423	2	0	1	0	0	1	0	0	0	0	0	1	15	9	27	0	0	0	0	0	0	0	0	0	0	0	0	0	0	0	0	0	0	0	0	0	0.286215137	0	0.125394769	0	0	0.117618873	0	0	0	0	0	0.136278044
Achn045751	837	215	417	324	217	305	320	218	304	236	220	148	197	310	359	287	244	256	212	239	325	275	262	261	365	378	365	318	321	224	239	372	421	761	260	476	253	15.54948366	31.5899843	20.53238212	16.28988432	19.24497503	19.02137477	14.8318279	21.15146844	12.37023872	15.75152005	11.35227305	13.56772481
Achn045761	924	48	37	63	71	143	23	68	52	108	120	83	58	11	13	5	175	108	170	40	64	60	87	55	89	36	25	20	134	95	105	21	21	19	226	16	179	3.144649428	2.539034289	3.616499123	4.828031577	8.173480612	1.238435084	4.190835204	3.277357145	5.127944547	7.782775846	5.767036393	3.61844754
Achn045771	1215	765	562	938	1148	945	986	523	507	976	1317	1042	1593	415	313	419	1478	1087	1451	1392	1712	1309	1667	1550	1881	2478	2171	1579	2612	2076	1763	1067	1574	1693	2091	2261	2146	38.11431575	29.32910773	40.94928719	59.36757841	41.07697949	40.37550982	24.51258163	24.30099631	35.2423675	64.95831406	55.06022882	75.57980309
Achn045781	1848	1152	1080	1437	1389	1229	1514	1611	1734	3507	2364	3032	2531	48	31	290	1908	1714	1896	948	604	1418	1716	1540	2174	975	738	584	1544	3066	1855	222	809	294	3337	274	4060	37.73579314	37.05617611	41.24531143	47.22630887	35.12310375	40.76066778	49.64290819	54.64362778	83.25787743	76.66034208	105.3352671	78.95078209
Achn045801	1281	249	301	316	161	222	194	312	427	196	318	144	174	817	941	453	166	239	118	645	632	671	383	662	466	901	701	803	335	148	298	993	1181	1007	222	658	270	11.76665954	14.89896771	13.08451829	7.896969681	9.152649159	7.534769694	13.86976511	19.41203847	6.712719152	14.87658465	7.217053642	7.830083201
Achn045891	1065	251	293	265	235	230	310	229	257	449	313	217	183	199	280	242	299	277	186	328	373	300	258	269	311	462	380	429	338	233	341	378	357	571	236	313	242	14.26681678	17.4444317	13.19824093	13.86442871	11.40568042	14.48203085	12.24473855	14.05322222	18.49644516	17.61245828	13.08147444	9.905302435
Achn045961	582	1	0	3	0	3	1	1	1	0	0	0	0	0	1	1	0	1	2	947	478	1139	2727	2337	2104	886	776	812	1538	2192	611	177	687	164	3515	498	5249	0.104011171	0	0.273412305	0	0.272233296	0.085485882	0.097845455	0.100062054	0	0	0	0
Achn045991	6846	2258	2084	2905	1634	1910	2219	1327	1429	3345	900	1159	1435	2092	5073	8311	1481	1622	1880	2067	4181	2389	1428	1859	2093	1584	1057	1310	1588	1410	1409	769	812	5170	867	1951	830	19.96595156	19.30188096	22.50759168	14.99680974	14.73463706	16.12641343	11.03818504	12.15591717	21.43634624	7.878270028	10.86908818	12.08318054
Achn046021	1233	96	144	122	75	66	87	68	125	59	62	54	49	102	98	78	64	131	63	77	94	76	85	75	126	90	102	129	52	56	80	109	130	153	48	66	54	4.713148534	7.405224488	5.248274477	3.821922807	2.826987118	3.510537028	3.140577233	5.903904645	2.099328834	3.013379715	2.811753563	2.290863758
Achn046081	1926	33	24	42	42	34	24	22	15	46	26	20	28	6	3	8	55	45	35	39	33	32	39	32	47	23	45	36	54	27	13	24	30	45	30	38	28	1.037195508	0.790121304	1.156678847	1.370177186	0.932321297	0.619972379	0.650474147	0.453552301	1.047835444	0.808988434	0.666684386	0.838046288
Achn046091	885	12	132	11	5	18	8	67	121	41	87	3	64	125	231	144	20	33	27	22	11	0	0	11	1	14	16	90	3	2	1	416	91	135	3	2	3	0.8208068	9.457350257	0.659278936	0.354985373	1.074167987	0.449742675	4.311170253	7.96222595	2.032507336	5.891165581	0.217632903	4.168722262
Achn046101	1968	124	82	94	156	161	164	133	97	188	87	104	109	18	20	45	122	174	156	17	16	12	45	32	72	17	23	17	26	51	47	21	12	19	45	30	52	3.814165744	2.641968112	2.533509548	4.980617941	4.320596928	4.146065283	3.848488462	2.87037764	4.191063983	2.649228424	3.3927731	3.192770206
Achn046121	1596	5	3	1	0	0	0	0	0	76	1	1	0	5	15	102	0	4	5	5	110	59	1	1	4	1135	1618	360	300	43	68	224	275	1182	82	1670	75	0.189644428	0.119186531	0.033234328	0	0	0	0	0	2.089162593	0.03754848	0.040226633	0
Achn046151	348	10	13	30	20	36	15	19	29	33	39	69	39	2	1	2	51	67	119	0	0	0	0	0	0	0	0	0	0	1	0	0	0	0	0	0	0	1.739497169	2.368661066	4.572585098	3.6110581	5.463440621	2.144516526	3.109123683	4.853009618	4.160315164	6.715998812	12.72964867	6.460284163
Achn046161	555	25	23	27	24	40	36	20	19	45	34	39	34	0	2	2	43	51	69	0	0	0	0	0	0	0	0	0	0	0	0	0	0	0	0	0	0	2.726779346	2.627687203	2.580420996	2.71707723	3.806361033	3.227207572	2.052110084	1.993668816	3.557222794	3.671226516	4.511471257	3.53144293
Achn046171	168	73	71	101	109	90	55	62	62	110	88	115	113	5	1	10	94	123	190	0	0	0	0	0	0	0	0	0	0	0	0	0	0	0	0	0	0	26.30368219	26.79710513	31.8883375	40.76626662	28.2928175	16.28811361	21.01580595	21.49189974	28.72598566	31.39052925	43.94759661	38.773537
Achn046221	1230	136	194	141	55	74	111	140	172	91	30	32	36	153	87	115	47	78	61	162	120	20	26	50	44	164	84	315	3	15	31	347	93	616	11	9	42	6.693245693	10.00081588	6.080422916	2.809579351	3.177383082	4.489885331	6.481664778	8.143586871	3.245845297	1.461643269	1.670288295	1.687188659
Achn046281	3672	745	651	804	677	861	898	592	631	881	720	571	657	177	149	254	887	797	887	470	405	457	717	638	827	318	320	255	604	675	463	237	313	325	846	312	932	12.28164586	11.2413153	11.61376843	11.58429799	12.38350117	12.16721119	9.180845441	10.0073499	10.52603408	11.75046549	9.983435274	10.31404342
Achn046291	2184	14	23	11	5	5	4	7	8	7	7	8	12	1	10	1	8	13	5	14	17	15	3	16	7	23	13	35	0	1	3	30	36	25	2	16	3	0.388041676	0.667750182	0.267152866	0.143847095	0.120909477	0.091122314	0.182519407	0.213319104	0.140616713	0.192074917	0.235171086	0.316734135
Achn046311	948	905	760	977	912	1197	1061	972	779	1053	1014	879	1201	150	167	262	1003	961	1139	797	1031	755	922	771	1132	503	469	280	887	647	915	252	291	377	1068	352	845	57.78873823	50.83280417	54.66457957	60.44637002	66.68509644	55.6832312	58.38772711	47.85436067	48.73170087	64.09953297	59.52879735	73.02993739
Achn046321	525	9	17	3	11	9	13	12	4	7	4	0	9	26	29	19	9	3	9	4	1	0	0	2	0	0	1	3	6	3	7	2	3	5	4	2	0	1.037734311	2.053186647	0.303097069	1.31648861	0.90537016	1.231973684	1.30162411	0.443703737	0.584965526	0.456589516	0	0.9882105
Achn046341	870	40	37	43	58	57	63	42	30	57	32	45	54	5	5	4	51	42	52	35	41	35	86	36	72	41	24	38	60	79	69	23	21	39	76	22	82	2.783195471	2.696629521	2.621615456	4.188827396	3.46017906	3.602787763	2.749119888	2.008141911	2.874399568	2.204225251	3.320777915	3.578003536
Achn046431	309	11	3	15	21	19	26	12	9	5	8	11	9	0	0	0	6	13	15	0	0	0	0	0	2	0	0	0	0	0	0	0	0	0	0	0	2	2.154949891	0.61560422	2.574853744	4.27016385	3.247417241	4.186318344	2.211497275	1.696197536	0.709909619	1.551517774	2.285497637	1.678998423
Achn046481	2034	215	218	317	286	255	281	316	272	294	377	383	388	327	276	279	220	196	184	508	492	493	610	575	729	619	507	589	672	701	758	336	526	713	756	649	671	6.398681327	6.795858977	8.26662238	8.834842443	6.621131333	6.873417962	8.847076365	7.787720449	6.341440438	11.10748279	12.08911186	10.99631153
Achn046521	726	1038	758	963	1203	1425	1269	599	579	1049	970	879	901	70	87	131	1351	1222	1275	896	831	1141	1676	1386	1433	655	410	448	1394	1395	1261	304	500	424	2318	567	1803	86.54932857	66.20204392	70.35734657	104.1148628	103.6623892	86.96457593	46.98441714	46.44450527	63.39140877	80.06825454	77.73181802	71.54090481
Achn046571	162	138	137	176	138	154	200	133	114	164	107	104	161	22	14	35	112	131	141	76	52	60	66	68	80	54	53	49	66	58	47	12	47	36	48	22	53	51.56642719	53.6221676	57.62586257	53.52390562	50.20519715	61.42318938	46.75200798	40.98097011	44.4140492	39.58166062	41.21591025	57.28977541
Achn046591	762	3	0	0	0	0	1	0	2	0	0	0	0	163	132	33	0	0	1	0	0	0	0	0	0	0	0	0	0	1	0	5	1	0	0	0	0	0.238324809	0	0	0	0	0.065292367	0	0.152850697	0	0	0	0
Achn046601	2085	416	658	602	343	712	851	1381	1344	600	196	111	389	1485	1584	595	88	199	335	775	559	84	228	487	460	322	311	1280	112	283	492	2421	731	1803	204	90	246	12.07786696	20.01053257	15.31476079	10.33645897	18.03503149	20.30677154	37.71822625	37.53925138	12.62515524	5.633460579	3.417932568	10.75498478
Achn046631	204	3	15	2	4	24	0	4	14	15	1	2	7	0	0	3	30	16	39	2	2	5	0	0	7	0	0	0	5	1	0	1	3	0	0	0	4	0.890213257	4.662296667	0.520019482	1.232008058	6.213324628	0	1.11658931	3.996596156	3.225912828	0.293761637	0.629428494	1.978035724
Achn046641	363	622	497	559	857	1070	566	390	409	779	610	351	506	9	13	20	695	670	818	360	289	497	706	426	634	183	305	99	658	412	383	26	68	497	448	144	669	103.7257849	86.81376208	81.68173776	148.3398793	155.6754476	77.57596529	61.1817118	65.61589864	94.15044314	100.7044026	62.0793359	80.35449019
Achn046651	906	21	7	7	3	18	19	9	14	20	27	23	13	1	3	6	44	30	41	7	8	11	12	11	10	6	6	6	13	10	11	0	5	5	20	3	14	1.403117584	0.489901372	0.409816678	0.208054341	1.049270053	1.043380667	0.565689286	0.899895823	0.96848597	1.78591512	1.629844643	0.827144551
Achn046681	342	19	41	41	18	15	12	18	30	27	4	4	13	453	133	202	14	38	5	131	61	137	235	150	114	155	108	153	249	25	56	469	289	277	59	98	49	3.36302786	7.60145211	6.358834715	3.306968997	2.316371024	1.745711698	2.997160781	5.108431177	3.463611668	0.700904959	0.75089715	2.191207494
Achn046761	1743	1039	961	966	1387	1499	1244	1013	1003	2449	1110	1413	1354	222	340	605	1741	1432	1538	1835	2853	1502	1414	1242	1342	4490	3454	2297	1873	1513	945	1953	1472	2154	1472	2667	1075	36.08453646	34.95946789	29.39676395	49.99917038	45.42000904	35.50915809	33.09601466	33.51166022	61.64288181	38.16373216	52.04647796	44.78035534
Achn046821	1395	81	46	74	75	62	34	36	69	221	499	406	164	6	8	2	1192	252	249	31	28	36	202	65	62	25	25	16	185	169	77	3	11	20	389	18	254	3.514906538	2.090847882	2.813696809	3.37808661	2.347255971	1.212612642	1.469575609	2.880496031	6.950396842	21.43638683	18.6852278	6.776975236
Achn046891	711	196	192	121	480	310	508	143	155	330	175	337	481	254	199	244	670	415	483	210	262	148	439	218	202	953	670	634	1172	490	968	371	506	602	539	974	458	16.68742938	17.12262877	9.026836067	42.41850528	23.02687819	35.54769897	11.45328529	12.69563698	20.36272401	14.7500569	30.43034464	38.99794603
Achn046941	1200	8	17	14	9	17	14	10	9	28	16	11	19	7	9	11	18	26	29	59	35	50	27	47	50	249	103	144	15	10	11	310	271	35	17	126	15	0.403563343	0.898269158	0.618823183	0.471243082	0.748187841	0.58044914	0.474550457	0.436770866	1.023689671	0.799031654	0.588515642	0.912722198
Achn046951	747	109	104	158	85	152	120	115	105	141	100	88	108	17	20	39	126	147	152	57	67	54	92	89	101	68	52	55	96	97	96	39	41	85	122	56	107	8.833012935	8.827780999	11.21905484	7.149604994	10.74647312	7.992415003	8.76679559	8.185799356	8.281138472	8.02240616	7.563253225	8.334305426
Achn046961	1308	284	222	300	256	289	336	188	190	296	250	213	212	46	38	46	318	211	314	187	177	151	263	219	274	152	147	135	259	239	192	91	124	183	252	155	257	13.14357678	10.76177836	12.16559338	12.29747492	11.66898467	12.78053151	8.184906964	8.459374564	9.928313975	11.45400879	10.45486503	9.343172673
Achn046971	1608	193	128	188	188	203	205	213	209	588	141	188	152	258	508	668	244	244	258	363	955	694	304	437	430	367	544	331	280	208	586	156	401	912	331	1618	386	7.265646012	5.047342064	6.201426357	7.346077896	6.667345551	6.342861067	7.543227412	7.569246345	16.04289782	5.254825707	7.506169648	5.449087751
Achn046981	843	775	685	925	705	752	1109	670	786	991	643	726	763	861	973	968	856	758	707	951	1306	839	1026	866	1044	1020	1090	910	1125	698	714	763	969	1059	742	907	689	55.65152865	51.52307919	58.20146868	52.54667819	47.11218389	65.45176368	45.25961653	54.29844213	51.5748075	45.70972893	55.29114924	52.17509177
Achn047001	5685	555	446	483	459	533	428	248	313	618	309	250	291	78	80	171	487	422	555	234	295	254	340	315	465	189	208	184	354	390	327	90	168	288	390	217	452	5.909700673	4.974428613	4.506469619	5.073012599	4.951533373	3.745680087	2.484190255	3.206315589	4.769243999	3.257266239	2.823294035	2.950725285
Achn047011	1581	326	292	287	366	324	765	569	434	442	267	303	410	70	20	16	228	314	266	363	390	191	337	438	328	461	352	952	245	410	278	494	391	933	212	416	288	12.48212997	11.71088711	9.628747823	14.54564352	10.82321064	24.07392745	20.4948167	15.98638462	12.26540619	10.12056222	12.30431184	14.94921008
Achn047021	1125	126	120	104	115	79	142	104	105	109	97	59	112	159	104	104	61	104	106	191	227	279	239	298	300	228	243	267	303	161	362	163	295	278	146	345	149	6.779864167	6.763438366	4.903437033	6.422868674	3.708664434	6.279906882	5.264346402	5.435370772	4.25074949	5.16707136	3.367022822	5.738940981
Achn047031	1554	14	27	29	69	138	33	44	54	45	125	110	61	0	0	0	28	57	93	25	7	16	61	27	166	8	7	7	14	399	235	3	3	12	152	5	119	0.545355869	1.101670101	0.989844033	2.789856084	4.689980559	1.056526288	1.612372209	2.023648798	1.270436712	4.820412968	4.544522329	2.262794314
Achn047171	708	7	4	6	11	12	18	6	3	10	5	2	6	3	0	2	16	5	17	18	24	21	30	32	32	6	7	8	47	21	34	6	3	10	30	7	29	0.598504958	0.358232964	0.449508366	0.976209775	0.895139989	1.264901273	0.482593685	0.246763201	0.619666871	0.423215918	0.181360752	0.48852214
[truncated: 12,498 more rows]
[truncated: 69 more columns]
