# Supplementary material for: Transcriptome analysis of Actinidia chinensis in response to Botryosphaeria dothidea infection
Source: PLoS One. 2020 Jan 8;15(1):e0227303. doi: 10.1371/journal.pone.0227303 (PMC6948751; doi:10.1371/journal.pone.0227303)
Supplement: S4 Table — (XLS) [file pone.0227303.s008.xls]

## Sheet: Up-regulation
Comparison	GO accession	Description	Term_type	Corrected_ pValue	Number of DEGs with Term	Number of background genes with Term	Comparison	GO accession	Description	Term_type	Corrected_ pValue	Number of DEGs with Term	Number of background genes with Term
HY1vsHC1	GO:0055114	oxidation-reduction process	biological_process	0.00040854	82	2658	JY1vsJC1
	GO:0016491	oxidoreductase activity	molecular_function	0.00040854	84	2805	JY3vsJC3	GO:0006796	phosphate-containing compound metabolic process	biological_process	2.88e-13	293	2454
	GO:0051213	dioxygenase activity	molecular_function	0.00072152	19	283		GO:0006793	phosphorus metabolic process	biological_process	2.88e-13	293	2458
	GO:0016705	oxidoreductase activity, acting on paired donors, with incorporation or reduction of molecular oxygen	molecular_function	0.00072152	33	718		GO:0004672	protein kinase activity	molecular_function	3.58e-11	225	1795
	GO:0009607	response to biotic stimulus	biological_process	0.0022671	14	199		GO:0006468	protein phosphorylation	biological_process	5.63e-11	209	1639
	GO:0016706	oxidoreductase activity, acting on paired donors, with incorporation or reduction of molecular oxygen, 2-oxoglutarate as one donor, and incorporation of one atom each of oxygen into both donors	molecular_function	0.0087786	15	231		GO:0016310	phosphorylation	biological_process	5.63e-11	225	1816
	GO:0044710	single-organism metabolic process	biological_process	0.011957	144	6018		GO:0016773	phosphotransferase activity, alcohol group as acceptor	molecular_function	9.54e-11	254	2142
	GO:0009620	response to fungus	biological_process	0.012279	4	13		GO:0016301	kinase activity	molecular_function	1.44e-08	258	2292
	GO:0050832	defense response to fungus	biological_process	0.012279	4	13		GO:0016740	transferase activity	molecular_function	3.39e-08	520	5479
	GO:0016747	transferase activity, transferring acyl groups other than amino-acyl groups	molecular_function	0.018776	19	377		GO:0006464	cellular protein modification process	biological_process	4.79e-06	243	2289
	GO:0006952	defense response	biological_process	0.024647	15	290		GO:0036211	protein modification process	biological_process	4.79e-06	243	2289
HY3vsHC3	GO:0016705	oxidoreductase activity, acting on paired donors, with incorporation or reduction of molecular oxygen	molecular_function	3.12e-11	61	718		GO:0044262	cellular carbohydrate metabolic process	biological_process	5.7e-06	84	589
	GO:0055114	oxidation-reduction process	biological_process	4.93e-11	139	2658		GO:0043412	macromolecule modification	biological_process	9.02e-06	251	2404
	GO:0016491	oxidoreductase activity	molecular_function	6.29e-11	143	2805		GO:0005976	polysaccharide metabolic process	biological_process	4.22e-05	72	502
	GO:0004672	protein kinase activity	molecular_function	6.84e-10	106	1795		GO:0006644	phospholipid metabolic process	biological_process	0.00016709	34	187
	GO:0016301	kinase activity	molecular_function	1.34e-09	124	2292		GO:0009987	cellular process	biological_process	0.00044287	1102	14040
	GO:0016773	phosphotransferase activity, alcohol group as acceptor	molecular_function	1.34e-09	118	2142		GO:0044264	cellular polysaccharide metabolic process	biological_process	0.00047167	65	462
	GO:0006796	phosphate-containing compound metabolic process	biological_process	1.82e-08	125	2454		GO:0016772	transferase activity, transferring phosphorus-containing groups	molecular_function	0.00050889	296	3067
	GO:0006793	phosphorus metabolic process	biological_process	1.82e-08	125	2458		GO:0044255	cellular lipid metabolic process	biological_process	0.00069818	102	856
	GO:0006468	protein phosphorylation	biological_process	1.9e-07	92	1639		GO:0006650	glycerophospholipid metabolic process	biological_process	0.00086778	27	141
	GO:0016616	oxidoreductase activity, acting on the CH-OH group of donors, NAD or NADP as acceptor	molecular_function	2.39e-07	41	493		GO:0008610	lipid biosynthetic process	biological_process	0.00144	92	768
	GO:0016310	phosphorylation	biological_process	4.7e-07	97	1816		GO:0000152	nuclear ubiquitin ligase complex	cellular_component	0.0015553	42	293
	GO:0030246	carbohydrate binding	molecular_function	5.21e-07	29	281		GO:0005680	anaphase-promoting complex	cellular_component	0.0015553	42	293
	GO:0044710	single-organism metabolic process	biological_process	6.18e-07	233	6018		GO:0046486	glycerolipid metabolic process	biological_process	0.0025226	27	150
	GO:0016614	oxidoreductase activity, acting on CH-OH group of donors	molecular_function	8.52e-07	41	520		GO:0044763	single-organism cellular process	biological_process	0.0030449	611	7327
	GO:0008152	metabolic process	biological_process	1.46e-06	470	14574		GO:0006629	lipid metabolic process	biological_process	0.0031235	143	1363
	GO:0008037	cell recognition	biological_process	1.48e-06	16	90		GO:0031461	cullin-RING ubiquitin ligase complex	cellular_component	0.0054125	43	318
	GO:0048037	cofactor binding	molecular_function	2.22e-06	57	903		GO:0046488	phosphatidylinositol metabolic process	biological_process	0.006691	24	134
	GO:0003824	catalytic activity	molecular_function	2.79e-06	445	13552		GO:0044711	single-organism biosynthetic process	biological_process	0.0072279	186	1896
	GO:0009856	pollination	biological_process	3.5e-06	15	84		GO:0006575	cellular modified amino acid metabolic process	biological_process	0.011516	17	84
	GO:0009875	pollen-pistil interaction	biological_process	3.5e-06	15	84		GO:0019637	organophosphate metabolic process	biological_process	0.013117	82	751
	GO:0048544	recognition of pollen	biological_process	3.5e-06	15	84		GO:0016762	xyloglucan:xyloglucosyl transferase activity	molecular_function	0.013117	11	41
	GO:0006464	cellular protein modification process	biological_process	3.5e-06	110	2289		GO:0048046	apoplast	cellular_component	0.013117	11	41
	GO:0036211	protein modification process	biological_process	3.5e-06	110	2289		GO:0042398	cellular modified amino acid biosynthetic process	biological_process	0.016664	15	71
	GO:0044706	multi-multicellular organism process	biological_process	8.95e-06	15	91		GO:0034637	cellular carbohydrate biosynthetic process	biological_process	0.01735	58	456
	GO:0005506	iron ion binding	molecular_function	1.43e-05	35	468		GO:0044237	cellular metabolic process	biological_process	0.019422	840	10627
	GO:0022414	reproductive process	biological_process	1.91e-05	19	160		GO:0016051	carbohydrate biosynthetic process	biological_process	0.020947	64	525
	GO:0044703	multi-organism reproductive process	biological_process	2.9e-05	18	148		GO:1901135	carbohydrate derivative metabolic process	biological_process	0.024509	106	1025
	GO:0043412	macromolecule modification	biological_process	3.14e-05	110	2404		GO:0016307	phosphatidylinositol phosphate kinase activity	molecular_function	0.025674	7	18
	GO:0020037	heme binding	molecular_function	3.26e-05	38	553		GO:0004478	methionine adenosyltransferase activity	molecular_function	0.027141	6	15
	GO:0051213	dioxygenase activity	molecular_function	3.54e-05	25	283		GO:0006556	S-adenosylmethionine biosynthetic process	biological_process	0.027141	6	15
	GO:0016740	transferase activity	molecular_function	4.38e-05	208	5479		GO:0046500	S-adenosylmethionine metabolic process	biological_process	0.027141	6	15
	GO:0016772	transferase activity, transferring phosphorus-containing groups	molecular_function	4.92e-05	131	3067		GO:1903509	liposaccharide metabolic process	biological_process	0.034763	45	344
	GO:0001871	pattern binding	molecular_function	7.22e-05	13	84		GO:0001071	nucleic acid binding transcription factor activity	molecular_function	0.037037	112	1172
	GO:0030247	polysaccharide binding	molecular_function	7.22e-05	13	84		GO:0003700	transcription factor activity, sequence-specific DNA binding	molecular_function	0.037037	112	1172
	GO:0046906	tetrapyrrole binding	molecular_function	8.46e-05	38	579		GO:0000151	ubiquitin ligase complex	cellular_component	0.038007	51	429
	GO:0008762	UDP-N-acetylmuramate dehydrogenase activity	molecular_function	0.0001845	10	49		GO:0006066	alcohol metabolic process	biological_process	0.039368	14	72
	GO:0009607	response to biotic stimulus	biological_process	0.00024886	18	199		GO:1901615	organic hydroxy compound metabolic process	biological_process	0.039906	15	81
	GO:0044699	single-organism process	biological_process	0.00072238	337	10285	JY6vsJC6	GO:0005509	calcium ion binding	molecular_function	0.0010479	22	449
	GO:0006629	lipid metabolic process	biological_process	0.0012941	66	1363		GO:0008150	biological_process	biological_process	0.0010479	297	19283
	GO:0016706	oxidoreductase activity, acting on paired donors, with incorporation or reduction of molecular oxygen, 2-oxoglutarate as one donor, and incorporation of one atom each of oxygen into both donors	molecular_function	0.002034	19	231		GO:0005618	cell wall	cellular_component	0.0010479	12	143
	GO:0050662	coenzyme binding	molecular_function	0.0027648	40	708		GO:0016705	oxidoreductase activity, acting on paired donors, with incorporation or reduction of molecular oxygen	molecular_function	0.0010479	28	718
	GO:0001071	nucleic acid binding transcription factor activity	molecular_function	0.0028078	55	1172		GO:0016491	oxidoreductase activity	molecular_function	0.0010479	68	2805
	GO:0003700	transcription factor activity, sequence-specific DNA binding	molecular_function	0.0028078	55	1172		GO:0016762	xyloglucan:xyloglucosyl transferase activity	molecular_function	0.0010479	7	41
	GO:0044255	cellular lipid metabolic process	biological_process	0.0031122	46	856		GO:0048046	apoplast	cellular_component	0.0010479	7	41
	GO:0043167	ion binding	molecular_function	0.0052137	275	8172		GO:0005576	extracellular region	cellular_component	0.0018134	30	891
	GO:0008150	biological_process	biological_process	0.0079866	565	19283		GO:0003824	catalytic activity	molecular_function	0.0024084	221	13552
	GO:0046434	organophosphate catabolic process	biological_process	0.011022	7	39		GO:0044699	single-organism process	biological_process	0.0032986	177	10285
	GO:0009620	response to fungus	biological_process	0.014364	4	13		GO:0055114	oxidation-reduction process	biological_process	0.0034612	63	2658
	GO:0050832	defense response to fungus	biological_process	0.014364	4	13		GO:0044262	cellular carbohydrate metabolic process	biological_process	0.0036086	22	589
	GO:0008610	lipid biosynthetic process	biological_process	0.016553	40	768		GO:0030312	external encapsulating structure	cellular_component	0.0051291	12	191
	GO:0004674	protein serine/threonine kinase activity	molecular_function	0.021693	14	166		GO:0016740	transferase activity	molecular_function	0.011815	102	5479
	GO:1901136	carbohydrate derivative catabolic process	biological_process	0.033559	8	65		GO:0005578	proteinaceous extracellular matrix	cellular_component	0.011815	12	212
	GO:0006952	defense response	biological_process	0.033559	18	290		GO:0008610	lipid biosynthetic process	biological_process	0.014577	25	768
	GO:0006072	glycerol-3-phosphate metabolic process	biological_process	0.038027	6	35		GO:0016616	oxidoreductase activity, acting on the CH-OH group of donors, NAD or NADP as acceptor	molecular_function	0.016663	19	493
	GO:0046168	glycerol-3-phosphate catabolic process	biological_process	0.038027	6	35		GO:0005975	carbohydrate metabolic process	biological_process	0.016998	42	1691
	GO:0044711	single-organism biosynthetic process	biological_process	0.048284	77	1896		GO:0044255	cellular lipid metabolic process	biological_process	0.023729	26	856
	GO:0016108	tetraterpenoid metabolic process	biological_process	0.048284	8	65		GO:0031012	extracellular matrix	cellular_component	0.023729	12	235
	GO:0016109	tetraterpenoid biosynthetic process	biological_process	0.048284	8	65		GO:0004672	protein kinase activity	molecular_function	0.023729	41	1795
	GO:0016116	carotenoid metabolic process	biological_process	0.048284	8	65		GO:0016614	oxidoreductase activity, acting on CH-OH group of donors	molecular_function	0.023729	19	520
	GO:0016117	carotenoid biosynthetic process	biological_process	0.048284	8	65		GO:0048037	cofactor binding	molecular_function	0.024646	27	903
HY6vsHC6	GO:0048037	cofactor binding	molecular_function	2.2e-10	223	903		GO:0006073	cellular glucan metabolic process	biological_process	0.024646	9	155
	GO:0050662	coenzyme binding	molecular_function	7.62e-07	170	708		GO:0044042	glucan metabolic process	biological_process	0.024646	9	155
	GO:0016616	oxidoreductase activity, acting on the CH-OH group of donors, NAD or NADP as acceptor	molecular_function	1.85e-06	126	493		GO:0044710	single-organism metabolic process	biological_process	0.024989	110	6018
	GO:0016491	oxidoreductase activity	molecular_function	3.68e-06	527	2805		GO:0006796	phosphate-containing compound metabolic process	biological_process	0.027026	52	2454
	GO:0016614	oxidoreductase activity, acting on CH-OH group of donors	molecular_function	9.71e-06	128	520		GO:0006793	phosphorus metabolic process	biological_process	0.027026	52	2458
	GO:0003824	catalytic activity	molecular_function	1.55e-05	2212	13552		GO:0016757	transferase activity, transferring glycosyl groups	molecular_function	0.027026	24	787
	GO:0044699	single-organism process	biological_process	2.08e-05	1700	10285		GO:0016747	transferase activity, transferring acyl groups other than amino-acyl groups	molecular_function	0.037641	15	377
	GO:0006793	phosphorus metabolic process	biological_process	3.32e-05	468	2458		GO:0006631	fatty acid metabolic process	biological_process	0.03893	11	222
	GO:0006796	phosphate-containing compound metabolic process	biological_process	3.32e-05	467	2454		GO:0044421	extracellular region part	cellular_component	0.044404	13	307
	GO:0019637	organophosphate metabolic process	biological_process	9.59e-05	163	751		GO:0005976	polysaccharide metabolic process	biological_process	0.049799	17	502
	GO:0006732	coenzyme metabolic process	biological_process	0.00015855	82	319
	GO:0044711	single-organism biosynthetic process	biological_process	0.00024444	364	1896
	GO:0072524	pyridine-containing compound metabolic process	biological_process	0.00031932	52	175
	GO:0055114	oxidation-reduction process	biological_process	0.00059696	485	2658
	GO:0044281	small molecule metabolic process	biological_process	0.00088345	306	1597
	GO:0032787	monocarboxylic acid metabolic process	biological_process	0.00088345	85	344
	GO:0019362	pyridine nucleotide metabolic process	biological_process	0.0010129	49	169
	GO:0046496	nicotinamide nucleotide metabolic process	biological_process	0.0010129	49	169
	GO:0016053	organic acid biosynthetic process	biological_process	0.0010129	95	399
	GO:0046394	carboxylic acid biosynthetic process	biological_process	0.0010129	95	399
	GO:0030170	pyridoxal phosphate binding	molecular_function	0.0011621	38	118
	GO:0044283	small molecule biosynthetic process	biological_process	0.0011839	117	523
	GO:0044763	single-organism cellular process	biological_process	0.001287	1225	7327
	GO:0051186	cofactor metabolic process	biological_process	0.0018027	142	654
	GO:0006629	lipid metabolic process	biological_process	0.0022135	266	1363
	GO:0000902	cell morphogenesis	biological_process	0.0022346	22	55
	GO:0032989	cellular component morphogenesis	biological_process	0.0022346	22	55
	GO:0006733	oxidoreduction coenzyme metabolic process	biological_process	0.0025096	52	191
	GO:1901135	carbohydrate derivative metabolic process	biological_process	0.0036698	204	1025
	GO:0008762	UDP-N-acetylmuramate dehydrogenase activity	molecular_function	0.0038128	20	49
	GO:0044712	single-organism catabolic process	biological_process	0.0047755	76	321
	GO:0006739	NADP metabolic process	biological_process	0.0056012	27	81
	GO:0006082	organic acid metabolic process	biological_process	0.0060508	195	977
	GO:0008610	lipid biosynthetic process	biological_process	0.0066991	159	768
	GO:0006081	cellular aldehyde metabolic process	biological_process	0.0075425	26	78
	GO:0019752	carboxylic acid metabolic process	biological_process	0.0077631	193	971
	GO:0043436	oxoacid metabolic process	biological_process	0.007975	193	972
	GO:0044255	cellular lipid metabolic process	biological_process	0.0080128	174	856
	GO:0006720	isoprenoid metabolic process	biological_process	0.0091912	37	126
	GO:0008299	isoprenoid biosynthetic process	biological_process	0.0091912	37	126
	GO:0006631	fatty acid metabolic process	biological_process	0.0091912	56	222
	GO:1901605	alpha-amino acid metabolic process	biological_process	0.0095759	70	296
	GO:0031683	G-protein beta/gamma-subunit complex binding	molecular_function	0.0099831	28	91
	GO:0044710	single-organism metabolic process	biological_process	0.0099831	1008	6018
	GO:0008652	cellular amino acid biosynthetic process	biological_process	0.0099831	62	254
	GO:0043648	dicarboxylic acid metabolic process	biological_process	0.0099831	24	72
	GO:0050660	flavin adenine dinucleotide binding	molecular_function	0.01076	63	255
	GO:0016773	phosphotransferase activity, alcohol group as acceptor	molecular_function	0.012289	393	2142
	GO:0051287	NAD binding	molecular_function	0.013543	46	175
	GO:0052646	alditol phosphate metabolic process	biological_process	0.016288	16	40
	GO:1901607	alpha-amino acid biosynthetic process	biological_process	0.020767	50	201
	GO:0019682	glyceraldehyde-3-phosphate metabolic process	biological_process	0.020767	23	71
	GO:0051213	dioxygenase activity	molecular_function	0.020767	65	283
	GO:0045261	proton-transporting ATP synthase complex, catalytic core F(1)	cellular_component	0.024525	11	24
	GO:0044262	cellular carbohydrate metabolic process	biological_process	0.027523	123	589
	GO:0007264	small GTPase mediated signal transduction	biological_process	0.027721	81	376
	GO:0048869	cellular developmental process	biological_process	0.030166	32	114
	GO:0006098	pentose-phosphate shunt	biological_process	0.030974	22	69
	GO:0051156	glucose 6-phosphate metabolic process	biological_process	0.030974	22	69
	GO:1901136	carbohydrate derivative catabolic process	biological_process	0.030974	21	65
	GO:0016301	kinase activity	molecular_function	0.030974	413	2292
	GO:0006072	glycerol-3-phosphate metabolic process	biological_process	0.032257	14	35
	GO:0046168	glycerol-3-phosphate catabolic process	biological_process	0.032257	14	35
	GO:0005798	Golgi-associated vesicle	cellular_component	0.032257	14	36
	GO:0030660	Golgi-associated vesicle membrane	cellular_component	0.032257	14	36
	GO:0046434	organophosphate catabolic process	biological_process	0.032257	15	39
	GO:0016706	oxidoreductase activity, acting on paired donors, with incorporation or reduction of molecular oxygen, 2-oxoglutarate as one donor, and incorporation of one atom each of oxygen into both donors	molecular_function	0.034108	54	231
	GO:0030120	vesicle coat	cellular_component	0.037351	26	89
	GO:0030135	coated vesicle	cellular_component	0.037351	26	89
	GO:0030662	coated vesicle membrane	cellular_component	0.037351	26	89
	GO:0004842	ubiquitin-protein transferase activity	molecular_function	0.037351	93	442
	GO:0019787	ubiquitin-like protein transferase activity	molecular_function	0.037351	93	442
	GO:0016310	phosphorylation	biological_process	0.03882	332	1816
	GO:1901681	sulfur compound binding	molecular_function	0.040048	22	72
	GO:0016740	transferase activity	molecular_function	0.040616	919	5479
	GO:0030659	cytoplasmic vesicle membrane	cellular_component	0.042056	26	90
	GO:0030118	clathrin coat	cellular_component	0.042071	19	58
	GO:0005991	trehalose metabolic process	biological_process	0.046584	18	54
	GO:0016772	transferase activity, transferring phosphorus-containing groups	molecular_function	0.046584	534	3067
	GO:0046912	transferase activity, transferring acyl groups, acyl groups converted into alkyl on transfer	molecular_function	0.047022	11	25
	GO:0050896	response to stimulus	biological_process	0.047022	496	2923
	GO:0006811	ion transport	biological_process	0.048312	248	1372

## Sheet: Down-regulation
Comparison	GO accession	Description	Term_type	Corrected_ pValue	Number of DEGs with Term	Number of background genes with Term	Comparison	GO accession	Description	Term_type	Corrected_ pValue	Number of DEGs with Term	Number of background genes with Term
HY1vsHC1	GO:0043086	negative regulation of catalytic activity	biological_process	7.04e-05	7	87	JY1vsJC1	GO:0005057	receptor signaling protein activity	molecular_function	0.00037629	6	132
	GO:0044092	negative regulation of molecular function	biological_process	7.04e-05	7	87		GO:0004871	signal transducer activity	molecular_function	0.0064301	9	479
	GO:0050790	regulation of catalytic activity	biological_process	0.00055456	7	131		GO:0000160	phosphorelay signal transduction system	biological_process	0.0088897	4	120
	GO:0016762	xyloglucan:xyloglucosyl transferase activity	molecular_function	0.00055456	5	41		GO:0008131	primary amine oxidase activity	molecular_function	0.0089684	2	17
	GO:0048046	apoplast	cellular_component	0.00055456	5	41		GO:0060089	molecular transducer activity	molecular_function	0.0094402	9	510
	GO:0065009	regulation of molecular function	biological_process	0.000786	7	142		GO:0000155	phosphorelay sensor kinase activity	molecular_function	0.010336	3	65
	GO:0009892	negative regulation of metabolic process	biological_process	0.0021444	7	169		GO:0048598	embryonic morphogenesis	biological_process	0.015478	1	3
	GO:0048519	negative regulation of biological process	biological_process	0.0035853	8	259		GO:0072669	tRNA-splicing ligase complex	cellular_component	0.015478	1	3
	GO:0008236	serine-type peptidase activity	molecular_function	0.005829	9	373		GO:0030212	hyaluronan metabolic process	biological_process	0.015793	1	3
	GO:0017171	serine hydrolase activity	molecular_function	0.005829	9	373		GO:1903510	mucopolysaccharide metabolic process	biological_process	0.015793	1	3
	GO:0006073	cellular glucan metabolic process	biological_process	0.0086374	6	155		GO:0016641	oxidoreductase activity, acting on the CH-NH2 group of donors, oxygen as acceptor	molecular_function	0.015988	2	24
	GO:0044042	glucan metabolic process	biological_process	0.0086374	6	155		GO:0003848	2-amino-4-hydroxy-6-hydroxymethyldihydropteridine diphosphokinase activity	molecular_function	0.01844	1	3
	GO:0004252	serine-type endopeptidase activity	molecular_function	0.0092423	7	234		GO:0048038	quinone binding	molecular_function	0.019648	2	26
	GO:0042802	identical protein binding	molecular_function	0.0092423	7	234		GO:0010393	galacturonan metabolic process	biological_process	0.019786	1	2
	GO:0004175	endopeptidase activity	molecular_function	0.018875	11	692		GO:0045488	pectin metabolic process	biological_process	0.019786	1	2
	GO:0070011	peptidase activity, acting on L-amino acid peptides	molecular_function	0.018875	13	947		GO:0045490	pectin catabolic process	biological_process	0.019786	1	2
HY3vsHC3	GO:0008508	bile acid:sodium symporter activity	molecular_function	0.0062186	3	7		GO:0047487	oligogalacturonide lyase activity	molecular_function	0.019786	1	2
	GO:0015125	bile acid transmembrane transporter activity	molecular_function	0.0062186	3	7		GO:0000156	phosphorelay response regulator activity	molecular_function	0.0208	3	76
	GO:1901618	organic hydroxy compound transmembrane transporter activity	molecular_function	0.011147	3	10		GO:0004672	protein kinase activity	molecular_function	0.022526	22	1795
	GO:0008028	monocarboxylic acid transmembrane transporter activity	molecular_function	0.012561	3	11		GO:0004673	protein histidine kinase activity	molecular_function	0.023005	3	90
	GO:0016762	xyloglucan:xyloglucosyl transferase activity	molecular_function	0.020289	4	41		GO:0016775	phosphotransferase activity, nitrogenous group as acceptor	molecular_function	0.026169	3	97
	GO:0048046	apoplast	cellular_component	0.020289	4	41		GO:0004665	prephenate dehydrogenase (NADP+) activity	molecular_function	0.031759	1	7
	GO:0005343	organic acid:sodium symporter activity	molecular_function	0.022606	3	15		GO:0006571	tyrosine biosynthetic process	biological_process	0.031759	1	7
	GO:0015296	anion:cation symporter activity	molecular_function	0.028627	3	17		GO:0008977	prephenate dehydrogenase activity	molecular_function	0.031759	1	7
	GO:0016757	transferase activity, transferring glycosyl groups	molecular_function	0.030063	13	787		GO:0016151	nickel cation binding	molecular_function	0.037727	2	54
	GO:0015370	solute:sodium symporter activity	molecular_function	0.043218	3	21		GO:0003840	gamma-glutamyltransferase activity	molecular_function	0.03873	1	4
HY6vsHC6	GO:0009521	photosystem	cellular_component	0.00057668	55	175		GO:0004659	prenyltransferase activity	molecular_function	0.041226	2	54
	GO:0009522	photosystem I	cellular_component	0.00061863	18	34		GO:0004623	phospholipase A2 activity	molecular_function	0.041252	1	6
	GO:0009654	photosystem II oxygen evolving complex	cellular_component	0.00061863	18	38		GO:0030414	peptidase inhibitor activity	molecular_function	0.04203	2	60
	GO:0034357	photosynthetic membrane	cellular_component	0.0012378	56	190		GO:0061134	peptidase regulator activity	molecular_function	0.04203	2	60
	GO:0009451	RNA modification	biological_process	0.0012378	42	118		GO:0005215	transporter activity	molecular_function	0.042285	20	1988
	GO:0043414	macromolecule methylation	biological_process	0.0029095	50	153		GO:0004425	indole-3-glycerol-phosphate synthase activity	molecular_function	0.042604	1	7
	GO:0005853	eukaryotic translation elongation factor 1 complex	cellular_component	0.0039556	9	11		GO:0006570	tyrosine metabolic process	biological_process	0.04364	1	10
	GO:0016741	transferase activity, transferring one-carbon groups	molecular_function	0.0039556	146	610		GO:0005272	sodium channel activity	molecular_function	0.043875	1	6
	GO:0009507	chloroplast	cellular_component	0.0052963	18	39		GO:0005375	copper ion transmembrane transporter activity	molecular_function	0.044623	1	14
	GO:0009536	plastid	cellular_component	0.0052963	18	39		GO:0035434	copper ion transmembrane transport	biological_process	0.044623	1	14
	GO:0006479	protein methylation	biological_process	0.0053108	36	103		GO:0022804	active transmembrane transporter activity	molecular_function	0.044862	7	438
	GO:0008213	protein alkylation	biological_process	0.0053108	36	103		GO:0033645	host cell endomembrane system	cellular_component	0.045733	1	6
	GO:0009538	photosystem I reaction center	cellular_component	0.00552	10	16		GO:0044165	host cell endoplasmic reticulum	cellular_component	0.045733	1	6
	GO:0032259	methylation	biological_process	0.00634	53	175		GO:0044167	host cell endoplasmic reticulum membrane	cellular_component	0.045733	1	6
	GO:0009579	thylakoid	cellular_component	0.00634	58	215		GO:0044385	integral to membrane of host cell	cellular_component	0.045733	1	6
	GO:0044436	thylakoid part	cellular_component	0.00634	58	215		GO:0044386	integral to host endoplasmic reticulum membrane	cellular_component	0.045733	1	6
	GO:0008168	methyltransferase activity	molecular_function	0.00634	135	569		GO:0017056	structural constituent of nuclear pore	molecular_function	0.047751	1	10
	GO:0008276	protein methyltransferase activity	molecular_function	0.01189	38	119	JY3vsJC3	GO:0009521	photosystem	cellular_component	4.26e-11	36	175
	GO:0009523	photosystem II	cellular_component	0.016599	38	132		GO:0034357	photosynthetic membrane	cellular_component	3.33e-10	36	190
	GO:0009452	7-methylguanosine RNA capping	biological_process	0.016807	14	27		GO:0009579	thylakoid	cellular_component	6.2e-10	38	215
	GO:0036260	RNA capping	biological_process	0.016807	14	27		GO:0044436	thylakoid part	cellular_component	6.2e-10	38	215
	GO:0008757	S-adenosylmethionine-dependent methyltransferase activity	molecular_function	0.02378	52	183		GO:0015979	photosynthesis	biological_process	3.29e-09	58	423
	GO:0008170	N-methyltransferase activity	molecular_function	0.02486	31	93		GO:0009522	photosystem I	cellular_component	3.06e-08	14	34
	GO:0042651	thylakoid membrane	cellular_component	0.02486	19	55		GO:0009654	photosystem II oxygen evolving complex	cellular_component	2.66e-07	13	38
	GO:0001510	RNA methylation	biological_process	0.02486	20	51		GO:0009538	photosystem I reaction center	cellular_component	1.5e-06	9	16
	GO:0010340	carboxyl-O-methyltransferase activity	molecular_function	0.02486	17	43		GO:0009523	photosystem II	cellular_component	7.54e-06	23	132
	GO:0051998	protein carboxyl O-methyltransferase activity	molecular_function	0.02486	17	43		GO:0042651	thylakoid membrane	cellular_component	8.75e-05	13	55
	GO:1990204	oxidoreductase complex	cellular_component	0.02486	23	76		GO:1990204	oxidoreductase complex	cellular_component	0.0019314	13	76
	GO:0004719	protein-L-isoaspartate (D-aspartate) O-methyltransferase activity	molecular_function	0.028797	14	32		GO:0042440	pigment metabolic process	biological_process	0.003529	43	386
	GO:0004645	phosphorylase activity	molecular_function	0.03664	6	7		GO:0006778	porphyrin-containing compound metabolic process	biological_process	0.010292	38	343
	GO:0008184	glycogen phosphorylase activity	molecular_function	0.03664	6	7		GO:0051188	cofactor biosynthetic process	biological_process	0.017054	45	451
	GO:0019898	extrinsic component of membrane	cellular_component	0.03664	25	82		GO:0046148	pigment biosynthetic process	biological_process	0.018751	37	333
	GO:0008171	O-methyltransferase activity	molecular_function	0.04286	27	88		GO:0051186	cofactor metabolic process	biological_process	0.0209	58	654
	GO:0003755	peptidyl-prolyl cis-trans isomerase activity	molecular_function	0.04286	19	55		GO:0033013	tetrapyrrole metabolic process	biological_process	0.024897	41	415
	GO:0016859	cis-trans isomerase activity	molecular_function	0.04286	19	55		GO:0019898	extrinsic component of membrane	cellular_component	0.038908	12	82
								GO:0006779	porphyrin-containing compound biosynthetic process	biological_process	0.039212	32	287
							JY6vsJC6	GO:0008704	5-carboxymethyl-2-hydroxymuconate delta-isomerase activity	molecular_function	0.00074709	1	1
								GO:0004252	serine-type endopeptidase activity	molecular_function	0.0010434	3	234
								GO:0006508	proteolysis	biological_process	0.0021631	5	1052
								GO:0008233	peptidase activity	molecular_function	0.0021963	5	1054
								GO:0043086	negative regulation of catalytic activity	biological_process	0.0023726	2	87
								GO:0044092	negative regulation of molecular function	biological_process	0.0023726	2	87
								GO:0004175	endopeptidase activity	molecular_function	0.003086	4	692
								GO:0008236	serine-type peptidase activity	molecular_function	0.0043294	3	373
								GO:0017171	serine hydrolase activity	molecular_function	0.0043294	3	373
								GO:0050790	regulation of catalytic activity	biological_process	0.0056238	2	131
								GO:0065009	regulation of molecular function	biological_process	0.0066651	2	142
								GO:0016863	intramolecular oxidoreductase activity, transposing C=C bonds	molecular_function	0.0069693	1	8
								GO:0009892	negative regulation of metabolic process	biological_process	0.0093656	2	169
								GO:0070011	peptidase activity, acting on L-amino acid peptides	molecular_function	0.0096614	4	947
								GO:0016855	racemase and epimerase activity, acting on amino acids and derivatives	molecular_function	0.011764	1	12
								GO:0036361	racemase activity, acting on amino acids and derivatives	molecular_function	0.011764	1	12
								GO:0004176	ATP-dependent peptidase activity	molecular_function	0.016179	1	19
								GO:0042802	identical protein binding	molecular_function	0.017658	2	234
								GO:0032801	receptor catabolic process	biological_process	0.018365	1	20
								GO:0008146	sulfotransferase activity	molecular_function	0.019552	1	20
								GO:0005875	microtubule associated complex	cellular_component	0.020878	1	22
								GO:0048519	negative regulation of biological process	biological_process	0.021836	2	259
								GO:0043112	receptor metabolic process	biological_process	0.023316	1	26
								GO:0019076	viral release from host cell	biological_process	0.025166	1	27
								GO:0017137	Rab GTPase binding	molecular_function	0.02703	1	34
								GO:0004455	ketol-acid reductoisomerase activity	molecular_function	0.02727	1	29
								GO:0016782	transferase activity, transferring sulfur-containing groups	molecular_function	0.028899	1	30
								GO:0016853	isomerase activity	molecular_function	0.032388	2	306
								GO:0005787	signal peptidase complex	cellular_component	0.03488	1	39
								GO:0006465	signal peptide processing	biological_process	0.03488	1	39
								GO:0016854	racemase and epimerase activity	molecular_function	0.036397	1	39
								GO:0016759	cellulose synthase activity	molecular_function	0.039544	1	51
								GO:0016760	cellulose synthase (UDP-forming) activity	molecular_function	0.039544	1	51
								GO:0016860	intramolecular oxidoreductase activity	molecular_function	0.041003	1	45
								GO:0005516	calmodulin binding	molecular_function	0.042513	1	53
								GO:0033644	host cell membrane	cellular_component	0.045397	1	51
								GO:0044218	other organism cell membrane	cellular_component	0.045397	1	51
								GO:0044279	other organism membrane	cellular_component	0.045397	1	51
