# Supplementary material for: Transcriptome analysis of Actinidia chinensis in response to Botryosphaeria dothidea infection
Source: PLoS One. 2020 Jan 8;15(1):e0227303. doi: 10.1371/journal.pone.0227303 (PMC6948751; doi:10.1371/journal.pone.0227303)
Supplement: S5 Table — (XLS) [file pone.0227303.s009.xls]

## Sheet: KEGG pathway analysis
Comparison	ID	Up-regulated KEGG pathway	Number of DEGs with pathway	Number of background genes with pathway	Corrected_P Value	Comparison	ID	Down-regulated KEGG pathway	Number of DEGs with pathway	Number of background genes with pathway	Corrected P-Value
HY1vsHC1	ath04075	Plant hormone signal transduction	23	271	0.00564332	HY1vsHC1	/
	ath00480	Glutathione metabolism	12	93	0.00564332	HY3vsHC3	ath00940	Phenylpropanoid biosynthesis	5	154	0.00469759
	ath01110	Biosynthesis of secondary metabolites	53	995	0.0190893	HY6vsHC6	ath00196	Photosynthesis - antenna proteins	19	22	0.0391489
HY3vsHC3	ath01110	Biosynthesis of secondary metabolites	78	995	0.0117814	JY1vsJC1	/
	ath00941	Flavonoid biosynthesis	7	21	0.0117814	JY3vsJC3	ath00195	Photosynthesis	35	77	4.24e-10
	ath00010	Glycolysis / Gluconeogenesis	15	112	0.0335975		ath00196	Photosynthesis - antenna proteins	17	22	2.38e-07
	ath00480	Glutathione metabolism	13	93	0.0366564		ath00860	Porphyrin and chlorophyll metabolism	22	45	5.02e-07
	ath00909	Sesquiterpenoid and triterpenoid biosynthesis	6	23	0.0366564		ath01100	Metabolic pathways	223	1861	0.00156502
	ath04626	Plant-pathogen interaction	18	164	0.0441137		ath00710	Carbon fixation in photosynthetic organisms	16	69	0.0392159
HY6vsHC6	ath04141	Protein processing in endoplasmic reticulum	136	220	5.56e-07	JY6vsJC6	ath00966	Glucosinolate biosynthesis	1	19	0.0477758
	ath00020	Citrate cycle (TCA cycle)	49	62	0.000270768		ath00592	alpha-Linolenic acid metabolism	1	33	0.0477758
	ath01200	Carbon metabolism	124	243	0.00132779		ath00071	Fatty acid degradation	1	40	0.0477758
	ath04145	Phagosome	56	86	0.00167087		ath00350	Tyrosine metabolism	1	40	0.0477758
	ath04144	Endocytosis	68	117	0.00306809
	ath00620	Pyruvate metabolism	52	83	0.00407119
	ath00010	Glycolysis / Gluconeogenesis	64	112	0.00481989
JY1vsJC1	ath04626	Plant-pathogen interaction	12	164	8.59716e-05
JY3vsJC3	ath04075	Plant hormone signal transduction	65	271	1.24e-05
	ath04626	Plant-pathogen interaction	43	164	0.000129637
	ath00270	Cysteine and methionine metabolism	27	99	0.00361186
	ath00562	Inositol phosphate metabolism	18	65	0.0297016
	ath04070	Phosphatidylinositol signaling system	18	66	0.0297016
JY6vsJC6	ath04626	Plant-pathogen interaction	22	164	6.38e-08
	ath00480	Glutathione metabolism	9	93	0.0290505
