# Supplementary material for: Transcriptome analysis of Actinidia chinensis in response to Botryosphaeria dothidea infection
Source: PLoS One. 2020 Jan 8;15(1):e0227303. doi: 10.1371/journal.pone.0227303 (PMC6948751; doi:10.1371/journal.pone.0227303)
Supplement: S6 Table — (XLSX) [file pone.0227303.s010.xlsx]

## Sheet: PRRs
Gene ID	annotations	Log2 (fold change)
		HY1vsHC1	HY3vsHC3	HY6vsHC6	JY1vsJC1	JY3vsJC3	JY6vsJC6
Achn000031	Receptor-like protein kinase; contains IPR011009 (Protein kinase-like domain), IPR013320 (Concanavalin A-like lectin/glucanase, subgroup)	--	--	-1.8785	--	--	--
Achn001031	Receptor-like protein kinase; contains IPR011009 (Protein kinase-like domain), IPR013320 (Concanavalin A-like lectin/glucanase, subgroup), IPR014729 (Rossmann-like alpha/beta/alpha sandwich fold)	--	--	-3.6861	-0.98037	-2.0526	--
Achn001971	Wall-associated receptor kinase 2; contains IPR000742 (Epidermal growth factor-like domain), IPR013695 (Wall-associated kinase)	--	--	0/14.921	--	--	--
Achn002181	Receptor protein kinase, putative; contains IPR011009 (Protein kinase-like domain), IPR011990 (Tetratricopeptide-like helical)	--	--	4.2664	--	--	--
Achn003021	Probable receptor-like protein kinase; contains IPR011009 (Protein kinase-like domain), IPR013320 (Concanavalin A-like lectin/glucanase, subgroup)	--	--	1.4702	--	1.0243	--
Achn004481	Putative receptor-like protein kinase family protein; contains IPR011009 (Protein kinase-like domain)	--	--	-2.0796	--	--	--
Achn004501	Receptor protein kinase, putative; contains IPR001611 (Leucine-rich repeat), IPR003591 (Leucine-rich repeat, typical subtype)	--	--	-6.8508	--	--	--
Achn004721	Lectin receptor kinase-like protein; contains IPR008985 (Concanavalin A-like lectin/glucanases superfamily)	--	--	-1.8073	--	--	--
Achn006531	Pheromone receptor-like protein; contains IPR007789 (Protein of unknown function DUF688), IPR012442 (Protein of unknown function DUF1645)	--	--	5.0814	--	--	--
Achn007531	Serine/threonine-protein kinase; contains IPR000742 (Epidermal growth factor-like domain), IPR000858 (S-locus glycoprotein)	--	2.5042	--	--	--	--
Achn008211	Golgi SNAP receptor complex member; contains IPR027027 (GOSR2/Membrin/Bos1)	--	--	--	--	0.97609	--
Achn010801	Receptor protein kinase, putative; contains IPR007599 (Derlin), IPR011009 (Protein kinase-like domain), IPR013083 (Zinc finger, RING/FYVE/PHD-type)	--	0.94053	--	--	--	--
Achn010921	Receptor-like protein kinase; contains IPR011009 (Protein kinase-like domain), IPR013320 (Concanavalin A-like lectin/glucanase, subgroup)	--	--	2.2659	--	2.4892	--
Achn011931	Putative receptor-like kinase; contains IPR001611 (Leucine-rich repeat), IPR011009 (Protein kinase-like domain)	--	--	-5.6551	--	--	--
Achn011991	Receptor-like protein kinase; contains IPR011009 (Protein kinase-like domain), IPR013320 (Concanavalin A-like lectin/glucanase, subgroup)	--	--	--	--	1.1766	--
Achn012191	Probable receptor-like protein kinase; contains IPR011009 (Protein kinase-like domain)	--	--	-2.509	--	-1.4114	--
Achn012321	Receptor-like protein kinase; contains IPR011009 (Protein kinase-like domain)	--	--	1.9147	--	--	--
Achn012391	Putative receptor-like protein kinase family protein; contains IPR011009 (Protein kinase-like domain), IPR024788 (Malectin-like carbohydrate-binding domain)	--	--	-2.1127	--	--	--
Achn013081	Putative receptor kinase; contains IPR011009 (Protein kinase-like domain)	--	--	-2.2361	--	--	--
Achn013341	Receptor protein kinase, putative; contains IPR011009 (Protein kinase-like domain), IPR013210 (Leucine-rich repeat-containing N-terminal, type 2)	--	--	2.6009	--	--	--
Achn014411	Receptor kinase; contains IPR003591 (Leucine-rich repeat, typical subtype), IPR011009 (Protein kinase-like domain)	--	--	-1.6369	--	--	--
Achn014831	Putative receptor-like protein kinase; contains IPR011009 (Protein kinase-like domain), IPR023413 (Green fluorescent protein-like)	--	2.6447	--	--	--	--
Achn015551	Receptor-like kinase; contains IPR001611 (Leucine-rich repeat), IPR003591 (Leucine-rich repeat, typical subtype), IPR011009 (Protein kinase-like domain)	1.8658	2.4759	4.2503	--	1.8744	--
Achn019121	Receptor-like protein kinase; contains IPR001611 (Leucine-rich repeat), IPR003591 (Leucine-rich repeat, typical subtype)	--	--	-3.3521	--	--	--
Achn021051	Receptor-like protein kinase; contains IPR011009 (Protein kinase-like domain)	--	--	-1.4603	--	--	--
Achn021581	Putative receptor kinase; contains IPR008985 (Concanavalin A-like lectin/glucanases superfamily), IPR011009 (Protein kinase-like domain)	1.2637	1.9781	4.3002	--	2.3642	--
Achn022381	Receptor-like protein kinase; contains IPR011009 (Protein kinase-like domain), IPR018392 (Peptidoglycan-binding lysin domain)	--	--	--	--	4.9885	--
Achn022401	Receptor-like kinase; contains IPR011009 (Protein kinase-like domain)	--	--	3.4093	--	--	--
Achn024861	Probable receptor-like protein kinase; contains IPR011009 (Protein kinase-like domain)	--	1.7842	--	--	--	--
Achn025111	Abscisic acid receptor PYR1; contains IPR019587 (Polyketide cyclase/dehydrase), IPR023393 (START-like domain)	--	--	3.4563	--	--	--
Achn025221	Wall-associated receptor kinase-like protein; contains IPR013695 (Wall-associated kinase), IPR025287 (Wall-associated receptor kinase galacturonan-binding domain)	--	3.2624	3.1889	--	--	--
Achn025231	Wall-associated receptor kinase-like protein; contains IPR013695 (Wall-associated kinase), IPR025287 (Wall-associated receptor kinase galacturonan-binding domain)	--	4.1533	--	--	--	--
Achn025551	Pheromone receptor-like protein; contains IPR006869 (Domain of unknown function DUF547), IPR012442 (Protein of unknown function DUF1645)	--	--	4.1411	--	4.4974	--
Achn025591	Putative receptor-like protein kinase; contains IPR011009 (Protein kinase-like domain), IPR013320 (Concanavalin A-like lectin/glucanase, subgroup)	--	1.828	--	--	1.9832	--
Achn027371	Probable receptor-like protein kinase; contains IPR011009 (Protein kinase-like domain), IPR013320 (Concanavalin A-like lectin/glucanase, subgroup)	--	--	2.2609	--	--	--
Achn027721	Receptor-like kinase; contains IPR011009 (Protein kinase-like domain), IPR024788 (Malectin-like carbohydrate-binding domain)	--	--	-3.083	--	--	--
Achn027731	Receptor-like kinase; contains IPR011009 (Protein kinase-like domain), IPR024788 (Malectin-like carbohydrate-binding domain)	--	--	-1.5047	--	--	--
Achn028221	Putative receptor-like protein kinase; contains IPR011009 (Protein kinase-like domain), IPR013320 (Concanavalin A-like lectin/glucanase, subgroup)	--	--	2.1245	--	--	--
Achn029141	Receptor-like kinase; contains IPR011009 (Protein kinase-like domain), IPR013320 (Concanavalin A-like lectin/glucanase, subgroup)	--	--	22.170/0	--	--	--
Achn031431	Serine/threonine-protein kinase; contains IPR000742 (Epidermal growth factor-like domain), IPR000858 (S-locus glycoprotein)	--	3.203	5.8226	--	2.8645	4.3964
Achn031671	Receptor protein kinase, putative; contains IPR000999 (Ribonuclease III domain)	--	--	3.2453	--	--	--
Achn032181	Receptor-like kinase; contains IPR011009 (Protein kinase-like domain), IPR013210 (Leucine-rich repeat-containing N-terminal, type 2), IPR013320 (Concanavalin A-like lectin/glucanase, subgroup)	-1.0348	--	--	-1.5454	-2.3085	--
Achn032221	Putative receptor-like protein kinase; contains IPR002902 (Gnk2-homologous domain), IPR011009 (Protein kinase-like domain)	--	1.2213	-4.7179	--	--	--
Achn032541	Putative receptor-like protein kinase; contains IPR001611 (Leucine-rich repeat), IPR011009 (Protein kinase-like domain)	--	--	--	--	1.2146	--
Achn034341	Putative serine/threonine-protein kinase receptor	--	--	2.8005	--	--	--
Achn034771	Putative receptor-like protein kinase; contains IPR001611 (Leucine-rich repeat), IPR011009 (Protein kinase-like domain), IPR013210 (Leucine-rich repeat-containing N-terminal, type 2), IPR013320 (Concanavalin A-like lectin/glucanase, subgroup)	--	--	--	5.1212	5.8783	--
Achn035961	Receptor-like protein kinase 1; contains IPR001611 (Leucine-rich repeat), IPR011009 (Protein kinase-like domain), IPR013210 (Leucine-rich repeat-containing N-terminal, type 2)	--	--	0/14.428	--	--	--
Achn036071	Lectin receptor kinase; contains IPR008985 (Concanavalin A-like lectin/glucanases superfamily)	-1.0448		-3.8865	-1.3041	-1.8994	--
Achn036461	Probable L-type lectin-domain containing receptor kinase VI.1; contains IPR008985 (Concanavalin A-like lectin/glucanases superfamily), IPR011009 (Protein kinase-like domain)	--	--	4.7364	--	--	--
Achn037141	Abscisic acid receptor PYL4; contains IPR019587 (Polyketide cyclase/dehydrase), IPR023393 (START-like domain)	--	--	1.892	1.3682	--	--
Achn037721	Putative receptor-like protein kinase; contains IPR011009 (Protein kinase-like domain), IPR025287 (Wall-associated receptor kinase galacturonan-binding domain)	--	2.0136	2.1888	--	1.9294	--
Achn038771	Putative Receptor-like protein kinase 2; contains IPR001611 (Leucine-rich repeat), IPR011009 (Protein kinase-like domain)	--	--	4.3123	--	4.6575	--
Achn038781	Putative Receptor-like protein kinase 2; contains IPR011009 (Protein kinase-like domain)	--	--	4.8886	--	--	--
Achn039781	Receptor protein kinase, putative; contains IPR011009 (Protein kinase-like domain), IPR013320 (Concanavalin A-like lectin/glucanase, subgroup)	--	--	3.1736	0.91766	1.6543	--
Achn039791	S-receptor kinase; contains IPR011009 (Protein kinase-like domain)	--	--	2.9325	--	1.6735	--
Achn040171	Probable receptor-like protein kinase; contains IPR011009 (Protein kinase-like domain)	--	2.3371	3.7068	--	--	--
Achn040351	Receptor protein kinase, putative; contains IPR011009 (Protein kinase-like domain), IPR011990 (Tetratricopeptide-like helical)	1.5358	--	6.9182	--	3.2521	2.6593
Achn041501	Receptor protein kinase, putative; contains IPR011009 (Protein kinase-like domain), IPR013320 (Concanavalin A-like lectin/glucanase, subgroup)	--	--	6.6042	--	--	--
Achn041851	Putative Receptor-like protein kinase 2; contains IPR001611 (Leucine-rich repeat), IPR011009 (Protein kinase-like domain)	--	--	-2.9297	--	--	--
Achn042171	Cysteine-rich venom protein 1; contains IPR001283 (Allergen V5/Tpx-1-related)	--	--	-3.398	--	--	--
Achn043961	Kinase, putative; contains IPR025287 (Wall-associated receptor kinase galacturonan-binding domain)	-2.6221	--	--	--	--	--
Achn047781	Receptor-like protein kinase; contains IPR011009 (Protein kinase-like domain)	--	--	-4.2355	--	--	--
Achn049981	Receptor-like protein kinase; contains IPR011009 (Protein kinase-like domain)	--	--	2.5249	--	--	--
Achn050261	Putative receptor-like protein kinase; contains IPR011009 (Protein kinase-like domain)	--	--	1.495	--	--	--
Achn050521	Receptor-like kinase; contains IPR011009 (Protein kinase-like domain)	-1.174	--	-6.0294	--	--	--
Achn050751	Receptor protein kinase, putative; contains IPR011009 (Protein kinase-like domain), IPR018392 (Peptidoglycan-binding lysin domain)	0.8728	--	--	--	--	--
Achn051101	Putative mitochondrial import receptor subunit tom34; contains IPR011990 (Tetratricopeptide-like helical)	--	--	--	--	1.441	--
Achn051751	Probable receptor-like protein kinase; contains IPR011009 (Protein kinase-like domain), IPR013320 (Concanavalin A-like lectin/glucanase, subgroup)	--	--	--	0.95132	1.5352	--
Achn054581	Leucine-rich repeat receptor-like serine/threonine-protein kinase; contains IPR013210 (Leucine-rich repeat-containing N-terminal, type 2), IPR025875 (Leucine rich repeat 4)	--	--	--	--	--	2.6291
Achn054661	Receptor-like protein kinase; contains IPR024788 (Malectin-like carbohydrate-binding domain)	--	--	2.8803	--	--	4.5473
Achn054671	Putative receptor-like protein kinase family protein; contains IPR011009 (Protein kinase-like domain)	--	--	1.3019	--	1.2184	--
Achn055101	Receptor kinase-like protein; contains IPR011009 (Protein kinase-like domain)	--	--	1.5888		3.7616	3.2935
Achn055731	Receptor-like kinase; contains IPR011009 (Protein kinase-like domain), IPR024788 (Malectin-like carbohydrate-binding domain)	--	--	0/14.802	--	--	--
Achn055861	Adiponectin receptor protein; contains IPR004254 (Hly-III-related)	--	--	1.3401	--	--	--
Achn056661	Protein serine/threonine kinase; contains IPR011009 (Protein kinase-like domain)	--	--	-3.8022	--	--	--
Achn056741	Receptor-like kinase; contains IPR011009 (Protein kinase-like domain), IPR013320 (Concanavalin A-like lectin/glucanase, subgroup)	--	--	3.6629	--	--	--
Achn056771	Receptor-like kinase; contains IPR011009 (Protein kinase-like domain), IPR013320 (Concanavalin A-like lectin/glucanase, subgroup)	--	--	31.158/0	--	--	--
Achn057591	Receptor-like protein kinase; contains IPR001611 (Leucine-rich repeat)	--	--	-1.2153	--	--	--
Achn058041	Receptor protein kinase, putative; contains IPR011009 (Protein kinase-like domain), IPR013210 (Leucine-rich repeat-containing N-terminal, type 2)	--	--	--	--	2.063	--
Achn060591	Receptor protein kinase-like protein; contains IPR011009 (Protein kinase-like domain), IPR013320 (Concanavalin A-like lectin/glucanase, subgroup)	--	--	--	--	-0.96338	--
Achn062341	Receptor-like kinase; contains IPR011009 (Protein kinase-like domain)	--	--	-2.6563	--	--	--
Achn062371	Receptor-like protein kinase; contains IPR011009 (Protein kinase-like domain)	--	--	1.052	--	--	--
Achn063691	Receptor-like kinase; contains IPR011009 (Protein kinase-like domain), IPR012336 (Thioredoxin-like fold)	--	--	-1.8472	--	--	--
Achn064261	Putative receptor-like protein kinase 2; contains IPR011009 (Protein kinase-like domain)	--	--	-2.8866	--	--	--
Achn064371	Receptor kinase, putative; contains IPR011009 (Protein kinase-like domain)	--	--	-4.4265	--	--	--
Achn065141	Ethylene receptor; contains IPR003018 (GAF domain), IPR005467 (Signal transduction histidine kinase, core), IPR009082 (Signal transduction histidine kinase, homodimeric domain)	--	--	--	0.89173	2.1286	--
Achn065371	Golgi SNAP receptor complex member 1; contains IPR023601 (Golgi SNAP receptor complex, subunit 1)	--	--	--	--	1.3869	--
Achn065401	Receptor-like protein kinase; contains IPR011009 (Protein kinase-like domain)	--	--	2.6533	--	--	--
Achn065511	Putative receptor-like protein kinase; contains IPR003311 (AUX/IAA protein), IPR021720 (Malectin)	--	--	--	1.0036	--	--
Achn065591	Lectin receptor-like kinase Tg-20; contains IPR008985 (Concanavalin A-like lectin/glucanases superfamily), IPR011009 (Protein kinase-like domain)	--	--	4.6187	--	4.5222	--
Achn066221	Receptor-like protein kinase; contains IPR011009 (Protein kinase-like domain)	--	--	-3.5279	--	--	--
Achn066391	Probable receptor-like protein kinase; contains IPR011009 (Protein kinase-like domain)	--	--	5.085	--	--	--
Achn067861	Ethylene receptor 2; contains IPR009082 (Signal transduction histidine kinase, homodimeric domain), IPR011006 (CheY-like superfamily), IPR014525 (Signal transduction histidine kinase, hybrid-type, ethylene sensor)	--	--	--	0.89953	2.8475	--
Achn069051	Receptor-like protein kinase; contains IPR011009 (Protein kinase-like domain), IPR013320 (Concanavalin A-like lectin/glucanase, subgroup)	--	--	-4.9524	--	--	--
Achn069371	Putative receptor protein kinase; contains IPR011009 (Protein kinase-like domain), IPR013320 (Concanavalin A-like lectin/glucanase, subgroup)	--	--	1.7977	--	1.023	--
Achn069541	N-acetylated-alpha-linked acidic dipeptidase 2; contains IPR007365 (Transferrin receptor-like, dimerisation domain)	--	--	--	--	-1.32	--
Achn070881	Receptor-like kinase; contains IPR011009 (Protein kinase-like domain), IPR013320 (Concanavalin A-like lectin/glucanase, subgroup)	--	--	-1.9043	--	--	--
Achn071491	Probable leucine-rich repeat receptor-like protein kinase; contains IPR001611 (Leucine-rich repeat)	--	--	-3.9451	--	--	--
Achn071711	Receptor protein kinase, putative; contains IPR011009 (Protein kinase-like domain), IPR011990 (Tetratricopeptide-like helical)	--	--	2.6568	--	--	--
Achn071781	Receptor protein kinase, putative; contains IPR011009 (Protein kinase-like domain), IPR013083 (Zinc finger, RING/FYVE/PHD-type)	--	--	-2.2182	--	--	--
Achn072601	Probable receptor-like protein kinase; contains IPR011009 (Protein kinase-like domain), IPR015425 (Actin-binding FH2)	--	--	2.3211	--	--	--
Achn072851	Serine/threonine-protein kinase; contains IPR000858 (S-locus glycoprotein), IPR003609 (Apple-like), IPR011009 (Protein kinase-like domain)	--	--	--	--	4.2118	--
Achn072961	Receptor-like kinase; contains IPR011009 (Protein kinase-like domain)	--	--	0/8.683	--	--	--
Achn075001	Receptor-like kinase; contains IPR001611 (Leucine-rich repeat), IPR003591 (Leucine-rich repeat, typical subtype)	--	--	-2.5214	--	--	--
Achn076061	Probable receptor-like protein kinase; contains IPR011009 (Protein kinase-like domain)	--	--	1.3795	--	--	--
Achn077321	Putative receptor-like protein kinase; contains IPR001611 (Leucine-rich repeat), IPR011009 (Protein kinase-like domain)	--	--	--	--	1.3712	--
Achn077901	Leucine-rich repeat receptor-like serine/threonine-protein kinase; contains IPR025875 (Leucine rich repeat 4)	--	-2.5232	--	--	--	--
Achn078021	Receptor-like kinase; contains IPR011009 (Protein kinase-like domain)	--	--	-2.7335	--	--	--
Achn078381	Cysteine-rich repeat secretory protein; contains IPR002902 (Gnk2-homologous domain)	--	--	-3.3848	--	--	--
Achn078461	Receptor-like kinase; contains IPR011009 (Protein kinase-like domain), IPR013320 (Concanavalin A-like lectin/glucanase, subgroup)	--	--	-2.3138	--	--	--
Achn078581	Receptor-like kinase; contains IPR001611 (Leucine-rich repeat), IPR011009 (Protein kinase-like domain)	--	1.3082	--	--	--	--
Achn078911	Receptor protein kinase; contains IPR001611 (Leucine-rich repeat), IPR003591 (Leucine-rich repeat, typical subtype)	--	--	-2.4547	--	--	--
Achn079431	Putative receptor-like protein kinase; contains IPR001611 (Leucine-rich repeat), IPR003591 (Leucine-rich repeat, typical subtype)	--	--	-2.1941	--	--	--
Achn080161	Receptor-like protein kinase; contains IPR011009 (Protein kinase-like domain), IPR013320 (Concanavalin A-like lectin/glucanase, subgroup)	--	--	1.6084	--	--	3.0178
Achn081271	Receptor protein kinase, putative; contains IPR011009 (Protein kinase-like domain), IPR013083 (Zinc finger, RING/FYVE/PHD-type)	--	--	-2.9559	-1.0782	-2.0152	--
Achn082651	Probable receptor-like protein kinase; contains IPR011009 (Protein kinase-like domain)	0.90892	--	--	--	--	--
Achn082971	Leucine-rich repeat receptor-like protein kinase; contains IPR001611 (Leucine-rich repeat), IPR003591 (Leucine-rich repeat, typical subtype)	--	--	--	--	-1.7805	--
Achn083581	Gibberellin receptor GID1, putative; contains IPR013094 (Alpha/beta hydrolase fold-3)	--	--	-1.8592	--	--	--
Achn085791	Receptor kinase-like protein; contains IPR011009 (Protein kinase-like domain)	--	--	1.8795	--	--	--
Achn087941	Putative receptor protein kinase; contains IPR001611 (Leucine-rich repeat), IPR011009 (Protein kinase-like domain)	--	--	-2.4612	--	--	--
Achn088331	Probable receptor-like protein kinase; contains IPR011009 (Protein kinase-like domain)	--	--	0/17.985	--	--	--
Achn089391	Receptor protein kinase-like protein; contains IPR011009 (Protein kinase-like domain), IPR013320 (Concanavalin A-like lectin/glucanase, subgroup)	--	--	-1.6749	--	-1.004	--
Achn089711	Receptor-like protein kinase; contains IPR001611 (Leucine-rich repeat), IPR011009 (Protein kinase-like domain), IPR013320 (Concanavalin A-like lectin/glucanase, subgroup), IPR020864 (Membrane attack complex component/perforin (MACPF) domain), IPR021720 (Malectin)	--	1.4769	3.3515	--	1.771	--
Achn091611	Receptor-like protein kinase; contains IPR011009 (Protein kinase-like domain)	--	1.7877	--	--	0.95257	--
Achn093831	Receptor-like protein kinase; contains IPR001480 (Bulb-type lectin domain), IPR011009 (Protein kinase-like domain)	3.3134	--	3.8504	--	4.5315	--
Achn095411	Probable receptor-like protein kinase; contains IPR011009 (Protein kinase-like domain), IPR013320 (Concanavalin A-like lectin/glucanase, subgroup)	--	--	--	--	3.7584	2.9947
Achn097611	Receptor-like protein kinase; contains IPR011009 (Protein kinase-like domain), IPR013320 (Concanavalin A-like lectin/glucanase, subgroup)	--	--	-4.3239	--	--	--
Achn100901	Receptor protein kinase; contains IPR011009 (Protein kinase-like domain)	--	--	-5.8383	--	--	--
Achn101251	Ethylene receptor, putative; contains IPR009082 (Signal transduction histidine kinase, homodimeric domain)	--	--	--	--	2.7123	--
Achn101261	Ethylene receptor, putative; contains IPR011006 (CheY-like superfamily)	--	--	--	--	2.4125	--
Achn103151	Mitochondrial import receptor subunit TOM34; contains IPR011990 (Tetratricopeptide-like helical)	--	--	--	--	0.93738	--
Achn105131	Somatic embryogenesis receptor kinase; contains IPR013210 (Leucine-rich repeat-containing N-terminal, type 2)	--	1.722	2.008	--	--	--
Achn105991	Receptor protein kinase, putative; contains IPR011009 (Protein kinase-like domain), IPR011990 (Tetratricopeptide-like helical)	--	--	0/27.101	--	--	--
Achn106521	Protein kinase family protein; contains IPR025287 (Wall-associated receptor kinase galacturonan-binding domain)	--	--	3.1628	--	--	--
Achn106531	Putative receptor-like protein kinase; contains IPR011009 (Protein kinase-like domain)	--	2.6939	3.8371	--	--	--
Achn107001	Receptor-like protein kinase; contains IPR024788 (Malectin-like carbohydrate-binding domain)	--	--	-4.4954	--	-1.1657	--
Achn108001	Receptor protein kinase, putative; contains IPR011009 (Protein kinase-like domain), IPR013083 (Zinc finger, RING/FYVE/PHD-type), IPR014729 (Rossmann-like alpha/beta/alpha sandwich fold)	--	--	2.7763	--	2.1953	--
Achn108041	Probable receptor-like protein kinase; contains IPR011009 (Protein kinase-like domain)	--	--	--	--	1.0416	--
Achn108521	Putative receptor-like protein kinase family protein; contains IPR011009 (Protein kinase-like domain), IPR024788 (Malectin-like carbohydrate-binding domain)	--	--	--	--	1.8104	--
Achn109321	Probable receptor-like protein kinase; contains IPR011009 (Protein kinase-like domain)	--	1.4466	--	--	--	--
Achn109831	Receptor-like kinase; contains IPR003591 (Leucine-rich repeat, typical subtype), IPR011009 (Protein kinase-like domain)	--	--	--	--	-2.8917	--
Achn109841	Receptor-like kinase; contains IPR001611 (Leucine-rich repeat), IPR003591 (Leucine-rich repeat, typical subtype)	--	--	-5.1324	--	--	--
Achn110601	Receptor kinase; contains IPR001611 (Leucine-rich repeat), IPR003591 (Leucine-rich repeat, typical subtype)	--	--	1.937	--	--	--
Achn110971	Receptor-like protein kinase; contains IPR011009 (Protein kinase-like domain)	--	--	1.3933	--	1.7715	2.1897
Achn110981	Putative receptor-like protein kinase	--	--	--	--	2.0931	2.1999
Achn111321	Serine/threonine-protein kinase; contains IPR000858 (S-locus glycoprotein), IPR001480 (Bulb-type lectin domain), IPR003609 (Apple-like), IPR011009 (Protein kinase-like domain), IPR024171 (S-receptor-like serine/threonine-protein kinase)	--	--	-2.137	--	--	--
Achn111801	Cysteine-rich receptor-like protein kinase; contains IPR002902 (Gnk2-homologous domain)	--	--	-4.864	--	--	--
Achn111821	Cysteine-rich receptor-like protein kinase; contains IPR002902 (Gnk2-homologous domain), IPR011009 (Protein kinase-like domain)	--	--	4.0397	--	--	--
Achn112311	Putative receptor-like protein kinase; contains IPR008985 (Concanavalin A-like lectin/glucanases superfamily), IPR011009 (Protein kinase-like domain)	--	--	--	--	2.4229	--
Achn113931	Receptor-like protein kinase; contains IPR001611 (Leucine-rich repeat), IPR011009 (Protein kinase-like domain), IPR025875 (Leucine rich repeat 4)	--	--	--	--	2.0121	2.8056
Achn114411	Receptor-like protein kinase; contains IPR001611 (Leucine-rich repeat), IPR003591 (Leucine-rich repeat, typical subtype)	--	--	-1.8441	--	--	--
Achn115291	Putative receptor-like protein kinase; contains IPR001611 (Leucine-rich repeat), IPR003591 (Leucine-rich repeat, typical subtype)	--	--	-5.5921	--	--	--
Achn115961	Receptor protein kinase; contains IPR011009 (Protein kinase-like domain)	--	--	-2.074	--	--	--
Achn118191	Putative receptor-like protein kinase family protein; contains IPR011009 (Protein kinase-like domain)	--	--	-3.5225	--	--	--
Achn120511	Receptor-like protein kinase	--	--	2.9333	--	--	--
Achn122071	Putative receptor protein kinase; contains IPR001611 (Leucine-rich repeat), IPR003591 (Leucine-rich repeat, typical subtype)	--	2.2795	5.1778	--	--	--
Achn122091	Leucine-rich repeat receptor protein kinase; contains IPR001611 (Leucine-rich repeat), IPR003591 (Leucine-rich repeat, typical subtype)	--	--	-2.6816	--	--	--
Achn122881	Receptor-like kinase; contains IPR011009 (Protein kinase-like domain), IPR013320 (Concanavalin A-like lectin/glucanase, subgroup)	--	--	-5.4665	--	--	--
Achn123521	Putative leucine-rich repeat receptor-like protein kinase family protein; contains IPR001611 (Leucine-rich repeat), IPR013210 (Leucine-rich repeat-containing N-terminal, type 2)	1.4569	--	--	--	1.4976	--
Achn123751	Receptor-like protein kinase; contains IPR001480 (Bulb-type lectin domain), IPR003609 (Apple-like), IPR011009 (Protein kinase-like domain), IPR013320 (Concanavalin A-like lectin/glucanase, subgroup)	--	--	1.3991	--	--	--
Achn126751	Receptor-like protein kinase 1-like; contains IPR001611 (Leucine-rich repeat), IPR011009 (Protein kinase-like domain)	--	1.2729	--	--	--	--
Achn127591	Receptor protein kinase-like protein; contains IPR011009 (Protein kinase-like domain), IPR013320 (Concanavalin A-like lectin/glucanase, subgroup)	--	--	-1.952	--	--	--
Achn127741	Receptor-like protein kinase; contains IPR001611 (Leucine-rich repeat), IPR003591 (Leucine-rich repeat, typical subtype)	--	--	-4.8808	--	--	--
Achn129471	Receptor-like kinase; contains IPR011009 (Protein kinase-like domain), IPR013320 (Concanavalin A-like lectin/glucanase, subgroup)	--	--	--	--	1.7403	--
Achn129641	Probable receptor-like protein kinase; contains IPR011009 (Protein kinase-like domain), IPR015943 (WD40/YVTN repeat-like-containing domain)	--	--	-1.2919	--	--	--
Achn131311	Gibberellin receptor GID1; contains IPR013094 (Alpha/beta hydrolase fold-3)	--	--		--	--	3.0855
Achn131651	Putative receptor kinase; contains IPR011009 (Protein kinase-like domain)	--	--	-3.1498	--	--	--
Achn131811	Putative receptor-like protein kinase; contains IPR011009 (Protein kinase-like domain), IPR013320 (Concanavalin A-like lectin/glucanase, subgroup)	1.451	--	3.5366	--	--	2.6296
Achn133191	Receptor-like protein kinase; contains IPR011009 (Protein kinase-like domain)	--	--	4.0486	--	--	--
Achn135701	Putative leucine-rich repeat receptor-like protein kinase family protein; contains IPR001611 (Leucine-rich repeat)	--	--	-1.7393	--	--	--
Achn135921	Receptor-like kinase; contains IPR011009 (Protein kinase-like domain)	--	--	1.4843	--	--	--
Achn135931	Receptor-like kinase; contains IPR011009 (Protein kinase-like domain)	--	--	1.6635	--	--	--
Achn137051	Putative receptor-like protein kinase; contains IPR001611 (Leucine-rich repeat), IPR003591 (Leucine-rich repeat, typical subtype)	--	--	--	--	1.6418	--
Achn139851	Receptor-like protein kinase; contains IPR001611 (Leucine-rich repeat), IPR011009 (Protein kinase-like domain), IPR021720 (Malectin)	1.5487	6.0402	7.6228	--	--	--
Achn140031	Receptor-like protein kinase; contains IPR011009 (Protein kinase-like domain)	--	--	-3.31	--	--	--
Achn144451	Receptor-like kinase; contains IPR002314 (Aminoacyl-tRNA synthetase, class II (G/ H/ P/ S), conserved domain)	--	--	2.1855	--	--	--
Achn145181	Probable receptor-like protein kinase; contains IPR011009 (Protein kinase-like domain)	--	--	2.836	--	--	--
Achn145211	Probable receptor-like protein kinase; contains IPR011009 (Protein kinase-like domain)	--	--	-2.5408	--	--	--
Achn146011	Putative receptor protein kinase; contains IPR011009 (Protein kinase-like domain), IPR013320 (Concanavalin A-like lectin/glucanase, subgroup)	--	--	--	--	1.0641	--
Achn147851	Receptor kinase; contains IPR011009 (Protein kinase-like domain), IPR013210 (Leucine-rich repeat-containing N-terminal, type 2)	--	--	-5.6682	--	0/18.578	--
Achn148111	Abscisic acid receptor PYL4; contains IPR019587 (Polyketide cyclase/dehydrase), IPR023393 (START-like domain)	--	--	--	--	--	3.7147
Achn149521	Probable receptor-like protein kinase; contains IPR011009 (Protein kinase-like domain), IPR013320 (Concanavalin A-like lectin/glucanase, subgroup)	--	--	--	--	1.2869	--
Achn151891	Probable receptor-like protein kinase; contains IPR011009 (Protein kinase-like domain)	--	--	-3.2435	--	--	--
Achn152851	Probable receptor-like protein kinase; contains IPR011009 (Protein kinase-like domain), IPR013320 (Concanavalin A-like lectin/glucanase, subgroup)	--	--	2.918	--	3.2353	--
Achn152861	Probable receptor-like protein kinase; contains IPR011009 (Protein kinase-like domain)	--	--	3.4898	--	3.0831	2.6632
Achn152931	Receptor protein kinase, putative; contains IPR011009 (Protein kinase-like domain), IPR011990 (Tetratricopeptide-like helical)	--	--	-6.5915	--	-1.2962	--
Achn153811	Probable receptor-like protein kinase; contains IPR011009 (Protein kinase-like domain)	1.0906	1.8574	3.425	--	2.9829	--
Achn154191	Receptor protein kinase, putative; contains IPR011009 (Protein kinase-like domain)	--	--	-4.6305	--	--	--
Achn154341	Putative receptor-like protein kinase; contains IPR011009 (Protein kinase-like domain), IPR013320 (Concanavalin A-like lectin/glucanase, subgroup)	--	--	-2.7201	--	-2.2858	--
Achn154491	Lectin receptor kinase; contains IPR008985 (Concanavalin A-like lectin/glucanases superfamily)	--	--	-2.1732	--	-1.3475	--
Achn154751	Pheromone receptor-like protein; contains IPR012442 (Protein of unknown function DUF1645)	3.6908	--	7.0271	--	--	--
Achn156661	Receptor protein kinase, putative; contains IPR011009 (Protein kinase-like domain), IPR013210 (Leucine-rich repeat-containing N-terminal, type 2)	--	--	--	--	1.4353	--
Achn156741	Probable receptor-like protein kinase; contains IPR011009 (Protein kinase-like domain), IPR020864 (Membrane attack complex component/perforin (MACPF) domain), IPR021720 (Malectin)	--	1.5725	2.7152	--	--	--
Achn157751	Receptor-like protein kinase; contains IPR001611 (Leucine-rich repeat), IPR003591 (Leucine-rich repeat, typical subtype), IPR011009 (Protein kinase-like domain)	--	--	-2.6231	--	--	--
Achn158001	Receptor-like kinase; contains IPR011009 (Protein kinase-like domain), IPR011598 (Myc-type, basic helix-loop-helix (bHLH) domain)	--	--	--	--	1.9629	--
Achn158931	Protein ssh4; contains IPR003877 (SPla/RYanodine receptor SPRY), IPR008985 (Concanavalin A-like lectin/glucanases superfamily)	--	--	--	1.485	3.35	--
Achn159091	Receptor protein kinase-like protein; contains IPR001611 (Leucine-rich repeat), IPR003591 (Leucine-rich repeat, typical subtype), IPR011009 (Protein kinase-like domain)	--	--	-1.3015	--	--	--
Achn160451	Golgi SNAP receptor complex member 1; contains IPR007087 (Zinc finger, C2H2), IPR023601 (Golgi SNAP receptor complex, subunit 1)	--	--	--	--	1.5597	--
Achn160591	Probable LRR receptor-like serine/threonine-protein kinase; contains IPR021720 (Malectin)	1.0201	--	--	--	1.1343	--
Achn160701	Receptor protein kinase, putative; contains IPR000743 (Glycoside hydrolase, family 28), IPR011009 (Protein kinase-like domain)	--	--	4.9209	--	--	--
Achn160931	Receptor-like kinase; contains IPR001611 (Leucine-rich repeat), IPR003591 (Leucine-rich repeat, typical subtype), IPR011009 (Protein kinase-like domain)	--	--	-3.1432	--	--	--
Achn162521	Receptor protein kinase, putative; contains IPR001611 (Leucine-rich repeat), IPR003591 (Leucine-rich repeat, typical subtype), IPR011009 (Protein kinase-like domain)	--	--	0/45.857	--	--	--
Achn166361	Receptor-like protein kinase; contains IPR011009 (Protein kinase-like domain)	--	--	6.1361	--	9.153/0	3.7063
Achn167171	Putative receptor-like protein kinase family protein; contains IPR011009 (Protein kinase-like domain), IPR013320 (Concanavalin A-like lectin/glucanase, subgroup)	--	--	--	--	1.2853	--
Achn167571	Putative receptor-like protein kinase; contains IPR011009 (Protein kinase-like domain)	--	--	3.5969	--	--	--
Achn168601	Cysteine-rich repeat secretory protein; contains IPR002902 (Gnk2-homologous domain)	-2.2324	-1.896	-8.1979	--	--	--
Achn168701	Receptor protein kinase, putative; contains IPR001611 (Leucine-rich repeat), IPR003591 (Leucine-rich repeat, typical subtype), IPR011009 (Protein kinase-like domain)	--	1.2959	--	0.91178	1.3952	--
Achn169911	Receptor-like kinase; contains IPR001611 (Leucine-rich repeat), IPR013210 (Leucine-rich repeat-containing N-terminal, type 2)	1.9452	3.1893	2.6595	--	--	--
Achn170271	Putative receptor protein kinase; contains IPR011009 (Protein kinase-like domain)	--	--	2.5316	--	--	--
Achn170281	Receptor-like-kinase	--	--	2.6719	--	--	2.8308
Achn173571	Putative receptor-like protein kinase; contains IPR001611 (Leucine-rich repeat), IPR011009 (Protein kinase-like domain), IPR013210 (Leucine-rich repeat-containing N-terminal, type 2)	--	--	2.6702	--	1.9799	--
Achn174061	Receptor-like protein kinase; contains IPR001611 (Leucine-rich repeat)	--	-3.6259	-4.374	--	--	--
Achn174161	Receptor-like protein kinase; contains IPR001611 (Leucine-rich repeat), IPR011009 (Protein kinase-like domain), IPR013210 (Leucine-rich repeat-containing N-terminal, type 2), IPR025875 (Leucine rich repeat 4)	--	--	-7.3261	-2.1249	-5.2778	--
Achn175871	Receptor-like kinase; contains IPR011009 (Protein kinase-like domain), IPR013320 (Concanavalin A-like lectin/glucanase, subgroup)	--	--	1.1929	--	--	--
Achn176241	Probable receptor-like protein kinase; contains IPR011009 (Protein kinase-like domain), IPR013320 (Concanavalin A-like lectin/glucanase, subgroup)	--	--	-2.0301	--	--	--
Achn180011	Receptor-like kinase; contains IPR011009 (Protein kinase-like domain), IPR013320 (Concanavalin A-like lectin/glucanase, subgroup), IPR024788 (Malectin-like carbohydrate-binding domain)	--	--	2.4672	1.6017	3.0229	--
Achn180071	Receptor protein kinase-like protein; contains IPR013210 (Leucine-rich repeat-containing N-terminal, type 2), IPR016181 (Acyl-CoA N-acyltransferase), IPR025875 (Leucine rich repeat 4)	--	--	-2.2647	--	--	--
Achn180091	Receptor protein kinase-like protein; contains IPR001611 (Leucine-rich repeat), IPR011009 (Protein kinase-like domain), IPR013210 (Leucine-rich repeat-containing N-terminal, type 2), IPR013320 (Concanavalin A-like lectin/glucanase, subgroup)	--	--	-2.3091	--	--	--
Achn180251	Receptor protein kinase-like protein; contains IPR011009 (Protein kinase-like domain)	--	--	3.2702	--	--	--
Achn181231	Putative receptor-like protein kinase; contains IPR008985 (Concanavalin A-like lectin/glucanases superfamily), IPR011009 (Protein kinase-like domain)	--	--	3.3738	--	2.7993	--
Achn181371	Leucine-rich repeat receptor-like protein kinase; contains IPR001611 (Leucine-rich repeat), IPR003591 (Leucine-rich repeat, typical subtype)	--	--	2.6726	--	--	--
Achn182191	Receptor-like kinase; contains IPR001611 (Leucine-rich repeat), IPR003591 (Leucine-rich repeat, typical subtype), IPR011009 (Protein kinase-like domain)	--	--	-1.5042	--	--	--
Achn182481	G-type lectin S-receptor-like serine/threonine-protein kinase; contains IPR001480 (Bulb-type lectin domain), IPR003609 (Apple-like)	--	--	5.8194	--	--	--
Achn182511	Receptor kinase, putative; contains IPR011009 (Protein kinase-like domain)	--	--	-1.9509	--	1.8337	--
Achn182831	Xenotropic and polytropic retrovirus receptor-like protein; contains IPR004331 (SPX, N-terminal), IPR004342 (EXS, C-terminal)	--	25.312/0	--	--	6.0955	--
Achn183121	Putative receptor-like protein kinase; contains IPR011009 (Protein kinase-like domain), IPR011047 (Quinonprotein alcohol dehydrogenase-like superfamily)	--	-1.0585	-5.289	--	-2.9298	--
Achn183281	Putative receptor-like protein kinase; contains IPR011009 (Protein kinase-like domain), IPR013320 (Concanavalin A-like lectin/glucanase, subgroup)	--	--	-1.6257	--	--	--
Achn185781	Receptor protein kinase-like protein; contains IPR011009 (Protein kinase-like domain), IPR013320 (Concanavalin A-like lectin/glucanase, subgroup)	--	--	--	--	1.1086	--
Achn186321	Receptor-like protein kinase; contains IPR013210 (Leucine-rich repeat-containing N-terminal, type 2), IPR024788 (Malectin-like carbohydrate-binding domain)	--	--	2.8932	--	--	--
Achn187531	Putative signal recognition particle receptor; contains IPR007222 (Signal recognition particle receptor, alpha subunit, N-terminal), IPR011012 (Longin-like domain)	--	--	--	--	1.6621	--
Achn188361	Putative receptor-like kinase; contains IPR001611 (Leucine-rich repeat), IPR011009 (Protein kinase-like domain), IPR013210 (Leucine-rich repeat-containing N-terminal, type 2)	--	--	--	--	2.632	--
Achn188401	Receptor-like kinase; contains IPR011009 (Protein kinase-like domain), IPR013320 (Concanavalin A-like lectin/glucanase, subgroup)	11.951/0	--	276.055/0	--	--	--
Achn191221	Putative receptor-like protein kinase; contains IPR001611 (Leucine-rich repeat), IPR011009 (Protein kinase-like domain)	-1.1601	--	-3.7041	--	--	--
Achn193081	Putative receptor-like protein kinase; contains IPR011009 (Protein kinase-like domain), IPR025287 (Wall-associated receptor kinase galacturonan-binding domain)	--	1.5558	2.1406	--	--	--
Achn194041	Probable receptor-like protein kinase; contains IPR011009 (Protein kinase-like domain)	--	1.0427	--	--	--	--
Achn194401	Putative ethylene receptor; contains IPR003594 (Histidine kinase-like ATPase, ATP-binding domain), IPR011006 (CheY-like superfamily)	--	--	--	1.3284	3.3641	--
Achn194991	Receptor-like kinase; contains IPR011009 (Protein kinase-like domain)	--	--	1.1364	--	--	--
Achn196731	Receptor protein kinase-like protein; contains IPR001611 (Leucine-rich repeat), IPR003591 (Leucine-rich repeat, typical subtype), IPR011009 (Protein kinase-like domain), IPR013210 (Leucine-rich repeat-containing N-terminal, type 2)	2.3578	--	7.4079	2.3961	3.9416	--
Achn196941	Receptor protein kinase-like protein; contains IPR011009 (Protein kinase-like domain), IPR013320 (Concanavalin A-like lectin/glucanase, subgroup)	--	--	--	--	1.2027	--
Achn197111	Signal recognition particle receptor FtsY; contains IPR004390 (Signal-recognition particle receptor FtsY), IPR027417 (P-loop containing nucleoside triphosphate hydrolase)	--	--	--	--	-1.4957	--
Achn197311	Receptor kinase; contains IPR001611 (Leucine-rich repeat), IPR003591 (Leucine-rich repeat, typical subtype), IPR011009 (Protein kinase-like domain)	--	--	-1.9593	--	1.5956	--
Achn198041	Receptor-like kinase; contains IPR001611 (Leucine-rich repeat), IPR011009 (Protein kinase-like domain), IPR013210 (Leucine-rich repeat-containing N-terminal, type 2)	--	--	1.3146	--	--	--
Achn199281	Putative receptor protein kinase; contains IPR011009 (Protein kinase-like domain), IPR013320 (Concanavalin A-like lectin/glucanase, subgroup), IPR014729 (Rossmann-like alpha/beta/alpha sandwich fold)	-0.96938	--	-5.9699	--	--	--
Achn201001	Putative DUF26 domain receptor-like protein kinase	--	--	1.3425	--	--	--
Achn201641	Probable receptor-like protein kinase; contains IPR011009 (Protein kinase-like domain)	--	--	--	--	3.3178	--
Achn203201	Probable receptor-like protein kinase; contains IPR011009 (Protein kinase-like domain)	--	--	2.7362	--	--	--
Achn203621	Putative receptor-like protein kinase family protein; contains IPR011009 (Protein kinase-like domain), IPR013320 (Concanavalin A-like lectin/glucanase, subgroup), IPR024788 (Malectin-like carbohydrate-binding domain)	0.96752	--	1.4213	--	1.5298	--
Achn204061	Probable receptor-like protein kinase; contains IPR011009 (Protein kinase-like domain)	--	--	-0.99035	--	--	--
Achn204831	Receptor-like protein kinase; contains IPR001611 (Leucine-rich repeat), IPR006636 (Heat shock chaperonin-binding), IPR011009 (Protein kinase-like domain)	--	--	-2.5434	--	--	--
Achn206991	Putative receptor-like protein kinase family protein; contains IPR011009 (Protein kinase-like domain), IPR013083 (Zinc finger, RING/FYVE/PHD-type)	--	--	--	--	1.5401	--
Achn207391	Receptor-like protein kinase; contains IPR001611 (Leucine-rich repeat), IPR003591 (Leucine-rich repeat, typical subtype)	--	5.1461	--	--	--	--
Achn208101	Receptor-like kinase; contains IPR008985 (Concanavalin A-like lectin/glucanases superfamily), IPR011009 (Protein kinase-like domain)	--	3.1568	3.1542	--	--	--
Achn208281	Putative receptor protein kinase; contains IPR001611 (Leucine-rich repeat), IPR003591 (Leucine-rich repeat, typical subtype), IPR003604 (Zinc finger, U1-type)	--	--	0/8.693	--	--	--
Achn208601	Receptor-like kinase; contains IPR011009 (Protein kinase-like domain), IPR013320 (Concanavalin A-like lectin/glucanase, subgroup)	-1.5149	--	0/152.453	--	--	--
Achn209431	Lung seven transmembrane receptor, putative; contains IPR009637 (Transmembrane receptor, eukaryota)	--	--	--	--	1.3457	--
Achn211611	Receptor protein kinase-like; contains IPR011009 (Protein kinase-like domain), IPR013320 (Concanavalin A-like lectin/glucanase, subgroup)	--	--	0/8.346	--	--	--
Achn214681	Receptor-like protein kinase; contains IPR001611 (Leucine-rich repeat), IPR013210 (Leucine-rich repeat-containing N-terminal, type 2), IPR025875 (Leucine rich repeat 4)	--	--	-3.0345	--	--	--
Achn214691	Receptor-like kinase; contains IPR011009 (Protein kinase-like domain), IPR013320 (Concanavalin A-like lectin/glucanase, subgroup)	--	--	-4.9681	--	--	--
Achn214861	Leucine-rich repeat receptor-like protein kinase; contains IPR001611 (Leucine-rich repeat), IPR003591 (Leucine-rich repeat, typical subtype)	--	--	-3.9065	--	--	--
Achn217781	Probable receptor-like protein kinase; contains IPR011009 (Protein kinase-like domain)	--	--	1.5066	--	1.7843	--
Achn218871	Gibberellin receptor GID1; contains IPR013094 (Alpha/beta hydrolase fold-3)	--	--	--	--	2.2957	--
Achn219191	Receptor kinase; contains IPR001611 (Leucine-rich repeat), IPR003591 (Leucine-rich repeat, typical subtype)	--	-1.1979	-7.235	--	--	--
Achn219201	Receptor protein kinase, putative; contains IPR011009 (Protein kinase-like domain)	--	--	--	--	-1.0897	--
Achn219651	Receptor-like kinase; contains IPR011009 (Protein kinase-like domain), IPR013320 (Concanavalin A-like lectin/glucanase, subgroup)	--	--	1.2629	--	--	--
Achn221111	Receptor-like protein kinase; contains IPR001480 (Bulb-type lectin domain), IPR011009 (Protein kinase-like domain), IPR013320 (Concanavalin A-like lectin/glucanase, subgroup)	--	--	--	--	2.8836	--
Achn221551	Receptor like protein kinase S.2; contains IPR011009 (Protein kinase-like domain)	--	--	1.2661	--	--	--
Achn222161	Leucine-rich repeat receptor-like protein kinase; contains IPR001611 (Leucine-rich repeat), IPR011009 (Protein kinase-like domain)	1.1252	3.0075	2.5892	--	--	1.9748
Achn222831	Receptor kinase; contains IPR001611 (Leucine-rich repeat), IPR003591 (Leucine-rich repeat, typical subtype), IPR011009 (Protein kinase-like domain)	--	--	-4.4101	--	--	--
Achn222951	Receptor-like protein kinase; contains IPR001611 (Leucine-rich repeat), IPR003591 (Leucine-rich repeat, typical subtype), IPR011009 (Protein kinase-like domain)	--	--	-5.0241	--	--	--
Achn224071	Receptor protein kinase, putative; contains IPR001611 (Leucine-rich repeat), IPR003591 (Leucine-rich repeat, typical subtype), IPR011009 (Protein kinase-like domain)	--	--	-1.3656	--	--	--
Achn224141	Cysteine-rich repeat secretory protein; contains IPR002902 (Gnk2-homologous domain)	--	--	1.5903	--	--	--
Achn224151	Putative receptor-like protein kinase; contains IPR011009 (Protein kinase-like domain), IPR013210 (Leucine-rich repeat-containing N-terminal, type 2)	--	--	1.0831	--	--	--
Achn226511	Cysteine-rich repeat secretory protein 12; contains IPR002902 (Gnk2-homologous domain)	-1.3564	--	0/29.248	--	--	--
Achn226521	Receptor kinase; contains IPR001611 (Leucine-rich repeat), IPR011009 (Protein kinase-like domain), IPR013210 (Leucine-rich repeat-containing N-terminal, type 2), IPR025875 (Leucine rich repeat 4)	--	--	1.659	--	--	--
Achn231861	Glutamate-gated kainate-type ion channel receptor subunit GluR5; contains IPR006946 (Protein of unknown function DUF642)	--	--	--	--	--	3.3775
Achn233821	Receptor-like protein kinase; contains IPR011009 (Protein kinase-like domain), IPR013320 (Concanavalin A-like lectin/glucanase, subgroup)	--	--	-3.4328	--	--	--
Achn234301	Receptor protein kinase, putative; contains IPR011009 (Protein kinase-like domain)	--	--	1.4787	--	1.6159	--
Achn236381	Receptor-like protein kinase; contains IPR003582 (Metridin-like ShK toxin), IPR005123 (Oxoglutarate/iron-dependent dioxygenase)	--	--	1.2666	--	1.2514	--
Achn236421	Receptor-like kinase; contains IPR011009 (Protein kinase-like domain), IPR013320 (Concanavalin A-like lectin/glucanase, subgroup)	--	--	-1.7116	--	--	--
Achn237351	Abscisic acid receptor PYR1; contains IPR019587 (Polyketide cyclase/dehydrase), IPR023393 (START-like domain)	-1.7177	--	--	--	--	--
Achn237491	Receptor protein kinase, putative; contains IPR001611 (Leucine-rich repeat), IPR003591 (Leucine-rich repeat, typical subtype), IPR011009 (Protein kinase-like domain)	--	--	-1.053	--	--	--
Achn237841	Receptor-like kinase; contains IPR011009 (Protein kinase-like domain)	--	10.164/0	--	--	4.283	--
Achn238751	Probable receptor-like protein kinase; contains IPR011009 (Protein kinase-like domain), IPR013320 (Concanavalin A-like lectin/glucanase, subgroup)	--	--	-1.0241	--	--	--
Achn239641	Leucine-rich repeat receptor-like protein kinase; contains IPR001611 (Leucine-rich repeat), IPR003591 (Leucine-rich repeat, typical subtype)	--	2.467	--	--	1.8133	--
Achn239861	Receptor-like kinase; contains IPR006984 (Protein of unknown function DUF652), IPR011009 (Protein kinase-like domain), IPR013320 (Concanavalin A-like lectin/glucanase, subgroup)	--	--	-1.4008	0.97759	1.3626	--
Achn240371	Receptor-like protein kinase 3; contains IPR001611 (Leucine-rich repeat), IPR011009 (Protein kinase-like domain), IPR013210 (Leucine-rich repeat-containing N-terminal, type 2)	--	--	-4.2663	--	--	--
Achn240671	Receptor-like kinase; contains IPR011009 (Protein kinase-like domain), IPR013320 (Concanavalin A-like lectin/glucanase, subgroup)	2.3696	--	3.4371	0.98896	2.4845	2.0347
Achn240681	Receptor-like kinase	2.3003	1.5431	3.4415	--	2.665	2.1713
Achn241391	Putative leucine-rich repeat receptor-like protein kinase family protein; contains IPR001611 (Leucine-rich repeat)	--	--	-2.7643	--	--	--
Achn242411	Putative receptor protein kinase; contains IPR001611 (Leucine-rich repeat), IPR011009 (Protein kinase-like domain), IPR013210 (Leucine-rich repeat-containing N-terminal, type 2)	--	--	-3.3831	--	--	--
Achn244591	Xenotropic and polytropic retrovirus receptor-like protein; contains IPR004331 (SPX, N-terminal), IPR004342 (EXS, C-terminal)	--	--	--	--	1.66	--
Achn244941	Probable receptor-like protein kinase; contains IPR011009 (Protein kinase-like domain), IPR013320 (Concanavalin A-like lectin/glucanase, subgroup)	--	--	--	--	1.0928	--
Achn245631	Receptor-like protein kinase; contains IPR011009 (Protein kinase-like domain)	--	--	-3.245	--	--	--
Achn246591	Cysteine-rich repeat secretory protein; contains IPR002902 (Gnk2-homologous domain)	--	--	-5.2564	--	--	--
Achn246891	Putative receptor kinase; contains IPR001611 (Leucine-rich repeat), IPR011009 (Protein kinase-like domain)	--	--	--	--	3.8917	--
Achn247381	Receptor like kinase; contains IPR000858 (S-locus glycoprotein), IPR001480 (Bulb-type lectin domain), IPR003609 (Apple-like), IPR011009 (Protein kinase-like domain), IPR013320 (Concanavalin A-like lectin/glucanase, subgroup)	--	--	2.0069	--	--	--
Achn248171	Leucine-rich repeat receptor-like kinase; contains IPR001611 (Leucine-rich repeat), IPR003591 (Leucine-rich repeat, typical subtype)	--	--	-2.3071	--	--	--
Achn250131	Putative receptor-like protein kinase family protein; contains IPR011009 (Protein kinase-like domain), IPR013320 (Concanavalin A-like lectin/glucanase, subgroup)	--	--	-1.5688	--	--	--
Achn251201	Receptor-like kinase; contains IPR011009 (Protein kinase-like domain)	--	--	1.9246	--	1.1449	--
Achn252061	Putative leucine-rich repeat receptor-like protein kinase family protein; contains IPR001611 (Leucine-rich repeat), IPR003591 (Leucine-rich repeat, typical subtype)	--	2.5251	2.1118	--	3.6872	--
Achn253281	Receptor protein kinase-like protein; contains IPR000073 (Alpha/beta hydrolase fold-1), IPR001611 (Leucine-rich repeat)	0.87549	1.3665	1.4159	--	1.8449	--
Achn253341	Receptor-like kinase; contains IPR011009 (Protein kinase-like domain), IPR013320 (Concanavalin A-like lectin/glucanase, subgroup)	--	--	16.335/0	--	--	--
Achn253451	LysM receptor-like kinase; contains IPR011009 (Protein kinase-like domain)	--	--	-1.6355	--	--	--
Achn253791	Receptor like protein kinase S.2; contains IPR011009 (Protein kinase-like domain), IPR013320 (Concanavalin A-like lectin/glucanase, subgroup)	--	--	3.7164	--	--	--
Achn254531	Putative receptor protein kinase; contains IPR011009 (Protein kinase-like domain)	--	--	16.635/0	--	--	--
Achn254651	Receptor-like protein kinase; contains IPR011009 (Protein kinase-like domain), IPR013320 (Concanavalin A-like lectin/glucanase, subgroup), IPR015425 (Actin-binding FH2), IPR018392 (Peptidoglycan-binding lysin domain)	--	--	3.5071	1.499	2.781	--
Achn254911	Probable receptor-like protein kinase; contains IPR011009 (Protein kinase-like domain)	--	1.428	2.2476	--	1.5441	--
Achn255331	Receptor protein kinase, putative; contains IPR011009 (Protein kinase-like domain)	--	--	1.672	--	--	--
Achn257171	Probable leucine-rich repeat receptor-like protein kinase; contains IPR001611 (Leucine-rich repeat), IPR013210 (Leucine-rich repeat-containing N-terminal, type 2)	--	--	1.8721	--	1.6727	--
Achn257411	Cysteine-rich receptor-like protein kinase; contains IPR002902 (Gnk2-homologous domain), IPR010255 (Haem peroxidase), IPR011009 (Protein kinase-like domain), IPR013320 (Concanavalin A-like lectin/glucanase, subgroup)	--	--	-2.0803	--	--	--
Achn258011	Probable receptor-like protein kinase; contains IPR011009 (Protein kinase-like domain), IPR013320 (Concanavalin A-like lectin/glucanase, subgroup), IPR025287 (Wall-associated receptor kinase galacturonan-binding domain)	--	1.4671	--	--	--	--
Achn258531	Probable receptor-like protein kinase; contains IPR011009 (Protein kinase-like domain)	--	1.9719	3.5812	--	1.7099	--
Achn259581	Gibberellin receptor GID1, putative; contains IPR013094 (Alpha/beta hydrolase fold-3)	--	--	--	--	2.2861	--
Achn259601	Receptor-like kinase; contains IPR011009 (Protein kinase-like domain), IPR013320 (Concanavalin A-like lectin/glucanase, subgroup)	--	--	3.3202	--	2.6283	--
Achn260131	Receptor-like protein kinase; contains IPR011009 (Protein kinase-like domain), IPR013320 (Concanavalin A-like lectin/glucanase, subgroup), IPR018392 (Peptidoglycan-binding lysin domain)	--	--	--	0.91465	1.7038	--
Achn262071	Receptor-like kinase; contains IPR011009 (Protein kinase-like domain), IPR013210 (Leucine-rich repeat-containing N-terminal, type 2)	--	--	--	--	1.1822	--
Achn262351	Receptor-like protein kinase; contains IPR001611 (Leucine-rich repeat), IPR003591 (Leucine-rich repeat, typical subtype)	--	--	-3.3266	--	1.1933	--
Achn262681	Nod-factor receptor 5; contains IPR018392 (Peptidoglycan-binding lysin domain)	--	--		--	-4.1459	--
Achn263161	Receptor-like protein kinase; contains IPR011009 (Protein kinase-like domain), IPR013320 (Concanavalin A-like lectin/glucanase, subgroup), IPR014729 (Rossmann-like alpha/beta/alpha sandwich fold)	--	--	5.3447	--	--	--
Achn264131	Receptor protein kinase, putative; contains IPR001611 (Leucine-rich repeat), IPR004864 (Late embryogenesis abundant protein, LEA-14), IPR011009 (Protein kinase-like domain), IPR013210 (Leucine-rich repeat-containing N-terminal, type 2)	--	--	1.9849	2.0275	1.7038	--
Achn264181	Probable receptor-like protein kinase; contains IPR011009 (Protein kinase-like domain), IPR013320 (Concanavalin A-like lectin/glucanase, subgroup)	--	--	1.8678	--	1.0793	--
Achn264441	Lectin receptor kinase 1; contains IPR008985 (Concanavalin A-like lectin/glucanases superfamily), IPR011009 (Protein kinase-like domain)	--	--	2.9236	--	--	--
Achn264461	Receptor-like kinase; contains IPR008985 (Concanavalin A-like lectin/glucanases superfamily), IPR011009 (Protein kinase-like domain)	--	3.4155	3.2921	--	2.3988	--
Achn265561	Receptor protein kinase, putative; contains IPR001611 (Leucine-rich repeat), IPR003591 (Leucine-rich repeat, typical subtype), IPR011009 (Protein kinase-like domain)	--	--	-1.5778	--	--	--
Achn265591	Receptor protein kinase, putative; contains IPR011009 (Protein kinase-like domain)	--	--	-2.1381	--	--	--
Achn266251	Receptor protein kinase, putative; contains IPR001611 (Leucine-rich repeat), IPR003591 (Leucine-rich repeat, typical subtype), IPR011009 (Protein kinase-like domain), IPR013210 (Leucine-rich repeat-containing N-terminal, type 2), IPR013320 (Concanavalin A-like lectin/glucanase, subgroup)	--	--	--	-1.2127	--	--
Achn268371	Probable receptor-like protein kinase; contains IPR011009 (Protein kinase-like domain)	--	--	-2.9671	-1.5842	-1.4114	--
Achn269281	Probable receptor-like protein kinase; contains IPR011009 (Protein kinase-like domain), IPR013320 (Concanavalin A-like lectin/glucanase, subgroup)	--	--	-3.5581	--	--	--
Achn269451	Receptor protein kinase, putative; contains IPR001611 (Leucine-rich repeat), IPR003591 (Leucine-rich repeat, typical subtype)	--	--	--	--	1.79	--
Achn269571	Cysteine-rich repeat secretory protein; contains IPR002902 (Gnk2-homologous domain)	--	--	-4.5513	--	--	--
Achn275991	Abscisic acid receptor PYL9; contains IPR019587 (Polyketide cyclase/dehydrase), IPR023393 (START-like domain)	--	--	-1.636	--	--	--
Achn278151	L-type lectin-domain containing receptor kinase IX.1; contains IPR008979 (Galactose-binding domain-like)	3.6495	--	--	--	1.6439	--
Achn278311	Abscisic acid receptor PYL9; contains IPR019587 (Polyketide cyclase/dehydrase), IPR023393 (START-like domain)	--	--	2.0025	--	--	--
Achn278441	Receptor protein kinase; contains IPR008511 (Protein BYPASS-related), IPR011009 (Protein kinase-like domain)	--	--	-1.3371	--	--	--
Achn278791	Chaperone protein dnaJ, putative; contains IPR001305 (Heat shock protein DnaJ, cysteine-rich domain), IPR001623 (DnaJ domain), IPR002939 (Chaperone DnaJ, C-terminal)	--	--	-1.1069	--	--	--
Achn278891	Probable leucine-rich repeat receptor-like protein kinase; contains IPR001611 (Leucine-rich repeat), IPR003591 (Leucine-rich repeat, typical subtype)	1.4731	2.6707	--	--	--	--
Achn278911	Probable leucine-rich repeat receptor-like protein kinase; contains IPR001611 (Leucine-rich repeat), IPR003591 (Leucine-rich repeat, typical subtype)	--	1.4684	--	-1.6244	-1.7548	-2.7335
Achn280831	Receptor protein kinase, putative; contains IPR011009 (Protein kinase-like domain), IPR013320 (Concanavalin A-like lectin/glucanase, subgroup)	--	--	-1.7914	--	-1.697	--
Achn281031	Leucine-rich repeat receptor-like serine/threonine-protein kinase; contains IPR001611 (Leucine-rich repeat)	--	--	-2.9514	--	--	--
Achn281551	Leucine-rich repeat receptor-like serine/threonine-protein kinase; contains IPR001611 (Leucine-rich repeat)	--	-1.2812	-2.8163	--	--	--
Achn282041	Receptor protein kinase, putative; contains IPR001611 (Leucine-rich repeat), IPR003591 (Leucine-rich repeat, typical subtype)	--	--	-3.1544	--	-1.5318	--
Achn283211	Abscisic acid receptor PYL9; contains IPR019587 (Polyketide cyclase/dehydrase), IPR023393 (START-like domain)	--	1.109	3.8137	--	2.6714	--
Achn284151	Receptor-like kinase; contains IPR011009 (Protein kinase-like domain), IPR013210 (Leucine-rich repeat-containing N-terminal, type 2), IPR013320 (Concanavalin A-like lectin/glucanase, subgroup)	--	--	--	--	1.2921	--
Achn285961	Receptor kinase, putative; contains IPR011009 (Protein kinase-like domain), IPR013210 (Leucine-rich repeat-containing N-terminal, type 2)	--	--	-2.8356	--	-1.744	--
Achn286791	Putative serine/threonine-protein kinase receptor; contains IPR000082 (SEA domain), IPR000858 (S-locus glycoprotein), IPR001480 (Bulb-type lectin domain), IPR011009 (Protein kinase-like domain)	--	--	2.4404	--	--	--
Achn287161	Probable receptor-like protein kinase; contains IPR011009 (Protein kinase-like domain)	--	1.4043	1.6975	--	--	--
Achn287261	Receptor protein kinase-like protein; contains IPR001611 (Leucine-rich repeat), IPR011009 (Protein kinase-like domain), IPR013210 (Leucine-rich repeat-containing N-terminal, type 2), IPR013320 (Concanavalin A-like lectin/glucanase, subgroup)	--	--	-1.1486	--	--	--
Achn287311	Receptor-like kinase; contains IPR011009 (Protein kinase-like domain)	--	--		--	1.6504	--
Achn287701	Receptor-like protein kinase; contains IPR001611 (Leucine-rich repeat), IPR003591 (Leucine-rich repeat, typical subtype), IPR011009 (Protein kinase-like domain)	--	--	-4.2076	--	--	--
Achn288231	Receptor protein kinase-like protein; contains IPR003591 (Leucine-rich repeat, typical subtype)	--	-1.8328	-3.2672	--	--	--
Achn288591	Receptor-like protein kinase; contains IPR011009 (Protein kinase-like domain)	--	--	2.1673	--	--	--
Achn289211	Putative receptor-like protein kinase; contains IPR001611 (Leucine-rich repeat), IPR003591 (Leucine-rich repeat, typical subtype), IPR011009 (Protein kinase-like domain)	--	--	-1.9068	--	--	--
Achn289341	Putative receptor-like protein kinase family protein; contains IPR011009 (Protein kinase-like domain), IPR013320 (Concanavalin A-like lectin/glucanase, subgroup)	--	--	--	1.173	1.757	--
Achn290611	Probable receptor-like protein kinase; contains IPR001214 (SET domain), IPR003616 (Post-SET domain), IPR006560 (AWS), IPR011009 (Protein kinase-like domain)	--	--	-1.4001	--	--	--
Achn291371	Leucine-rich repeat receptor-like serine/threonine-protein kinase; contains IPR001611 (Leucine-rich repeat), IPR013210 (Leucine-rich repeat-containing N-terminal, type 2)	--	--	2.25	--	--	--
Achn291861	Putative receptor-like protein kinase family protein; contains IPR011009 (Protein kinase-like domain)	--	--	-3.4963	--	--	--
Achn292311	Receptor kinase-like protein; contains IPR011009 (Protein kinase-like domain), IPR013320 (Concanavalin A-like lectin/glucanase, subgroup)	--	--	3.3182	--	4.0089	--
Achn292631	Putative receptor-like protein kinase; contains IPR011009 (Protein kinase-like domain)	--	1.2338	1.5063	--	--	--
Achn294621	Receptor protein kinase-like; contains IPR001611 (Leucine-rich repeat), IPR011009 (Protein kinase-like domain)	--	4.4332	2.6516	--	--	3.3823
Achn294871	Lectin receptor-type kinase; contains IPR008985 (Concanavalin A-like lectin/glucanases superfamily)	--	--	--	--	1.981	--
Achn295671	Putative signal recognition particle receptor; contains IPR007222 (Signal recognition particle receptor, alpha subunit, N-terminal), IPR011012 (Longin-like domain), IPR013822 (Signal recognition particle, SRP54 subunit, helical bundle), IPR027417 (P-loop containing nucleoside triphosphate hydrolase)	--	--	--	--	1.3037	--
Achn297161	Putative receptor kinase; contains IPR011009 (Protein kinase-like domain)	--	--	-2.2845	--	--	--
Achn297901	Lectin-receptor like protein kinase 3; contains IPR008985 (Concanavalin A-like lectin/glucanases superfamily), IPR011009 (Protein kinase-like domain)	--	1.493	--	--	1.7829	--
Achn301651	Probable receptor-like protein kinase; contains IPR011009 (Protein kinase-like domain), IPR013320 (Concanavalin A-like lectin/glucanase, subgroup)	--	--	-1.151	--	--	--
Achn302251	Receptor protein kinase, putative; contains IPR011009 (Protein kinase-like domain), IPR013083 (Zinc finger, RING/FYVE/PHD-type)	--	--	-2.9526	-1.0167	-1.7668	--
Achn302691	Receptor protein kinase, putative; contains IPR011009 (Protein kinase-like domain), IPR013083 (Zinc finger, RING/FYVE/PHD-type)	--	3.232	--	--	--	--
Achn304001	Putative receptor-like protein kinase; contains IPR001611 (Leucine-rich repeat), IPR011009 (Protein kinase-like domain)	--	--	--	--	3.201	23.539/0
Achn304011	Receptor protein kinase-like; contains IPR011009 (Protein kinase-like domain), IPR013320 (Concanavalin A-like lectin/glucanase, subgroup)	--	--	2.8563	--	1.5892	--
Achn305171	Receptor-like protein kinase; contains IPR001611 (Leucine-rich repeat), IPR003591 (Leucine-rich repeat, typical subtype), IPR011009 (Protein kinase-like domain)	--	--	-4.5182	--	--	--
Achn306221	Lectin receptor kinase-like protein; contains IPR008985 (Concanavalin A-like lectin/glucanases superfamily), IPR011009 (Protein kinase-like domain)	--	--	0/8.494	--	--	--
Achn308371	Probable receptor-like protein kinase; contains IPR011009 (Protein kinase-like domain)	--	--	-1.5673	--	1.6045	--
Achn309011	Cysteine-rich receptor-like protein kinase; contains IPR002902 (Gnk2-homologous domain)	--	--	-3.442	--	-2.7476	--
Achn309431	Receptor-like kinase; contains IPR001611 (Leucine-rich repeat), IPR003591 (Leucine-rich repeat, typical subtype), IPR011009 (Protein kinase-like domain)	--	--	-3.3069	--	--	--
Achn310801	Leucine-rich repeat receptor-like serine/threonine-protein kinase; contains IPR001611 (Leucine-rich repeat)	-0.94044	--	-3.5283	--	--	--
Achn311151	Receptor protein kinase-like protein; contains IPR001611 (Leucine-rich repeat), IPR011009 (Protein kinase-like domain)	--	--	-2.6657	--	--	--
Achn311211	Putative receptor-like protein kinase; contains IPR011009 (Protein kinase-like domain)	--	--	-2.0802	--	--	--
Achn311241	Receptor-like protein kinase; contains IPR011009 (Protein kinase-like domain)	--	--	--	--	1.3449	--
Achn313001	Unknown protein; contains IPR001305 (Heat shock protein DnaJ, cysteine-rich domain)	--	--	-2.8892	--	--	--
Achn313751	Receptor protein kinase, putative; contains IPR001611 (Leucine-rich repeat), IPR003591 (Leucine-rich repeat, typical subtype), IPR011009 (Protein kinase-like domain)	1.6119	--	--	--	2.2832	--
Achn313821	Cysteine-rich repeat secretory protein; contains IPR001876 (Zinc finger, RanBP2-type), IPR002902 (Gnk2-homologous domain)	--	--	-1.7495	--	--	--
Achn315481	Receptor-like kinase; contains IPR024788 (Malectin-like carbohydrate-binding domain)	--	--	-4.0875	--	--	--
Achn315511	Receptor-like kinase; contains IPR011009 (Protein kinase-like domain), IPR013320 (Concanavalin A-like lectin/glucanase, subgroup), IPR024788 (Malectin-like carbohydrate-binding domain)	--	1.5146	-1.7142	--	1.6576	--
Achn316141	Pheromone receptor-like protein; contains IPR012442 (Protein of unknown function DUF1645)	--	--	2.8695	--	2.5134	--
Achn316181	Protein serine/threonine kinase; contains IPR011009 (Protein kinase-like domain)	--	--	2.4489	--	--	--
Achn317971	Cysteine-rich repeat secretory protein; contains IPR002902 (Gnk2-homologous domain)	--	--	6.0753	--	--	--
Achn318901	Receptor-like protein kinase; contains IPR001611 (Leucine-rich repeat), IPR011009 (Protein kinase-like domain)	--	--	0/110.509	--	--	--
Achn319321	Putative U6 snRNA phosphodiesterase; contains IPR001305 (Heat shock protein DnaJ, cysteine-rich domain)	--	--	-1.0852	--	--	--
Achn319561	Receptor-like kinase; contains IPR011009 (Protein kinase-like domain)	--	--	-5.5098	--	--	--
Achn319771	Receptor-like protein kinase; contains IPR011009 (Protein kinase-like domain), IPR013210 (Leucine-rich repeat-containing N-terminal, type 2), IPR013320 (Concanavalin A-like lectin/glucanase, subgroup)	--	--	-3.1787	--	--	--
Achn320191	Leukocyte receptor cluster member 1; contains IPR019339 (CBF1-interacting co-repressor CIR, N-terminal domain)	--	--	--	--	1.1657	--
Achn323721	Putative receptor kinase; contains IPR011009 (Protein kinase-like domain), IPR013210 (Leucine-rich repeat-containing N-terminal, type 2)	2.1624	--	2.8999	--	2.5572	--
Achn324011	Receptor-like kinase; contains IPR011009 (Protein kinase-like domain), IPR013210 (Leucine-rich repeat-containing N-terminal, type 2)	--	1.0863	1.5242	--	1.2599	--
Achn325051	Receptor-like kinase; contains IPR011009 (Protein kinase-like domain)	--	--	2.3848	1.1564	2.4203	2.2778
Achn326061	Receptor protein kinase, putative; contains IPR011009 (Protein kinase-like domain), IPR013320 (Concanavalin A-like lectin/glucanase, subgroup)	--	--	-6.2059	--	--	--
Achn326451	Probable receptor-like protein kinase; contains IPR001611 (Leucine-rich repeat), IPR011009 (Protein kinase-like domain)	--	--	-4.8422	-1.3266	--	--
Achn326991	Receptor-like-kinase; contains IPR001611 (Leucine-rich repeat), IPR003591 (Leucine-rich repeat, typical subtype), IPR011009 (Protein kinase-like domain), IPR013320 (Concanavalin A-like lectin/glucanase, subgroup)	--	--	-2.8429	--	--	--
Achn328731	LysM receptor-like kinase; contains IPR011009 (Protein kinase-like domain)	--	--	1.1267	--	--	--
Achn328741	Receptor protein kinase, putative; contains IPR011009 (Protein kinase-like domain)	--	--	1.2806	--	--	--
Achn330051	Probable receptor-like protein kinase; contains IPR011009 (Protein kinase-like domain), IPR013320 (Concanavalin A-like lectin/glucanase, subgroup)	--	--	-1.2755	--	--	--
Achn331221	Putative receptor-like protein kinase; contains IPR001611 (Leucine-rich repeat), IPR003591 (Leucine-rich repeat, typical subtype), IPR011009 (Protein kinase-like domain)	--	--	-4.6864	--	--	--
Achn332451	Receptor-like kinase; contains IPR011009 (Protein kinase-like domain)	--	2.2775	3.1645	--	--	--
Achn332591	Receptor-like protein kinase; contains IPR001611 (Leucine-rich repeat), IPR013210 (Leucine-rich repeat-containing N-terminal, type 2)	--	--	0/21.600	--	--	--
Achn332631	Probable leucine-rich repeat receptor-like protein kinase; contains IPR001611 (Leucine-rich repeat), IPR003591 (Leucine-rich repeat, typical subtype)	--	--	-5.531	--	--	--
Achn333231	Receptor-like protein kinase; contains IPR011009 (Protein kinase-like domain), IPR013320 (Concanavalin A-like lectin/glucanase, subgroup)	--	--	--	--	1.1489	--
Achn333971	Receptor-like kinase; contains IPR001611 (Leucine-rich repeat), IPR003591 (Leucine-rich repeat, typical subtype), IPR011009 (Protein kinase-like domain)	--	--	1.7481	2.2055	3.4966	--
Achn334801	Receptor-like protein kinase; contains IPR011009 (Protein kinase-like domain), IPR025875 (Leucine rich repeat 4)	--	2.2957	--	--	--	--
Achn335581	Cysteine-rich receptor-like protein kinase; contains IPR002902 (Gnk2-homologous domain)	--	--	-3.6979	--	--	--
Achn338091	Putative receptor-like protein kinase 2; contains IPR001096 (Peptidase C13, legumain), IPR001611 (Leucine-rich repeat)	--	--	-1.5056	--	--	--
Achn339001	Receptor-like protein kinase 3; contains IPR001611 (Leucine-rich repeat), IPR003591 (Leucine-rich repeat, typical subtype), IPR011009 (Protein kinase-like domain)	--	--	-5.4668	--	--	--
Achn339811	Receptor-like kinase; contains IPR011009 (Protein kinase-like domain), IPR013320 (Concanavalin A-like lectin/glucanase, subgroup), IPR024788 (Malectin-like carbohydrate-binding domain)	--	--	-6.0904	-1.6573	--	--
Achn339881	Receptor-like protein kinase; contains IPR011009 (Protein kinase-like domain), IPR019557 (Aminotransferase-like, plant mobile domain)	--	--	1.0585	--	--	--
Achn340931	Receptor-like protein kinase; contains IPR011009 (Protein kinase-like domain), IPR014729 (Rossmann-like alpha/beta/alpha sandwich fold)	--	--	5.2902	--	--	--
Achn341501	Probable receptor-like protein kinase; contains IPR001611 (Leucine-rich repeat), IPR011009 (Protein kinase-like domain), IPR013210 (Leucine-rich repeat-containing N-terminal, type 2)	--	--	-1.8175	--	--	--
Achn342301	Probable receptor-like protein kinase; contains IPR011009 (Protein kinase-like domain)	--	2.3511	3.0872	--	1.1479	--
Achn342611	Nuclear receptor coactivator; contains IPR006571 (TLDc)	--	--	--	--	1.8336	2.1401
Achn343251	Glutamate receptor; contains IPR001638 (Extracellular solute-binding protein, family 3), IPR017103 (Ionotropic glutamate receptor, plant)	--	--	--	--	-2.2054	--
Achn343811	Probable receptor-like protein kinase; contains IPR011009 (Protein kinase-like domain), IPR013320 (Concanavalin A-like lectin/glucanase, subgroup)	--	1.8031	2.9003	--	--	--
Achn345471	Receptor kinase; contains IPR001611 (Leucine-rich repeat), IPR003591 (Leucine-rich repeat, typical subtype), IPR011009 (Protein kinase-like domain)	--	--	-4.8601	--	-1.9118	--
Achn345491	Leucine-rich repeat receptor-like protein kinase; contains IPR001611 (Leucine-rich repeat)	--	--	4.6506	--	--	--
Achn345671	Receptor protein kinase, putative; contains IPR011009 (Protein kinase-like domain)	--	--	--	--	1.1269	--
Achn349551	Receptor protein kinase-like protein; contains IPR003591 (Leucine-rich repeat, typical subtype), IPR006779 (DNA binding protein S1FA), IPR011009 (Protein kinase-like domain)	--	--	6.7463	--	--	--
Achn349681	Receptor protein kinase-like protein; contains IPR011009 (Protein kinase-like domain), IPR013320 (Concanavalin A-like lectin/glucanase, subgroup)	--	--	-3.8501	--	--	--
Achn350181	Receptor-like kinase; contains IPR011009 (Protein kinase-like domain)	--	--	--	--	--	5.0525
Achn350911	Putative receptor protein kinase; contains IPR011009 (Protein kinase-like domain), IPR024788 (Malectin-like carbohydrate-binding domain)	-0.9093	--	-7.6011	-1.549	-1.7772	--
Achn351491	Probable receptor-like protein kinase; contains IPR011009 (Protein kinase-like domain)	--	2.4355	6.0061	--	--	3.7529
Achn351641	Receptor-like kinase; contains IPR008985 (Concanavalin A-like lectin/glucanases superfamily), IPR011009 (Protein kinase-like domain)	--	--	--	--	2.5843	--
Achn352861	Receptor-like protein kinase; contains IPR011009 (Protein kinase-like domain), IPR013320 (Concanavalin A-like lectin/glucanase, subgroup)	--	--	-2.3537	--	--	--
Achn354391	Receptor-like protein kinase; contains IPR011009 (Protein kinase-like domain), IPR013320 (Concanavalin A-like lectin/glucanase, subgroup)	--	--	-4.4033	--	--	--
Achn355891	Xenotropic and polytropic retrovirus receptor-like protein; contains IPR004331 (SPX, N-terminal), IPR004342 (EXS, C-terminal)	1.6242	3.4468	1.586	--	--	--
Achn356631	Wall-associated receptor kinase-like protein; contains IPR013695 (Wall-associated kinase), IPR025287 (Wall-associated receptor kinase galacturonan-binding domain)	--	--	3.6482	--	3.5668	--
Achn356851	Cysteine-rich receptor-like protein kinase; contains IPR002902 (Gnk2-homologous domain), IPR011009 (Protein kinase-like domain)	--	--	-2.3545	--	--	--
Achn357721	Gibberellin receptor GID1, putative; contains IPR013094 (Alpha/beta hydrolase fold-3)	--	--	--	--	2.3571	--
Achn357741	Receptor-like kinase; contains IPR011009 (Protein kinase-like domain), IPR013320 (Concanavalin A-like lectin/glucanase, subgroup)	--	--	--	--	1.4483	--
Achn358441	Leucine-rich repeat receptor-like serine/threonine-protein kinase; contains IPR001611 (Leucine-rich repeat), IPR010916 (TonB box, conserved site), IPR013210 (Leucine-rich repeat-containing N-terminal, type 2)	--	--	2.3721	--	--	--
Achn360391	Receptor-like protein kinase; contains IPR011009 (Protein kinase-like domain), IPR013320 (Concanavalin A-like lectin/glucanase, subgroup)	--	--	-2.8078	--	-1.6312	--
Achn360571	Transmembrane protein 87A; contains IPR009637 (Transmembrane receptor, eukaryota)	--	--	-1.7248	--	--	--
Achn360701	Receptor-like protein kinase 3; contains IPR011009 (Protein kinase-like domain)	--	--	5.7872	--	5.2871	7.4191
Achn361261	Pheromone receptor-like protein; contains IPR012442 (Protein of unknown function DUF1645)	--	--	--	--	4.092	--
Achn362081	Receptor like protein kinase S.2; contains IPR011009 (Protein kinase-like domain), IPR013320 (Concanavalin A-like lectin/glucanase, subgroup)	--	--	5.8544	--	--	--
Achn362781	Probable receptor-like protein kinase; contains IPR011009 (Protein kinase-like domain)	--	--	1.9529	--	--	--
Achn363261	Receptor protein kinase, putative; contains IPR011009 (Protein kinase-like domain), IPR011990 (Tetratricopeptide-like helical)	--	--	-1.1661	--	--	--
Achn363751	Putative receptor-like protein kinase family protein; contains IPR011009 (Protein kinase-like domain), IPR013320 (Concanavalin A-like lectin/glucanase, subgroup)	--	--	-2.5764	-1.348	-1.1112	--
Achn364231	Receptor-like protein kinase	--	-1.2197	-5.3982	--	--	--
Achn366031	Probable receptor-like protein kinase; contains IPR011009 (Protein kinase-like domain), IPR013320 (Concanavalin A-like lectin/glucanase, subgroup)	--	--	--	--	1.2736	--
Achn366631	Receptor protein kinase-like protein; contains IPR011009 (Protein kinase-like domain)	--	--	0/86.257	--	--	--
Achn367701	Receptor-like kinase; contains IPR025287 (Wall-associated receptor kinase galacturonan-binding domain)	--	2.2797	--	--	--	--
Achn367961	Receptor-like kinase; contains IPR011009 (Protein kinase-like domain), IPR013320 (Concanavalin A-like lectin/glucanase, subgroup)	--	--	1.6785	--	1.9166	2.6384
Achn368351	Ethylene receptor, putative; contains IPR003594 (Histidine kinase-like ATPase, ATP-binding domain), IPR011006 (CheY-like superfamily)	--	--	--	--	1.6201	--
Achn369531	Receptor protein kinase-like protein; contains IPR001611 (Leucine-rich repeat), IPR011009 (Protein kinase-like domain)	--	--	-4.5019	--	--	--
Achn371271	Receptor-like kinase; contains IPR008985 (Concanavalin A-like lectin/glucanases superfamily), IPR011009 (Protein kinase-like domain)	--	--	--	--	1.6706	--
Achn371291	Receptor-like kinase; contains IPR008985 (Concanavalin A-like lectin/glucanases superfamily), IPR011009 (Protein kinase-like domain)	--	--	1.3487	--	1.3809	--
Achn371821	Receptor-like protein kinase; contains IPR001611 (Leucine-rich repeat), IPR003591 (Leucine-rich repeat, typical subtype), IPR011009 (Protein kinase-like domain)	--	--	-1.1091	--	--	--
Achn373901	Putative receptor-like protein kinase; contains IPR011009 (Protein kinase-like domain)	--	--	-2.2808	--	2.2964	--
Achn374331	Receptor protein kinase-like protein; contains IPR001611 (Leucine-rich repeat), IPR011009 (Protein kinase-like domain)	--	--	-3.052	--	--	--
Achn375391	Probable receptor-like protein kinase; contains IPR011009 (Protein kinase-like domain), IPR013320 (Concanavalin A-like lectin/glucanase, subgroup)	--	--	3.4173	--	--	--
Achn376371	Leucine-rich repeat receptor-like protein kinase; contains IPR001611 (Leucine-rich repeat), IPR003591 (Leucine-rich repeat, typical subtype)	1.7185	--	--	--	3.4786	2.2359
Achn376791	Cysteine-rich repeat secretory protein; contains IPR002902 (Gnk2-homologous domain)	--	--	-4.4126	--	--	--
Achn377351	Receptor-like protein kinase; contains IPR011009 (Protein kinase-like domain), IPR021720 (Malectin)	--	--	--	--	3.3682	2.6434
Achn377381	Putative receptor-like protein kinase 2; contains IPR001611 (Leucine-rich repeat), IPR011009 (Protein kinase-like domain)	--	--	1.6087	--	2.7411	--
Achn378581	Putative leucine-rich repeat receptor-like protein kinase family protein; contains IPR001611 (Leucine-rich repeat)	-1.3886	--	-5.5401	--	--	--
Achn379771	Receptor-like protein kinase; contains IPR011009 (Protein kinase-like domain), IPR013320 (Concanavalin A-like lectin/glucanase, subgroup)	--	--	-3.6913	--	-2.2594	--
Achn380491	Receptor protein kinase, putative; contains IPR011009 (Protein kinase-like domain), IPR011990 (Tetratricopeptide-like helical)	--	--	-4.5896	--	0/8.975	--
Achn381171	Receptor protein kinase, putative; contains IPR001611 (Leucine-rich repeat), IPR003591 (Leucine-rich repeat, typical subtype)	--	--	-5.3657	--	--	--
Achn383241	Putative receptor-like protein kinase 2; contains IPR011009 (Protein kinase-like domain), IPR013320 (Concanavalin A-like lectin/glucanase, subgroup)	--	--	3.1999	--	2.9385	--
Achn383451	Receptor-like protein kinase; contains IPR011009 (Protein kinase-like domain)	--	1.2057	2.4016	--	1.699	--
Achn383811	Adiponectin receptor protein; contains IPR004254 (Hly-III-related)	3.0707	--	--	--	1.9698
Achn384271	Putative receptor-like protein kinase; contains IPR001611 (Leucine-rich repeat), IPR011009 (Protein kinase-like domain)	--	--	-3.6585	--	--	--
Achn384281	Putative receptor-like protein kinase; contains IPR011009 (Protein kinase-like domain)	--	--	0/10.174	--	--	--
Achn385681	Receptor kinase; contains IPR001611 (Leucine-rich repeat), IPR003591 (Leucine-rich repeat, typical subtype), IPR011009 (Protein kinase-like domain)	--	--	--	-1.2772	--	--
Achn386431	Receptor-like kinase; contains IPR001611 (Leucine-rich repeat), IPR003591 (Leucine-rich repeat, typical subtype), IPR011009 (Protein kinase-like domain), IPR013210 (Leucine-rich repeat-containing N-terminal, type 2), IPR013320 (Concanavalin A-like lectin/glucanase, subgroup)	--	--	-5.6008	--	--	--
Achn387051	Receptor protein kinase-like protein; contains IPR002921 (Lipase, class 3), IPR006702 (Uncharacterised protein family UPF0497, trans-membrane plant)	--	--	1.7243	--	--	--
Achn387531	Receptor-like kinase; contains IPR011009 (Protein kinase-like domain), IPR013320 (Concanavalin A-like lectin/glucanase, subgroup)	--	--	-2.0234	-1.1914	-1.8609	--
Achn388471	Receptor-like protein kinase; contains IPR001611 (Leucine-rich repeat), IPR003591 (Leucine-rich repeat, typical subtype)	--	--	--	--	6.2631	--
Achn389771	Putative receptor-like protein kinase; contains IPR002902 (Gnk2-homologous domain), IPR011009 (Protein kinase-like domain)	--	--	-6.0004	--	--	--
Novel00026	PREDICTED: mitochondrial import receptor subunit TOM7-1-like isoform 1 [Glycine max]	--	--	--	--	-1.5851	--
Novel00140	PREDICTED: probable receptor-like protein kinase At5g39020 [Vitis vinifera]	--	2.0044	--	--	--	--
Novel00175	PREDICTED: probable leucine-rich repeat receptor-like protein kinase At5g49770 [Tarenaya hassleriana]	--	--	-5.8697	--	--	--
Novel00179	PREDICTED: probable receptor-like protein kinase At1g11050 [Sesamum indicum]	2.4421	4.6734	5.4484	--	3.7218	--
Novel00394	PREDICTED: tyrosine-sulfated glycopeptide receptor 1 [Solanum lycopersicum]	--	--	--	--	1.7345	--
Novel00585	PREDICTED: probable leucine-rich repeat receptor-like serine/threonine-protein kinase At3g14840 [Vitis vinifera]	--	--	-2.0955	--	--	--
Novel00693	PREDICTED: probable receptor-like protein kinase At5g47070 isoform X2 [Nelumbo nucifera]	--	--	2.0393	--	1.5437	--
Novel00780	PREDICTED: probable LRR receptor-like serine/threonine-protein kinase At1g67720 [Sesamum indicum]	--	1.6087	--	--	--	--
Novel01175	PREDICTED: probable LRR receptor-like serine/threonine-protein kinase RFK1 isoform X1 [Nicotiana sylvestris]	0.88639	1.5742	1.5626	--	1.697	--
Novel01185	Cysteine-rich RLK 29, putative isoform 1 [Theobroma cacao]>gi|508781301|gb|EOY28557.1| Cysteine-rich RLK 29, putative isoform 1 [Theobroma cacao]	--	5.1168	--	--	--	--
Novel01406	PREDICTED: ultraviolet-B receptor UVR8 [Vitis vinifera]	--	--	--	--	-2.3765	--
Novel01489	PREDICTED: probable receptor-like protein kinase At1g67000 [Solanum lycopersicum]	--	--	--	--	1.9358	--
Novel01742	PREDICTED: somatic embryogenesis receptor kinase 1 [Nelumbo nucifera]	--	--	-1.159	--	--	--
Novel01909	Cysteine-rich receptor-like protein kinase 10 [Theobroma cacao]>gi|508709146|gb|EOY01043.1| Cysteine-rich receptor-like protein kinase 10 [Theobroma cacao]	--	--	2.8993	--	1.413	--
Novel02116	PREDICTED: cysteine-rich receptor-like protein kinase 10 isoform X1 [Prunus mume]	--	--	1.4534	0.93114	1.4728	--
Novel02324	PREDICTED: L-type lectin-domain containing receptor kinase VIII.1-like [Glycine max]	--	--	-2.9474	-1.4825	--	--
Novel02556	PREDICTED: receptor-like serine/threonine-protein kinase NCRK [Vitis vinifera]>gi|731392695|ref|XP_010651186.1|	--	--	0/6.644	--	--	--
Novel02718	PREDICTED: probable LRR receptor-like serine/threonine-protein kinase At3g47570 [Eucalyptus grandis]			4.7641	--	--	--
Novel02874	PREDICTED: probable LRR receptor-like serine/threonine-protein kinase At1g67720 [Sesamum indicum]	--	--	-4.751	-1.2707	-2.0171	--
Novel03056	PREDICTED: probable LRR receptor-like serine/threonine-protein kinase At3g47570 isoform X2 [Solanum lycopersicum]>gi|723683502|ref|XP_010318252.1|	--	--	--	--	2.0126	3.669
Novel03057	PREDICTED: probable LRR receptor-like serine/threonine-protein kinase At3g47570 [Vitis vinifera]	--	--	-2.4325	--	--	--
Novel03136	PREDICTED: probable receptor-like protein kinase At1g67000 [Malus domestica]	--	--	5.1999	--	2.4583	--
Novel03189	PREDICTED: probable L-type lectin-domain containing receptor kinase II.1-like [Citrus sinensis]	1.5242	2.1176	2.7737	--	1.9681	--
Novel03238	PREDICTED: wall-associated receptor kinase 2-like [Vitis vinifera]	--	--	0/25.205	--	--	--
Novel03240	PREDICTED: probable receptor-like protein kinase At1g11050 [Prunus mume]	--	--	5.4256	--	--	--
Novel03634	PREDICTED: probable receptor-like protein kinase At1g11050 [Jatropha curcas]>gi|643731604|gb|KDP38848.1| hypothetical protein JCGZ_05005 [Jatropha curcas]	--	1.4122	--	--	--	--
Novel03684	ultraviolet-B receptor UVR8 [Betula platyphylla]	--	--	--	--	-1.0093	--
Novel03713	PREDICTED: cysteine-rich receptor-like protein kinase 25 [Eucalyptus grandis]	--	2.1594	--	--	--	--
Novel04172	PREDICTED: G-type lectin S-receptor-like serine/threonine-protein kinase CES101 isoform X1 [Nelumbo nucifera]	--	3.6711	5.313	--	--	--
Novel04173	PREDICTED: G-type lectin S-receptor-like serine/threonine-protein kinase CES101 isoform X1 [Nelumbo nucifera]	2.6979	3.0965	2.7919	--	2.8979	--
Novel04251	receptor-kinase, putative [Ricinus communis]>gi|223528974|gb|EEF30966.1| receptor-kinase, putative [Ricinus communis]	--	6.8346	--	--	--	--
Novel04458	PREDICTED: leucine-rich repeat receptor protein kinase EXS-like, partial [Vitis vinifera]	--	2.0634	1.9611	--	--	--
Novel04518	PREDICTED: cysteine-rich receptor-like protein kinase 10 [Vitis vinifera]	--	2.5644	--	--	--	--
Novel04521	PREDICTED: leucine-rich repeat receptor protein kinase EXS-like [Vitis vinifera]	--	--	-2.4897	--	--	--
Novel04538	PREDICTED: receptor-like protein kinase FERONIA [Vitis vinifera]	--	--	0/15.872	--	--	--
Novel04545	PREDICTED: G-type lectin S-receptor-like serine/threonine-protein kinase SD2-5 [Vitis vinifera]	--	--	3.112	--	--	--
Novel04574	PREDICTED: probable receptor-like protein kinase At5g39020 [Vitis vinifera]	--	--	-1.6621	--	--	--
Novel04697	PREDICTED: G-type lectin S-receptor-like serine/threonine-protein kinase At1g11330 isoform X3 [Populus euphratica]	--	4.0737	--	--	4.0473	--
Novel04848	PREDICTED: probable receptor-like protein kinase At5g39020 [Vitis vinifera]	--	--	-3.7554	--	--	--
Novel04901	Leucine-rich repeat receptor-like protein kinase family protein isoform 1 [Theobroma cacao]	--	--	-2.2969	--	--	--
Novel05239	PREDICTED: probable LRR receptor-like serine/threonine-protein kinase At3g47570 [Sesamum indicum]	--	--	-3.9457	--	--	--
Novel05328	PREDICTED: leucine-rich repeat receptor protein kinase EXS-like [Vitis vinifera]	--	1.8218	--	--	--	--
Novel05373	PREDICTED: cysteine-rich receptor-like protein kinase 10 [Vitis vinifera]	--	2.6465	1.8563	--	--	--
Novel05401	Abscisic acid receptor PYL9 -like protein [Gossypium arboreum]	--	1.1051	--	--	--	--

## Sheet: MAPK
Gene ID	annotations	Log2 (fold change)
		HY1vsHC1	HY3vsHC3	HY6vsHC6	JY1vsJC1	JY3vsJC3	JY6vsJC6
Achn082251	Mitogen-activated protein kinase; contains IPR011009 (Protein kinase-like domain)	--	--	--	1.4103	--	3.5971
Achn315051	Mitogen activated protein kinase; contains IPR011009 (Protein kinase-like domain)	--	--	--	1.9065	3.8428	2.8668
Achn315061	Mitogen-activated protein kinase; contains IPR011009 (Protein kinase-like domain)	--	--	--	1.8339	3.6251	2.9159
Achn036041	Mitogen-activated protein kinase kinase; contains IPR011009 (Protein kinase-like domain)	--	--	--	--	1.923	--
Achn146591	Mitogen-activated protein kinase 10; contains IPR011009 (Protein kinase-like domain)	--	--	--	--	1.3106	--
Achn164271	Mitogen-activated protein kinase kinase; contains IPR011009 (Protein kinase-like domain)	--	--	--	--	1.4788	--
Achn301271	Mitogen-activated protein kinase kinase; contains IPR011009 (Protein kinase-like domain)	--	--	--	--	1.1693	--
Achn135551	Mitogen-activated protein kinase 8; contains IPR011009 (Protein kinase-like domain)	--	1.2014	2.793	1.1594	1.7854	--
Achn230091	MAP kinase activating protein-like	--	--	1.0646	--	--	--
Achn000681	Mitogen-activated protein kinase kinase kinase; contains IPR001279 (Beta-lactamase-like), IPR011009 (Protein kinase-like domain), IPR011084 (DNA repair metallo-beta-lactamase)	--	--	1.4625	--	--	--
Achn024971	Mitogen-activated protein kinase 9; contains IPR011009 (Protein kinase-like domain)	--	--	2.0954	1.7357	2.1055	--
Achn025711	Mitogen-activated protein kinase 9; contains IPR011009 (Protein kinase-like domain)	--	--	-2.5202	--	--	--
Achn028141	Mitogen-activated protein kinase kinase kinase 5; contains IPR011009 (Protein kinase-like domain)	--	--	1.6759	--	--	--
Achn131961	Mitogen-activated protein kinase 9; contains IPR011009 (Protein kinase-like domain)	--	--	-1.8279	--	-1.2233	--
Achn132381	Mitogen-activated protein kinase; contains IPR011009 (Protein kinase-like domain)	--	--	-1.5245	--	--	--
Achn183451	Mitogen-activated protein kinase kinase	--	--	-2.8037	--	--	--
Achn195331	Mitogen-activated protein kinase 4; contains IPR006501 (Pectinesterase inhibitor), IPR011009 (Protein kinase-like domain)	--	--	-1.8382	--	--	--
Achn201141	Mitogen-activated protein kinase 7; contains IPR011009 (Protein kinase-like domain)	--	--	1.8449	--	--	--
Achn201261	Mitogen-activated protein kinase; contains IPR011009 (Protein kinase-like domain)	--	--	1.788	--	--	--
Achn209161	Mitogen-activated protein kinase 2; contains IPR011009 (Protein kinase-like domain)	--	--	5.1943/0	--	--	--
Achn213361	Mitogen-activated protein kinase kinase kinase, putative; contains IPR011009 (Protein kinase-like domain)	--	--	4.611	--	--	--
Achn226251	Mitogen-activated protein kinase kinase 5; contains IPR011009 (Protein kinase-like domain)	--	--	3.5088	--	--	--
Achn248791	Mitogen-activated protein kinase 2; contains IPR011009 (Protein kinase-like domain)	--	--	1.2678	--	--	--
Achn252431	Mitogen-activated protein kinase 2; contains IPR011009 (Protein kinase-like domain)	--	--	1.8552	--	--	--
Achn277121	Mitogen-activated protein kinase; contains IPR011009 (Protein kinase-like domain)	--	--	1.2838	--	--	--
Achn297531	Mitogen-activated protein kinase kinase kinase; contains IPR007527 (Zinc finger, SWIM-type), IPR011016 (Zinc finger, RING-CH-type), IPR013083 (Zinc finger, RING/FYVE/PHD-type)	--	--	17.4507/0	--	--	--
Achn309751	Mitogen-activated protein kinase kinase kinase, putative; contains IPR011009 (Protein kinase-like domain)	--	--	-3.6113	--	--	--
Achn340051	Mitogen-activated protein kinase; contains IPR011009 (Protein kinase-like domain)	--	--	-2.9381	--	--	--
Novel01712	PREDICTED: mitogen-activated protein kinase 15 [Nicotiana tomentosiformis]	--	--	-1.4109	--	--	--
Novel02124	PREDICTED: mitogen-activated protein kinase 9-like isoform	--	--	1.187	--	--	--
Novel05086	PREDICTED: mitogen-activated protein kinase kinase kinase YODA [Vitis vinifera]	--	--	1.3341	--	1.3312	--
Achn091221	MAP3K-like protein kinase; contains IPR017946 (PLC-like phosphodiesterase, TIM beta/alpha-barrel domain)	--	--	2.7929	1.2732	1.3225	2.1099

## Sheet: Ca2+ Influx
Gene ID	annotations	Log2 (fold change)
		HY1vsHC1	HY3vsHC3	HY6vsHC6	JY1vsJC1	JY3vsJC3	JY6vsJC6
Achn006341	Elicitor-responsive protein; contains IPR008973 (C2 calcium/lipid-binding domain, CaLB)	--	--	1.1976	--	--	--
Achn012851	Calcium-transporting ATPase 1; contains IPR001757 (Cation-transporting P-type ATPase), IPR023214 (HAD-like domain), IPR023298 (P-type ATPase, transmembrane domain)	1.3598	--	2.2982	1.776	2.5017	2.1424
Achn014601	Calmodulin, putative; contains IPR011992 (EF-hand-like domain)	--	--	-4.5255	--	--	--
Achn015301	C2 domain-containing protein; contains IPR008973 (C2 calcium/lipid-binding domain, CaLB)	--	--	0/39.002	--	--	--
Achn017121	Copine, putative; contains IPR002035 (von Willebrand factor, type A), IPR008973 (C2 calcium/lipid-binding domain, CaLB), IPR010734 (Copine)	1.6888	--	--	1.2947	2.6446	3.2631
Achn019681	Calcium-dependent protein kinase, putative; contains IPR011009 (Protein kinase-like domain), IPR011992 (EF-hand-like domain)	--	1.1781	--	--	1.7275	--
Achn020521	Calmodulin, putative; contains IPR011992 (EF-hand-like domain)	--	--	3.4712	--	4.9877	--
Achn022761	Calcium-dependent protein kinase 8; contains IPR011992 (EF-hand-like domain)	--	--	2.3233	--	2.2847	2.4707
Achn023701	Anthranilate phosphoribosyltransferase-like protein; contains IPR008973 (C2 calcium/lipid-binding domain, CaLB), IPR013583 (Phosphoribosyltransferase C-terminal)	--	--	3.0155	--	3.6009	--
Achn024491	Src2-like protein; contains IPR006121 (Heavy metal-associated domain, HMA), IPR008973 (C2 calcium/lipid-binding domain, CaLB)	--	--	2.1442	1.7478	2.6646	2.411
Achn024721	Calmodulin-binding protein; contains IPR012442 (Protein of unknown function DUF1645)	--	--	--	--	1.0522	--
Achn025491	Calmodulin, putative; contains IPR011992 (EF-hand-like domain)	--	--	-3.6518	--	--	--
Achn027501	Synaptotagmin-7; contains IPR008973 (C2 calcium/lipid-binding domain, CaLB)	--	--	-2.1299	--	--	--
Achn031171	Calmodulin-binding protein; contains IPR012416 (Calmodulin binding protein-like)	--	--	-2.1795	--	--	--
Achn032811	Synaptotagmin, putative; contains IPR008973 (C2 calcium/lipid-binding domain, CaLB), IPR013583 (Phosphoribosyltransferase C-terminal)	--	--	-5.1386	--	--	--
Achn033441	CBL-interacting protein kinase 15; contains IPR020636 (Calcium/calmodulin-dependent/calcium-dependent protein kinase)	--	--	-4.9918	--	-1.8472	--
Achn037821	Calmodulin-like protein; contains IPR011992 (EF-hand-like domain)	--	8.422/0	--	--	--	--
Achn039181	Calmodulin-like protein; contains IPR011992 (EF-hand-like domain)	--	--	3.1038	--	--	--
Achn039191	Calmodulin-like protein; contains IPR011992 (EF-hand-like domain)	--	--	3.8596	--	--	--
Achn044921	Calmodulin binding protein, putative	--	4.0946	-3.4268	--	--	--
Achn045801	Calcium-dependent protein kinase, putative; contains IPR011009 (Protein kinase-like domain)	--	--	3.2591	--	1.7474	--
Achn046291	Calcium-transporting ATPase; contains IPR001757 (Cation-transporting P-type ATPase), IPR023214 (HAD-like domain), IPR023298 (P-type ATPase, transmembrane domain)	--	--	--	--	4.184	--
Achn054641	CBL-interacting protein kinase 3; contains IPR000717 (Proteasome component (PCI) domain), IPR020636 (Calcium/calmodulin-dependent/calcium-dependent protein kinase)	--	--	-1.2332	--	--	--
Achn055431	1-phosphatidylinositol-4,5-bisphosphate phosphodiesterase (Phosphoinositide-specific phospholipase c); contains IPR001192 (Phosphoinositide phospholipase C), IPR008973 (C2 calcium/lipid-binding domain, CaLB), IPR011992 (EF-hand-like domain)	--	--	1.2636	--	--	--
Achn058261	Calcium-dependent protein kinase, putative; contains IPR011009 (Protein kinase-like domain), IPR011992 (EF-hand-like domain)	--	--	--	--	1.5798	2.2153
Achn059531	Calmodulin; contains IPR011992 (EF-hand-like domain)	--	--	2.7288	--	3.3856	4.1957
Achn064201	Calcium dependent protein kinase 7; contains IPR011992 (EF-hand-like domain)	--	--	1.4807	--	0.92807	--
Achn065821	Synaptotagmin-1; contains IPR008973 (C2 calcium/lipid-binding domain, CaLB), IPR019411 (Domain of unknown function DUF2404)	--	--	4.611	--	--	--
Achn066041	Calmodulin-binding protein; contains IPR012416 (Calmodulin binding protein-like)	--	--	1.3	--	--	--
Achn067571	Calcium-binding EF hand family protein; contains IPR011992 (EF-hand-like domain)	--	--	5.0431	--	--	--
Achn071681	Synaptotagmin, putative; contains IPR008973 (C2 calcium/lipid-binding domain, CaLB), IPR013583 (Phosphoribosyltransferase C-terminal)	--	--	2.2087	--	1.4238	--
Achn075241	Calmodulin binding protein, putative	--	--	-5.234	--	-2.0095	--
Achn076551	Calcium-dependent protein kinase, putative; contains IPR011009 (Protein kinase-like domain)	--	--	1.196	--	1.4729	--
Achn076601	Calmodulin binding protein, putative; contains IPR000048 (IQ motif, EF-hand binding site), IPR025064 (Domain of unknown function DUF4005), IPR027417 (P-loop containing nucleoside triphosphate hydrolase)	--	--	-4.0808	--	-1.8961	--
Achn077461	Calmodulin, putative; contains IPR011992 (EF-hand-like domain)	--	--	-3.3564	--	--	--
Achn080421	Putative calcium-transporting ATPase; contains IPR001757 (Cation-transporting P-type ATPase), IPR004014 (Cation-transporting P-type ATPase, N-terminal)	--	--	3.9585	--	--	--
Achn080921	Guanylate kinase, putative; contains IPR008145 (Guanylate kinase/L-type calcium channel), IPR011043 (Galactose oxidase/kelch, beta-propeller), IPR017665 (Guanylate kinase, sub-group), IPR027417 (P-loop containing nucleoside triphosphate hydrolase)	--	--	--	--	3.8468	3.7877
Achn083011	Calmodulin; contains IPR011992 (EF-hand-like domain)	--	--	--	--	2.7058	--
Achn083311	Src2-like protein; contains IPR008973 (C2 calcium/lipid-binding domain, CaLB)	--	--	--	--	--	2.6911
Achn084951	C2 domain-containing protein; contains IPR008973 (C2 calcium/lipid-binding domain, CaLB)	--	--	-4.337	--	-2.9777	--
Achn089411	Calmodulin-like protein; contains IPR011992 (EF-hand-like domain)	--	--	3.4892	1.5408	3.4341	4.3335
Achn089421	Calmodulin-like protein; contains IPR011992 (EF-hand-like domain)	--	--	--	--	2.7152	3.7858
Achn091321	Calmodulin, related; contains IPR011991 (Winged helix-turn-helix DNA-binding domain), IPR011992 (EF-hand-like domain)	--	--	3.5771	--	1.9412	2.451
Achn094771	Phospholipase D; contains IPR008973 (C2 calcium/lipid-binding domain, CaLB), IPR015679 (Phospholipase D family), IPR024632 (Phospholipase D, C-terminal)	--	--	2.6753	--	--	--
Achn100811	Phospholipase D; contains IPR008973 (C2 calcium/lipid-binding domain, CaLB), IPR015679 (Phospholipase D family), IPR024632 (Phospholipase D, C-terminal), IPR025202 (Phospholipase D-like domain)	--	--	-4.059	--	-1.531	--
Achn101561	C2 domain-containing protein; contains IPR008973 (C2 calcium/lipid-binding domain, CaLB)	--	--	--	--	1.289	--
Achn101641	Calmodulin-binding protein; contains IPR012416 (Calmodulin binding protein-like)	--	--	--	--	1.5067	2.3661
Achn101721	Dentin sialophosphoprotein; contains IPR012417 (Calmodulin-binding domain, plant)	--	--	--	--	2.345	--
Achn103921	Potassium channel; contains IPR003280 (Two pore domain potassium channel), IPR018247 (EF-Hand 1, calcium-binding site)	--	--	--	-1.1447	-1.0465	--
Achn104621	Calmodulin; contains IPR011992 (EF-hand-like domain)	--	--	-2.4114	--	--	--
Achn104811	Vacuolar-sorting receptor; contains IPR001881 (EGF-like calcium-binding), IPR003137 (Protease-associated domain, PA)	--	--	1.3844	--	--	--
Achn108531	Calcium-transporting ATPase, putative; contains IPR001757 (Cation-transporting P-type ATPase), IPR004014 (Cation-transporting P-type ATPase, N-terminal), IPR023214 (HAD-like domain), IPR023298 (P-type ATPase, transmembrane domain)	--	--	--	--	-0.9631	--
Achn109711	Calmodulin-binding protein; contains IPR012416 (Calmodulin binding protein-like)	--	--	2.1384	--	--	--
Achn111131	Calmodulin-binding protein; contains IPR012416 (Calmodulin binding protein-like)	--	--	--	--	1.6253	--
Achn111911	Calmodulin-like protein 3; contains IPR011992 (EF-hand-like domain)	--	--	3.9129	--	--	--
Achn115181	Cation/calcium exchanger; contains IPR004837 (Sodium/calcium exchanger membrane region)	--	--	--	--	1.1886	--
Achn115891	Phospholipase D; contains IPR008973 (C2 calcium/lipid-binding domain, CaLB), IPR015679 (Phospholipase D family), IPR024632 (Phospholipase D, C-terminal)	--	--	--	--	1.5396	--
Achn119791	1-phosphatidylinositol-4,5-bisphosphate phosphodiesterase (Phosphoinositide-specific phospholipase c); contains IPR001192 (Phosphoinositide phospholipase C), IPR008973 (C2 calcium/lipid-binding domain, CaLB), IPR011992 (EF-hand-like domain)	--	--	-4.1098	--	--	--
Achn124411	Guanylate kinase, putative; contains IPR008145 (Guanylate kinase/L-type calcium channel), IPR011043 (Galactose oxidase/kelch, beta-propeller), IPR027417 (P-loop containing nucleoside triphosphate hydrolase)	1.1225	--	3.0073	1.4629	2.1778	2.1629
Achn126851	C2 domain-containing protein; contains IPR008973 (C2 calcium/lipid-binding domain, CaLB)	--	--	-2.0653	--	--	--
Achn128181	Phospholipase D; contains IPR008973 (C2 calcium/lipid-binding domain, CaLB), IPR015679 (Phospholipase D family), IPR024632 (Phospholipase D, C-terminal)	--	--	176.471/0	--	--	--
Achn129131	Synaptotagmin, putative; contains IPR008973 (C2 calcium/lipid-binding domain, CaLB), IPR013583 (Phosphoribosyltransferase C-terminal)	--	--	-2.3934	--	--	--
Achn129761	Src2-like protein; contains IPR008973 (C2 calcium/lipid-binding domain, CaLB)	--	--	-1.5384	--	--	--
Achn132241	Synaptotagmin-7; contains IPR008973 (C2 calcium/lipid-binding domain, CaLB)	--	--	-1.4094	--	-1.3093	--
Achn133611	Sodium/calcium exchanger family protein; contains IPR004837 (Sodium/calcium exchanger membrane region), IPR011992 (EF-hand-like domain)	--	--	--	--	-1.7558	--
Achn134201	Calmodulin protein kinase	--	--	-2.5935	--	--	--
Achn134951	Calmodulin-binding protein-like protein; contains IPR012417 (Calmodulin-binding domain, plant)	--	--	1.4522	--	--	--
Achn136211	Calcium-binding EF hand family protein; contains IPR011992 (EF-hand-like domain)	--	--	2.002	1.841	3.0933	--
Achn136421	Calmodulin; contains IPR011992 (EF-hand-like domain)	--	--	2.5305	1.0663	--	2.4664
Achn136511	Serine-rich adhesin for platelets; contains IPR012417 (Calmodulin-binding domain, plant)	--	--	-1.8059	--	--	--
Achn137691	Calcium dependent protein kinase 28; contains IPR011992 (EF-hand-like domain)	--	1.2393	2.1352	--	1.4976	--
Achn138471	C2 domain-containing protein; contains IPR008973 (C2 calcium/lipid-binding domain, CaLB), IPR013583 (Phosphoribosyltransferase C-terminal)	--	--	-3.3321	--	--	--
Achn138611	Calmodulin binding protein, putative; contains IPR012416 (Calmodulin binding protein-like)	--	--	--	--	1.9848	--
Achn140681	Calcium-dependent lipid-binding domain-containing protein; contains IPR008973 (C2 calcium/lipid-binding domain, CaLB)	--	--	-2.3255	--	--	--
Achn142231	Aspartic proteinase nepenthesin-2, putative; contains IPR001461 (Peptidase A1), IPR018247 (EF-Hand 1, calcium-binding site), IPR021109 (Aspartic peptidase)	--	--	-2.0467	--	--	--
Achn142771	Putative calcium-transporting ATPase; contains IPR001757 (Cation-transporting P-type ATPase), IPR023214 (HAD-like domain), IPR023298 (P-type ATPase, transmembrane domain)	--	--	2.4889	--	--	4.7636
Achn149301	Calcium dependent protein kinase 2; contains IPR011009 (Protein kinase-like domain), IPR011992 (EF-hand-like domain)	--	--	2.0015	--	1.3598	--
Achn151611	Putative two-pore calcium channel; contains IPR005821 (Ion transport domain), IPR011992 (EF-hand-like domain)	--	--	1.2382	--	--	--
Achn151971	Calcium dependent protein kinase; contains IPR011992 (EF-hand-like domain)	--	--	2.8985	--	--	--
Achn154301	Vacuolar cation/proton exchanger 1a, putative; contains IPR004837 (Sodium/calcium exchanger membrane region)	--	--	-1.274	--	--	--
Achn154671	1-phosphatidylinositol-4,5-bisphosphate phosphodiesterase (Phosphoinositide-specific phospholipase c); contains IPR001192 (Phosphoinositide phospholipase C), IPR008973 (C2 calcium/lipid-binding domain, CaLB)	--	--	-7.0995	--	--	--
Achn155241	C2 domain-containing protein; contains IPR008973 (C2 calcium/lipid-binding domain, CaLB)	--	--	--	--	1.1411	--
Achn155641	Calmodulin binding protein, putative	--	--	5.0082	--	--	--
Achn160151	CBL-interacting protein kinase; contains IPR020636 (Calcium/calmodulin-dependent/calcium-dependent protein kinase)	--	--	4.7569	--	--	--
Achn164521	Phospholipase D; contains IPR008973 (C2 calcium/lipid-binding domain, CaLB), IPR015679 (Phospholipase D family), IPR024632 (Phospholipase D, C-terminal)	--	--	1.6663	--	--	--
Achn164651	Calmodulin, putative; contains IPR011992 (EF-hand-like domain)	--	--	-4.0915	--	--	--
Achn166581	Putative calmodulin-related protein; contains IPR011992 (EF-hand-like domain)	--	--	--	--	1.2082	--
Achn167251	Calmodulin binding protein, putative; contains IPR011009 (Protein kinase-like domain)	--	--	1.2371	--	--	--
Achn168051	Sodium/calcium exchanger protein; contains IPR004837 (Sodium/calcium exchanger membrane region)	--	--	-5.2697	--	--	--
Achn168631	Calcium ion binding protein, putative; contains IPR000433 (Zinc finger, ZZ-type), IPR011992 (EF-hand-like domain)	1.8776	4.5109	5.6333	--	3.7134	--
Achn168641	Calmodulin; contains IPR011992 (EF-hand-like domain)	--	--	--	--	1.0334	--
Achn170291	Calmodulin, putative; contains IPR011992 (EF-hand-like domain)	3.9435	--	3.6295	--	--	4.9392
Achn171171	Calmodulin-binding heat-shock protein; contains IPR002921 (Lipase, class 3), IPR005592 (Mono-/di-acylglycerol lipase, N-terminal)	--	--	3.0018	--	--	--
Achn173711	Calcium-dependent protein kinase-like protein; contains IPR011009 (Protein kinase-like domain), IPR011992 (EF-hand-like domain)	--	--	-1.7729	--	--	--
Achn175391	Calmodulin binding protein; contains IPR012416 (Calmodulin binding protein-like)	--	--	--	--	--	2.5583
Achn178401	Calmodulin binding protein, putative; contains IPR000048 (IQ motif, EF-hand binding site), IPR025064 (Domain of unknown function DUF4005)	--	--	0/6.579	--	--	--
Achn180351	Putative calmodulin-like protein; contains IPR011992 (EF-hand-like domain)	--	--	1.6521	--	1.0566	--
Achn180981	SRC2; contains IPR008973 (C2 calcium/lipid-binding domain, CaLB)	--	--	10.002	--	--	--
Achn181451	Calcium-binding EF-hand domain-containing protein; contains IPR000048 (IQ motif, EF-hand binding site), IPR011992 (EF-hand-like domain)	--	--	-4.4819	--	--	--
Achn183821	Calcium-binding protein; contains IPR011992 (EF-hand-like domain)	--	--	6.7058	--	--	--
Achn186991	Calcium uptake protein 1, mitochondrial-like; contains IPR011992 (EF-hand-like domain)	--	--	1.2513	--	--	--
Achn191981	Calmodulin, putative; contains IPR011992 (EF-hand-like domain), IPR013216 (Methyltransferase type 11)	--	--	-1.672	--	-1.4725	--
Achn192001	Putative calcium-transporting ATPase; contains IPR001757 (Cation-transporting P-type ATPase), IPR004014 (Cation-transporting P-type ATPase, N-terminal)	1.0442	--	--	--	1.4853	--
Achn194721	Calcium homeostasis endoplasmic reticulum protein; contains IPR000061 (SWAP/Surp)	--	--	-1.4652	--	--	--
Achn196181	Putative IQ calmodulin-binding and BAG domain containing family protein; contains IPR000048 (IQ motif, EF-hand binding site), IPR003103 (BAG domain)	--	--	5.6789	--	-2.3605	--
Achn197201	Calmodulin-binding heat-shock protein, putative; contains IPR002921 (Lipase, class 3), IPR005592 (Mono-/di-acylglycerol lipase, N-terminal)	--	--	3.0015	--	4.2626	3.3093
Achn199221	Calmodulin-binding family protein; contains IPR000048 (IQ motif, EF-hand binding site), IPR025064 (Domain of unknown function DUF4005)	--	--	-4.3532	--	5.1863	--
Achn201941	Calmodulin-binding protein; contains IPR001382 (Glycoside hydrolase, family 47), IPR012416 (Calmodulin binding protein-like)	--	--	--	1.4822	3.1596	3.2503
Achn203221	Elicitor-responsive protein; contains IPR008973 (C2 calcium/lipid-binding domain, CaLB)	--	28.0871/0	12.974	--	--	--
Achn203231	Elicitor-responsive protein 1; contains IPR006869 (Domain of unknown function DUF547), IPR008973 (C2 calcium/lipid-binding domain, CaLB)	1.4773	2.8404	4.687	--	--	--
Achn206221	Integral membrane single C2 domain protein; contains IPR008973 (C2 calcium/lipid-binding domain, CaLB), IPR019411 (Domain of unknown function DUF2404)	--	--	2.3491	--	--	--
Achn207991	Phospholipase D; contains IPR008973 (C2 calcium/lipid-binding domain, CaLB), IPR015679 (Phospholipase D family), IPR024632 (Phospholipase D, C-terminal)	--	--	-1.314	--	--	--
Achn211311	Calmodulin, putative; contains IPR011992 (EF-hand-like domain)	--	4.985	3.4186	--	4.8469	5.5077
Achn213241	Calcium-binding mitochondrial carrier protein SCaMC-1; contains IPR002067 (Mitochondrial carrier protein), IPR011992 (EF-hand-like domain), IPR023395 (Mitochondrial carrier domain)	--	--	1.1902	--	--	--
Achn213881	1-phosphatidylinositol-4,5-bisphosphate phosphodiesterase (Phosphoinositide-specific phospholipase c); contains IPR001192 (Phosphoinositide phospholipase C), IPR008973 (C2 calcium/lipid-binding domain, CaLB), IPR011992 (EF-hand-like domain)	--	--	-2.3501	--	--	--
Achn215711	Calmodulin, putative; contains IPR011992 (EF-hand-like domain)	--	--	-3.3264	--	--	--
Achn221401	Calcium ion binding protein, putative; contains IPR011992 (EF-hand-like domain)	--	--	3.2306	--	--	--
Achn223541	SRC2-like protein; contains IPR008973 (C2 calcium/lipid-binding domain, CaLB)	--	--	3.7165	--	--	--
Achn223561	SRC2-like protein; contains IPR008973 (C2 calcium/lipid-binding domain, CaLB)	1.9033	--	3.6598	--	--	--
Achn225381	Calcium-dependent protein kinase, putative; contains IPR011009 (Protein kinase-like domain), IPR011992 (EF-hand-like domain)	--	--	--	--	1.1901	--
Achn230751	Endonuclease-reverse transcriptase HmRTE-e01; contains IPR008973 (C2 calcium/lipid-binding domain, CaLB), IPR016024 (Armadillo-type fold)	--	--	-3.0662	--	--	--
Achn232341	Calmodulin-binding protein; contains IPR012442 (Protein of unknown function DUF1645)	--	--	3.6705	--	--	--
Achn233491	Calcium-dependent protein kinase, putative; contains IPR011009 (Protein kinase-like domain), IPR011992 (EF-hand-like domain)	--	--	-1.9333	--	--	--
Achn236471	Src2-like protein; contains IPR008973 (C2 calcium/lipid-binding domain, CaLB)	--	--	3.3357	--	--	--
Achn237651	Calmodulin-like protein; contains IPR011992 (EF-hand-like domain)	--	--	--	2.0004	3.0333	--
Achn244711	Calmodulin binding protein, putative; contains IPR000048 (IQ motif, EF-hand binding site), IPR025064 (Domain of unknown function DUF4005)	--	--	-2.2999	--	--	--
Achn245031	Calmodulin, putative; contains IPR011992 (EF-hand-like domain)	--	--	11.527/0	--	--	11.806/0
Achn247331	Calmodulin binding protein, putative; contains IPR000048 (IQ motif, EF-hand binding site), IPR025064 (Domain of unknown function DUF4005)	--	--	3.9054	--	--	--
Achn247991	GRAM domain-containing protein; contains IPR008973 (C2 calcium/lipid-binding domain, CaLB)	--	--	-4.8502	--	--	--
Achn252371	GRAM domain-containing protein; contains IPR008973 (C2 calcium/lipid-binding domain, CaLB)	--	--	2.105	--	--	--
Achn253001	Calmodulin-binding transcription activator; contains IPR000048 (IQ motif, EF-hand binding site), IPR005559 (CG-1 DNA-binding domain), IPR013783 (Immunoglobulin-like fold), IPR014756 (Immunoglobulin E-set), IPR020683 (Ankyrin repeat-containing domain), IPR027417 (P-loop containing nucleoside triphosphate hydrolase)	--	--	-3.7264	--	--	--
Achn254081	CBL-interacting protein kinase 04; contains IPR003690 (Mitochodrial transcription termination factor-related), IPR020636 (Calcium/calmodulin-dependent/calcium-dependent protein kinase)	--	--	2.5394	--	--	--
Achn254871	CBL-interacting protein kinase 22; contains IPR020636 (Calcium/calmodulin-dependent/calcium-dependent protein kinase)	--	--	--	--	1.1862	--
Achn255871	Calcium-dependent protein kinase, putative; contains IPR011009 (Protein kinase-like domain), IPR011992 (EF-hand-like domain)	--	--	1.5085	--	1.7557	2.3702
Achn256511	Calmodulin-binding protein-like protein; contains IPR012417 (Calmodulin-binding domain, plant)	--	--	2.8009	--	1.1226	--
Achn257501	Calcium-dependent protein kinase 1; contains IPR011009 (Protein kinase-like domain), IPR011992 (EF-hand-like domain)	--	--	-1.5075	--	--	--
Achn258691	CBL-interacting protein kinase 08; contains IPR020636 (Calcium/calmodulin-dependent/calcium-dependent protein kinase)	--	--	--	--	1.7218	--
Achn259151	Src2-like protein; contains IPR008973 (C2 calcium/lipid-binding domain, CaLB)	--	3.0163	3.1482	--	4.7017	5.555
Achn261641	Calmodulin-binding transcription activator; contains IPR000048 (IQ motif, EF-hand binding site), IPR005559 (CG-1 DNA-binding domain), IPR013783 (Immunoglobulin-like fold), IPR014756 (Immunoglobulin E-set), IPR020683 (Ankyrin repeat-containing domain), IPR027417 (P-loop containing nucleoside triphosphate hydrolase)	--	1.2574	-1.579	--	--	--
Achn262321	Calcium-binding protein, putative; contains IPR000010 (Proteinase inhibitor I25, cystatin), IPR013878 (Mo25-like)	--	--	-1.0213	--	-0.92296	--
Achn263691	CBL-interacting protein kinase 04; contains IPR020636 (Calcium/calmodulin-dependent/calcium-dependent protein kinase)	--	--	1.7215	--	0.9902	--
Achn265921	Calmodulin, related; contains IPR011992 (EF-hand-like domain)	--	--	1.383	--	--	--
Achn268381	Putative calmodulin-related protein; contains IPR011992 (EF-hand-like domain)	--	--	--	--	1.2357	--
Achn268581	Calcium-dependent protein kinase, putative; contains IPR011009 (Protein kinase-like domain)	--	--	1.5813	--	--	--
Achn272011	SRC2 homolog; contains IPR008973 (C2 calcium/lipid-binding domain, CaLB)	--	5.3738	5.4096	--	--	--
Achn273591	Calmodulin-like protein; contains IPR011992 (EF-hand-like domain)	--	--	-2.0354	--	--	--
Achn274491	Calmodulin binding protein, putative; contains IPR000048 (IQ motif, EF-hand binding site), IPR025064 (Domain of unknown function DUF4005)	--	--	--	--	--	7.3182
Achn275611	Putative calcium-transporting ATPase; contains IPR001757 (Cation-transporting P-type ATPase), IPR011009 (Protein kinase-like domain), IPR023214 (HAD-like domain), IPR023298 (P-type ATPase, transmembrane domain)	--	--	-1.819	--	--	--
Achn281531	Elicitor-responsive protein; contains IPR008973 (C2 calcium/lipid-binding domain, CaLB)	--	--	4.1021	--	--	--
Achn283371	Cathepsin B-like cysteine proteinase 4; contains IPR000118 (Granulin), IPR000668 (Peptidase C1A, papain C-terminal), IPR008973 (C2 calcium/lipid-binding domain, CaLB), IPR013201 (Proteinase inhibitor I29, cathepsin propeptide)	--	--	1.8396	--	--	--
Achn286031	Calcium-dependent protein kinase, putative; contains IPR011009 (Protein kinase-like domain), IPR011992 (EF-hand-like domain)	--	--	1.7448	--	--	--
Achn287511	Putative calmodulin-like protein; contains IPR011992 (EF-hand-like domain)	--	--	4.4947	--	--	5.6448
Achn287691	Vacuolar sorting receptor 1, putative; contains IPR001881 (EGF-like calcium-binding), IPR003137 (Protease-associated domain, PA), IPR026823 (Complement Clr-like EGF domain)	--	--	1.1849	--	--	--
Achn288461	Synaptotagmin-1; contains IPR008973 (C2 calcium/lipid-binding domain, CaLB)	1.2576	--	1.6951	--	1.0957	--
Achn288681	Phospholipase D; contains IPR008973 (C2 calcium/lipid-binding domain, CaLB), IPR015679 (Phospholipase D family)	--	--	-3.7389	--	--	--
Achn293361	Calmodulin binding protein, putative; contains IPR000048 (IQ motif, EF-hand binding site), IPR025064 (Domain of unknown function DUF4005)	--	--	-4.4763	--	-1.701	--
Achn293471	Calmodulin, putative; contains IPR011992 (EF-hand-like domain)	--	--	2.0425	--	--	3.81
Achn303301	CBL-interacting protein kinase 16; contains IPR020636 (Calcium/calmodulin-dependent/calcium-dependent protein kinase)	--	--	-1.3587	--	--	--
Achn303551	1-phosphatidylinositol-4,5-bisphosphate phosphodiesterase (Phosphoinositide-specific phospholipase c); contains IPR001192 (Phosphoinositide phospholipase C), IPR008973 (C2 calcium/lipid-binding domain, CaLB), IPR011992 (EF-hand-like domain)	--	--	1.5228	--	--	--
Achn304251	Calmodulin; contains IPR011992 (EF-hand-like domain)	--	-2.1505	--	1.8367	2.1381	--
Achn304461	Calcium-binding EF-hand-containing protein; contains IPR011992 (EF-hand-like domain)	--	--	1.739	--	--	--
Achn304661	C2 domain-containing protein-like; contains IPR001164 (Arf GTPase activating protein), IPR008973 (C2 calcium/lipid-binding domain, CaLB)	--	--	1.8329	--	1.1951	--
Achn304871	Calmodulin-binding protein; contains IPR012442 (Protein of unknown function DUF1645)	--	--	-1.8022	--	--	--
Achn306121	C2 domain-containing protein; contains IPR008973 (C2 calcium/lipid-binding domain, CaLB)	--	--	-1.5128	--	--	--
Achn309401	Phospholipase D; contains IPR008973 (C2 calcium/lipid-binding domain, CaLB), IPR015679 (Phospholipase D family), IPR024632 (Phospholipase D, C-terminal)	--	--	-1.497	--	--	--
Achn313011	Calmodulin; contains IPR011992 (EF-hand-like domain)	--	--	--	--	3.6168	--
Achn315741	Calcium-binding protein; contains IPR011992 (EF-hand-like domain)	--	--	-5.5521	--	--	--
Achn318971	Calmodulin, putative; contains IPR011992 (EF-hand-like domain)	--	--	1.1765	--	--	--
Achn321231	Calmodulin, putative; contains IPR011992 (EF-hand-like domain)	--	--	3.626	--	--	3.9005
Achn326371	Calcium-dependent protein kinase 1; contains IPR011009 (Protein kinase-like domain), IPR011992 (EF-hand-like domain)	--	--	-1.5695	--	-1.0752	--
Achn327071	Phospholipase D; contains IPR008973 (C2 calcium/lipid-binding domain, CaLB), IPR015679 (Phospholipase D family)	--	--	--	--	1.3851	--
Achn327381	Calmodulin-like protein 1; contains IPR011992 (EF-hand-like domain)	--	--	1.3143	2.219	3.2714	1.9873
Achn327731	Src2-like protein; contains IPR008973 (C2 calcium/lipid-binding domain, CaLB)	--	--	--	--	1.722	--
Achn327821	Calmodulin-like protein; contains IPR011992 (EF-hand-like domain)	--	--	--	--	3.4855	3.9915
Achn328551	Calmodulin-like protein; contains IPR011992 (EF-hand-like domain)	--	--	2.1025	--	--	4.4864
Achn332031	Calmodulin binding protein, putative; contains IPR000048 (IQ motif, EF-hand binding site), IPR025064 (Domain of unknown function DUF4005), IPR027417 (P-loop containing nucleoside triphosphate hydrolase)	--	--	--	--	-1.1986	--
Achn332121	Vacuolar sorting receptor homolog; contains IPR001881 (EGF-like calcium-binding), IPR003137 (Protease-associated domain, PA), IPR026823 (Complement Clr-like EGF domain)	--	--	1.2418	--	--	--
Achn334601	Calcium-dependent protein kinase; contains IPR011009 (Protein kinase-like domain)	--	--	-3.2652	--	--	--
Achn339221	C2 domain-containing protein; contains IPR008973 (C2 calcium/lipid-binding domain, CaLB)	--	--	-1.6644	--	--	--
Achn341571	Calcium-binding protein, putative; contains IPR000010 (Proteinase inhibitor I25, cystatin), IPR000760 (Inositol monophosphatase), IPR013878 (Mo25-like)	--	--	-1.3713	--	--	--
Achn342261	CBL-interacting protein kinase 13; contains IPR020636 (Calcium/calmodulin-dependent/calcium-dependent protein kinase)	--	--	--	--	3.5391	--
Achn342621	Heterogeneous nuclear ribonucleoprotein A1-like 2; contains IPR008973 (C2 calcium/lipid-binding domain, CaLB), IPR012677 (Nucleotide-binding, alpha-beta plait)	--	--	-1.6913	--	-2.12	--
Achn343031	Phospholipase D; contains IPR008973 (C2 calcium/lipid-binding domain, CaLB), IPR015679 (Phospholipase D family), IPR024632 (Phospholipase D, C-terminal)	--	--	7.6331	--	2.3754	--
Achn346851	Calcium dependent protein kinase 25; contains IPR010987 (Glutathione S-transferase, C-terminal-like), IPR011992 (EF-hand-like domain), IPR014717 (Translation elongation factor EF1B/ribosomal protein S6)	--	--	-1.7997	--	--	--
Achn347181	Calcium-binding endonuclease/exonuclease/phosphatase family protein; contains IPR005135 (Endonuclease/exonuclease/phosphatase), IPR011992 (EF-hand-like domain)	--	--	3.5525	--	--	--
Achn348651	Copine, putative; contains IPR002035 (von Willebrand factor, type A), IPR008973 (C2 calcium/lipid-binding domain, CaLB), IPR010734 (Copine)	--	--	1.591	--	--	--
Achn350721	Calmodulin-binding transcription activator; contains IPR000048 (IQ motif, EF-hand binding site), IPR005559 (CG-1 DNA-binding domain), IPR013783 (Immunoglobulin-like fold)	--	--	-2.8917	--	--	--
Achn353941	Calmodulin-binding protein-like; contains IPR000048 (IQ motif, EF-hand binding site)	--	--	-3.0145	--	-1.5674	--
Achn355251	Cation/calcium exchanger; contains IPR004837 (Sodium/calcium exchanger membrane region)	--	--	-1.949	--	--	--
Achn358181	Calmodulin-binding family protein; contains IPR000048 (IQ motif, EF-hand binding site), IPR025064 (Domain of unknown function DUF4005), IPR027417 (P-loop containing nucleoside triphosphate hydrolase)	--	--	--	--	2.057	--
Achn361911	Calcium-transporting ATPase 1; contains IPR001757 (Cation-transporting P-type ATPase), IPR023298 (P-type ATPase, transmembrane domain), IPR024750 (Calcium-transporting P-type ATPase, N-terminal autoinhibitory domain)	--	--	-1.392	--	--	--
Achn369361	CBL-interacting protein kinase 9; contains IPR020636 (Calcium/calmodulin-dependent/calcium-dependent protein kinase)	--	--	--	--	1.672	--
Achn370921	Pentatricopeptide repeat-containing protein; contains IPR002885 (Pentatricopeptide repeat), IPR012416 (Calmodulin binding protein-like)	--	--	-1.3099	--	--	--
Achn372061	Calcium dependent protein kinase 4; contains IPR011992 (EF-hand-like domain)	--	--	2.7782	--	--	--
Achn373261	Calcium-transporting ATPase 1; contains IPR001757 (Cation-transporting P-type ATPase), IPR023298 (P-type ATPase, transmembrane domain), IPR024750 (Calcium-transporting P-type ATPase, N-terminal autoinhibitory domain)	--	--	2.2563	--	3.739	3.3639
Achn375651	Hexokinase 6; contains IPR001312 (Hexokinase), IPR008973 (C2 calcium/lipid-binding domain, CaLB)	--	--	2.0841	--	--	--
Achn377831	Calcium-dependent protein kinase, putative; contains IPR011009 (Protein kinase-like domain)	--	--	-2.2864	--	--	--
Achn378111	Putative calcium-transporting ATPase; contains IPR001757 (Cation-transporting P-type ATPase), IPR004014 (Cation-transporting P-type ATPase, N-terminal), IPR023214 (HAD-like domain), IPR023298 (P-type ATPase, transmembrane domain)	--	--	2.163	--	--	--
Achn379661	Calmodulin, putative; contains IPR011992 (EF-hand-like domain)	-0.94746	--	-3.1497	--	--	--
Achn379831	Phospholipase D; contains IPR008973 (C2 calcium/lipid-binding domain, CaLB), IPR015679 (Phospholipase D family), IPR024632 (Phospholipase D, C-terminal)	--	--	1.5469	--	--	--
Achn383461	Synaptotagmin-1; contains IPR008973 (C2 calcium/lipid-binding domain, CaLB), IPR011989 (Armadillo-like helical), IPR011990 (Tetratricopeptide-like helical)	--	--	2.243	--	--	--
Achn384021	Calcium homeostasis endoplasmic reticulum protein; contains IPR000061 (SWAP/Surp)	--	--	-2.4621	--	--	--
Achn386231	Src2-like protein; contains IPR008973 (C2 calcium/lipid-binding domain, CaLB)	--	--	3.1465	--	1.8793	--
Achn386461	Calmodulin-binding transcription activator; contains IPR000048 (IQ motif, EF-hand binding site), IPR005559 (CG-1 DNA-binding domain), IPR014756 (Immunoglobulin E-set), IPR020683 (Ankyrin repeat-containing domain)	1.738	--	3.4934	0.89636	1.8309	--
Achn386651	Calcium-dependent protein kinase 2; contains IPR008395 (Agenet-like domain), IPR011009 (Protein kinase-like domain), IPR014002 (Tudor-like, plant)	--	-1.3971	--	--	--	--
Novel00884	PREDICTED: calcium-transporting ATPase 4, plasma membrane-type [Cicer arietinum]	--	--	-2.8845	2.7101	4.5976	--
Novel01348	PREDICTED: calcium-binding protein PBP1-like [Erythranthe guttatus]>gi|604327909|gb|EYU33577.1| hypothetical protein MIMGU_mgv1a016566mg [Erythranthe guttata]	--	--	--	--	1.7515	--
Novel01550	PREDICTED: probable calcium-binding protein CML35 [Vitis vinifera]	--	--	1.5714	2.1107	--	2.9068
Novel01672	calmodulin TaCaM2-1 [Triticum aestivum]	--	--	--	--	1.5757	--
Novel01755	PREDICTED: calcium-transporting ATPase 4, plasma membrane-type [Cicer arietinum]	--	--	-1.3427	--	--	--
Novel02103	Calmodulin binding protein-like isoform 1 [Theobroma cacao]>gi|508773358|gb|EOY20614.1| Calmodulin binding protein-like isoform 1 [Theobroma cacao]	--	--	--	--	1.151	--
Novel02232	PREDICTED: calcium-transporting ATPase 4, plasma membrane-type-like isoform X1 [Nelumbo nucifera]>gi|720043804|ref|XP_010269680.1| PREDICTED: calcium-transporting ATPase 4, plasma membrane-type-like isoform X1 [Nelumbo nucifera]	--	--	-1.2707	--	--	--
Novel02779	PREDICTED: calmodulin-7 isoform X1 [Vitis vinifera]	--	--	1.4843	--	--	--
Novel03728	PREDICTED: putative calcium-transporting ATPase 11, plasma membrane-type [Vitis vinifera]	--	-1.9152	0/49.219	--	--	--
Novel05073	Autoinhibited calcium ATPase [Theobroma cacao]>gi|508713931|gb|EOY05828.1| Autoinhibited calcium ATPase [Theobroma cacao]	--	--	3.2371	--	--	3.7362
Novel05300	calmodulin 2 [Codonopsis lanceolata]	--	--	-1.3889	--	--	--
Novel05540	Calcium-transporting ATPase 9, plasma membrane-type [Glycine soja]	--	--	6.4684	--	--	--

## Sheet: TFs
Gene ID	annotations	Log2 (fold change)
		HY1vsHC1	HY3vsHC3	HY6vsHC6	JY1vsJC1	JY3vsJC3	JY6vsJC6
Achn001361	Myb transcription factor; contains IPR009057 (Homeodomain-like)	--	--	-1.5384	--	--	--
Achn001941	Transcription factor; contains IPR017877 (Myb-like domain)	--	--	3.8207	--	--	--
Achn002521	Ethylene-responsive transcription factor 13; contains IPR016177 (DNA-binding, integrase-type)	--	--	4.8635	--	--	--
Achn002891	Ethylene-responsive transcription factor 1A	--	--	--	-1.845	--	--
Achn002961	GATA transcription factor, putative	--	--	-1.854	--	--	--
Achn003161	Nuclear transcription factor Y subunit A-4, putative; contains IPR001289 (CCAAT-binding transcription factor, subunit B)	--	--	1.2788	--	--	--
Achn004651	TB1-like TCP family transcription factor; contains IPR005333 (Transcription factor, TCP)	--	--	-1.2166	--	--	--
Achn005021	BZIP transcription factor; contains IPR025422 (DOG1 domain)	--	--	-3.8387	--	--	--
Achn005621	WRKY transcription factor, putative; contains IPR003657 (DNA-binding WRKY)	--	--	3.2034	--	--	--
Achn006131	Myb family transcription factor; contains IPR009057 (Homeodomain-like)	--	--	4.2487	--	--	--
Achn006361	R2r3-myb transcription factor, putative	--	--	1.3265	--	--	--
Achn006801	BZIP transcription factor; contains IPR004827 (Basic-leucine zipper domain)	-1.0287	--	-5.3532	--	--	--
Achn007791	BEL1-like homeodomain transcription factor; contains IPR006563 (POX), IPR009057 (Homeodomain-like)	--	--	-1.827	--	--	--
Achn009241	Ethylene-responsive transcription factor; contains IPR006539 (Phospholipid-transporting P-type ATPase, subfamily IV), IPR008250 (P-type ATPase, A domain), IPR016177 (DNA-binding, integrase-type), IPR023299 (P-type ATPase, cytoplasmic domain N)	--	--	1.3904	--	2.4781	2.9351
Achn011511	Putative MYB transcription factor	--	--	1.8318	--	--	--
Achn011651	Scarecrow-like 1 transcription factor; contains IPR005202 (Transcription factor GRAS)	1.0933	--	2.3194	0.93312	1.5163	--
Achn012091	MYB transcription factor; contains IPR008972 (Cupredoxin), IPR009057 (Homeodomain-like)	--	--	--	--	-1.3825	--
Achn012501	GRAS family transcription factor; contains IPR005202 (Transcription factor GRAS)	--	--	-1.9397	--	--	--
Achn013101	Ethylene-responsive transcription factor; contains IPR016177 (DNA-binding, integrase-type)	--	--	-1.7924	--	--	--
Achn013141	Transcription factor SPATULA; contains IPR011598 (Myc-type, basic helix-loop-helix (bHLH) domain), IPR024097 (Basic helix-loop-helix leucine zipper transcription factor)	1.8848	--	--	1.7053	4.37	--
Achn013391	Myb transcription factor; contains IPR009057 (Homeodomain-like)	--	--	--	--	-3.6929	--
Achn013471	Transcription factor	--	1.5395	--	--	--	--
Achn015171	Probable basic-leucine zipper transcription factor C; contains IPR004827 (Basic-leucine zipper domain)	--	--	--	--	2.2976	--
Achn015341	WRKY transcription factor, putative; contains IPR003657 (DNA-binding WRKY)	--	--	-2.1455	--	--	--
Achn015591	Mads box protein, putative; contains IPR002100 (Transcription factor, MADS-box)	--	--	36.773/0	--	--	--
Achn016341	R2r3-myb transcription factor, putative	--	--	-4.3824	--	--	--
Achn016511	Squamosa promoter-binding protein, putative; contains IPR004333 (Transcription factor, SBP-box), IPR020683 (Ankyrin repeat-containing domain)	--	--	--	--	1.0804	--
Achn016531	PLATZ transcription factor; contains IPR006734 (Protein of unknown function DUF597)	--	--	1.7981	--	--	--
Achn017781	WRKY transcription factor, putative; contains IPR003657 (DNA-binding WRKY), IPR018872 (Zn-cluster domain)	--	--	-2.7922	--	--	--
Achn017831	Transcription factor MYC2; contains IPR011598 (Myc-type, basic helix-loop-helix (bHLH) domain), IPR025610 (Transcription factor MYC/MYB N-terminal)	--	--	--	--	1.1531	--
Achn018411	BZIP transcription factor; contains IPR006867 (Domain of unknown function DUF632), IPR006868 (Domain of unknown function DUF630)	--	--	-2.9105	--	--	--
Achn020021	Bzip-related transcription factor-like; contains IPR006867 (Domain of unknown function DUF632), IPR006868 (Domain of unknown function DUF630)	-1.328	-1.3327	-4.9029	-1.6116	-2.5069	--
Achn020891	PLATZ transcription factor; contains IPR006734 (Protein of unknown function DUF597)	--	--	-1.5595	-1.733	-2.5625	-3.385
Achn023091	Ethylene-responsive transcription factor 3; contains IPR016177 (DNA-binding, integrase-type)	--	--	2.6149	--	--	--
Achn024671	Ethylene responsive transcription factor 2b; contains IPR016177 (DNA-binding, integrase-type)	--	--	--	1.8592	--	--
Achn025721	BZIP transcription factor; contains IPR004827 (Basic-leucine zipper domain)	--	1.9819	--	--	1.6589	--
Achn026311	WRKY transcription factor, putative; contains IPR003657 (DNA-binding WRKY)	--	--	3.3031	--	2.2693	--
Achn026731	E2 protein isoform 5; contains IPR018783 (Transcription factor, enhancer of yellow 2)	--	--	1.5608	--	--	--
Achn026891	Transcription factor, putative; contains IPR006578 (MADF domain)	--	--	1.45	--	1.3324	--
Achn028681	WRKY transcription factor 11; contains IPR003657 (DNA-binding WRKY)	--	1.2328	1.4396	--	--	--
Achn029561	Nuclear transcription factor Y subunit A-1, putative; contains IPR001289 (CCAAT-binding transcription factor, subunit B)	--	--	-4.8181	--	--	--
Achn029591	MYB-family transcription factor, putative; contains IPR009057 (Homeodomain-like)	--	--	2.2466	--	1.1118	--
Achn030051	Transcription factor; contains IPR011598 (Myc-type, basic helix-loop-helix (bHLH) domain)	--	--	-2.5677	--	-1.0734	--
Achn030891	Protein binding / transcription factor/ zinc ion binding protein; contains IPR003347 (JmjC domain)	--	--	-1.9754	--	--	--
Achn032371	Myb family transcription factor; contains IPR009057 (Homeodomain-like)	--	--	7.375	--	--	--
Achn033321	Ethylene-responsive transcription factor, putative; contains IPR016177 (DNA-binding, integrase-type)	3.0165	3.9546	7.9466	--	--	--
Achn033451	WRKY transcription factor 2	--	--	0/50.709	--	--	--
Achn033551	Putative MYB transcription factor; contains IPR009057 (Homeodomain-like)	--	--	0/8.199	--	--	--
Achn033621	Ethylene responsive transcription factor 2a; contains IPR016177 (DNA-binding, integrase-type)	--	--	--	--	3.1184	--
Achn033791	Transcription factor CYCLOIDEA; contains IPR005333 (Transcription factor, TCP)	--	--	-2.9135	--	--	--
Achn033861	Putative transcription factor; contains IPR004827 (Basic-leucine zipper domain)	--	--	-1.8874	--	--	--
Achn034521	Transcription factor, putative; contains IPR011598 (Myc-type, basic helix-loop-helix (bHLH) domain)	--	--	--	--	4.4227	--
Achn035131	Transcription factor, putative; contains IPR011598 (Myc-type, basic helix-loop-helix (bHLH) domain)	--	--	2.5481	--	2.8941	4.6697
Achn035581	MYB transcription factor; contains IPR009057 (Homeodomain-like)	--	--	2.0491	--	--	--
Achn036201	MYB transcription factor; contains IPR009057 (Homeodomain-like)	--	--	-2.6682	--	1.4206	--
Achn036551	Transcription factor; contains IPR001005 (SANT/Myb domain)	--	--	3.7785	--	--	6.4758
Achn037901	WRKY transcription factor 14-1; contains IPR003657 (DNA-binding WRKY)	1.4978	2.742	6.9396	--	2.4049	--
Achn040151	MYB transcription factor R3 type	--	--	5.2423	--	--	--
Achn040191	GRAS family transcription factor	--	--	-5.1421	--	--	--
Achn040631	Myb family transcription factor; contains IPR009057 (Homeodomain-like)	--	--	-2.3192	--	-1.86	--
Achn041481	Transcription factor, putative	--	--	--	--	2.0283	--
Achn041801	Transcription factor; contains IPR011598 (Myc-type, basic helix-loop-helix (bHLH) domain)	--	--	-6.4212	--	--	--
Achn042271	Nuclear transcription factor Y subunit B-3; contains IPR003957 (Transcription factor, CBFA/NFYB, DNA topoisomerase), IPR009072 (Histone-fold)	--	--	-3.1858	--	--	--
Achn044701	PLATZ transcription factor family protein; contains IPR006734 (Protein of unknown function DUF597)	--	--	15.032/0	1.7834	3.8311	--
Achn046091	WRKY transcription factor 27	--	--	3.8127	--	--	--
Achn048681	Bzip transcription factor-like; contains IPR006867 (Domain of unknown function DUF632), IPR006868 (Domain of unknown function DUF630)	--	--	5.4248	--	--	--
Achn049191	Transcription factor, putative	--	--	0/8.959	--	--	--
Achn049201	BZIP transcription factor; contains IPR004827 (Basic-leucine zipper domain)	--	--	-1.3594	--	--	--
Achn049251	Ethylene-responsive transcription factor 1; contains IPR016177 (DNA-binding, integrase-type)	--	--	24.489/0	--	--	--
Achn049431	Transcription factor, putative	0.99196	--	--	--	1.5252	--
Achn050221	Putative MYB transcription factor; contains IPR009057 (Homeodomain-like)	--	--	--	--	7.609/0	--
Achn050821	GATA transcription factor, putative; contains IPR016679 (Transcription factor, GATA, plant)	--	--	0/19.887	--	--	--
Achn051701	Nuclear transcription factor Y subunit C4; contains IPR009072 (Histone-fold), IPR027170 (Transcriptional activator NFYC/HAP5 subunit)	--	--	1.8297	--	--	--
Achn052901	Scarecrow-like 1 transcription factor; contains IPR005202 (Transcription factor GRAS)	--	--	-4.7519	--	--	--
Achn053001	WRKY transcription factor, putative; contains IPR003657 (DNA-binding WRKY)	--	--	-1.7808	--	--	--
Achn054201	Transcription factor; contains IPR011598 (Myc-type, basic helix-loop-helix (bHLH) domain)	--	--	-4.5184	--	--	--
Achn054841	BZIP transcription factor family protein; contains IPR004827 (Basic-leucine zipper domain)	--	1.6603	--	--	--	--
Achn055151	MYB transcription factor-like protein; contains IPR009057 (Homeodomain-like)	--	--	2.3165	--	--	--
Achn055521	Transcription factor bHLH51; contains IPR011598 (Myc-type, basic helix-loop-helix (bHLH) domain)	--	--	4.0865	--	4.8956	--
Achn057151	BZIP transcription factor; contains IPR004827 (Basic-leucine zipper domain)	--	--	5.1023	--	--	--
Achn057421	Trihelix transcription factor; contains IPR001005 (SANT/Myb domain)	--	--	0.95444	--	1.6439	--
Achn057971	Ethylene-responsive transcription factor, putative; contains IPR016177 (DNA-binding, integrase-type)	5.6019	21.308/0	5.4173	--	--	--
Achn058051	BZIP transcription factor family protein; contains IPR004827 (Basic-leucine zipper domain)	--	--	-1.7131	--	--	--
Achn058661	Transcription initiation factor IIE alpha subunit family protein; contains IPR002853 (Transcription factor TFIIE, alpha subunit), IPR024550 (TFIIEalpha/SarR/Rpc3 HTH domain)	--	--	1.3123	--	--	--
Achn059051	Nuclear transcription factor Y subunit A2; contains IPR001289 (CCAAT-binding transcription factor, subunit B)	--	--	--	--	1.453	--
Achn059341	BZIP transcription factor; contains IPR004827 (Basic-leucine zipper domain)	--	--	7.1678	--	--	--
Achn059541	Transcription factor, putative; contains IPR011598 (Myc-type, basic helix-loop-helix (bHLH) domain)	--	--	-1.3816	--	0.9871	--
Achn061231	Putative transcription factor; contains IPR011598 (Myc-type, basic helix-loop-helix (bHLH) domain)	2.7587	4.609	--	--	5.4444	--
Achn062471	Ethylene-responsive transcription factor 1; contains IPR016177 (DNA-binding, integrase-type)	--	--	--	--	2.0358	--
Achn062481	Myb family transcription factor; contains IPR009057 (Homeodomain-like)	--	--	5.9734	--	1.4656	--
Achn062651	BZIP transcription factor-like protein; contains IPR004827 (Basic-leucine zipper domain)	--	--	2.1843	--	--	--
Achn063061	Ethylene-responsive transcription factor, putative; contains IPR016177 (DNA-binding, integrase-type)	--	--	-1.3861	--	--	--
Achn064481	Ethylene responsive transcription factor 2b; contains IPR016177 (DNA-binding, integrase-type)	--	3.7917	5.6589	--	--	--
Achn064731	WRKY transcription factor; contains IPR003657 (DNA-binding WRKY)	1.0908		--	--	1.4507	--
Achn066211	AP2-like ethylene-responsive transcription factor; contains IPR016177 (DNA-binding, integrase-type)	--	--	-3.2852	--	--	--
Achn069471	Ethylene-responsive transcription factor 4; contains IPR016177 (DNA-binding, integrase-type)	--	--	3.7025	--	--	--
Achn069961	Transcription factor, putative; contains IPR011598 (Myc-type, basic helix-loop-helix (bHLH) domain)	--	--	-1.8904	--	--	--
Achn071731	Myc anthocyanin regulatory protein; contains IPR011598 (Myc-type, basic helix-loop-helix (bHLH) domain), IPR025610 (Transcription factor MYC/MYB N-terminal)	--	--	-6.4158	--	-1.3325	--
Achn072761	Transcription factor MYB113; contains IPR009057 (Homeodomain-like)	--	--	-1.5651	--	--	--
Achn073211	Transcription factor E2F; contains IPR011991 (Winged helix-turn-helix DNA-binding domain), IPR015633 (E2F Family)	--	--	--	--	4.1099	--
Achn075641	GATA transcription factor; contains IPR016679 (Transcription factor, GATA, plant)	--	2.7073	--	--	--	--
Achn076481	Dehydration responsive element binding transcription factor 1B; contains IPR016177 (DNA-binding, integrase-type)	--	--	1.924	--	--	--
Achn076941	Myb family transcription factor; contains IPR009057 (Homeodomain-like)	--	--	2.7282	--	1.3134	--
Achn076951	MYB-CC transcription factor; contains IPR025756 (MYB-CC type transcription factor, LHEQLE-containing domain)	--	--	2.491	--	1.3548	--
Achn077191	Lysine-specific demethylase 5A; contains IPR003347 (JmjC domain), IPR003349 (Transcription factor jumonji, JmjN), IPR003888 (FY-rich, N-terminal), IPR003889 (FY-rich, C-terminal), IPR004198 (Zinc finger, C5HC2-type)	--	--	1.3772	--	--	--
Achn078261	Myb-related transcription factor; contains IPR009057 (Homeodomain-like)	--	--	-2.3597	--	--	--
Achn079441	WRKY transcription factor; contains IPR003657 (DNA-binding WRKY)	--	--	--	--	1.167	--
Achn081181	Putative MYB transcription factor; contains IPR009057 (Homeodomain-like)	--	--	4.8785	--	--	--
Achn081581	Heat stress transcription factor B-2b; contains IPR011991 (Winged helix-turn-helix DNA-binding domain)	1.1458	--	3.9952	1.0433	2.2318	--
Achn081921	BEL1-like homeodomain transcription factor; contains IPR006563 (POX), IPR009057 (Homeodomain-like)	--	--	-3.2713	--	--	--
Achn082221	Transcription factor; contains IPR016177 (DNA-binding, integrase-type)	--	--	2.0903	--	1.6892	--
Achn084161	Transcription factor, putative; contains IPR009057 (Homeodomain-like)	--	--	-5.4806	-1.1468	-2.7756	--
Achn084621	Transcription factor, putative; contains IPR011598 (Myc-type, basic helix-loop-helix (bHLH) domain), IPR025610 (Transcription factor MYC/MYB N-terminal)	--	--	-1.8534	--	--	--
Achn085921	AP2/ERF domain-containing transcription factor	--	--	0/8.522	--	--	--
Achn086661	Transcription factor, putative	--	--	1.1523	--	--	--
Achn087111	Transcription factor, putative; contains IPR011598 (Myc-type, basic helix-loop-helix (bHLH) domain)	--	--	--	--	1.2959	--
Achn087381	Ethylene-responsive transcription factor 1A; contains IPR016177 (DNA-binding, integrase-type)	--	--	--	--	1.066	--
Achn090241	Transcription factor bHLH144; contains IPR011598 (Myc-type, basic helix-loop-helix (bHLH) domain)	--	--	-1.0457	--	--	--
Achn090351	Cyclin-D-binding Myb-like transcription factor; contains IPR009057 (Homeodomain-like)	--	--	-1.126	--	--	--
Achn091111	Myb family transcription factor; contains IPR003008 (Tubulin/FtsZ, GTPase domain), IPR009057 (Homeodomain-like)	--	--	-2.3364	--	-1.4105	--
Achn093071	Hydroxymethylglutaryl-CoA synthase; contains IPR005333 (Transcription factor, TCP), IPR010122 (Hydroxymethylglutaryl-CoA synthase, eukaryotic)	0.94034	2.6715	3.8997	--	2.4405	--
Achn093971	BZIP transcription factor; contains IPR006867 (Domain of unknown function DUF632), IPR006868 (Domain of unknown function DUF630)	--	--	-2.6177	--	--	--
Achn094351	BZIP transcription factor; contains IPR004827 (Basic-leucine zipper domain), IPR025422 (DOG1 domain)	--	--	-2.0123	--	--	--
Achn096211	Transcription factor bHLH128; contains IPR011598 (Myc-type, basic helix-loop-helix (bHLH) domain)	1.3583	1.8542	--	--	--	--
Achn096511	Transcription factor; contains IPR011598 (Myc-type, basic helix-loop-helix (bHLH) domain)	--	--	3.9954	--	5.3232	--
Achn096541	Transcription factor, putative; contains IPR011598 (Myc-type, basic helix-loop-helix (bHLH) domain), IPR025610 (Transcription factor MYC/MYB N-terminal)	--	--	--	--	2.1088	--
Achn096681	Lysine-specific demethylase 5B; contains IPR003347 (JmjC domain), IPR003349 (Transcription factor jumonji, JmjN)	--	--	5.0297	--	2.9778	--
Achn096691	Transcription factor, putative; contains IPR009057 (Homeodomain-like)	--	--	-1.4506	--	--	--
Achn096961	BZIP transcription factor family protein 4; contains IPR004827 (Basic-leucine zipper domain), IPR020983 (Basic leucine-zipper, C-terminal)	--	--	-2.2456	--	--	--
Achn097641	AP2 domain-containing transcription factor; contains IPR016177 (DNA-binding, integrase-type)	2.2837	--	3.0622	--	--	--
Achn098041	Myb-like transcription factor; contains IPR009057 (Homeodomain-like)	--	--	--	0.85767	2.7812	--
Achn100041	Myb transcription factor; contains IPR009057 (Homeodomain-like)	--	--	--	--	2.133	2.133
Achn101001	Sequence-specific DNA binding transcription factor	--	--	-1.9678	--	--	--
Achn101161	BZIP transcription factor	--	--	-3.3257	--	-5.0438	--
Achn102011	Transcription factor, putative	--	--	1.4192	--	--	--
Achn102731	Putative MYB transcription factor; contains IPR009057 (Homeodomain-like)	--	--	4.8666	--	--	--
Achn102891	DELLA protein GAI; contains IPR005202 (Transcription factor GRAS)	--	--	-2.3895	--	--	--
Achn103011	GATA transcription factor, putative; contains IPR013088 (Zinc finger, NHR/GATA-type)	--	--	-2.7311	--	--	--
Achn103311	BZIP transcription factor; contains IPR004827 (Basic-leucine zipper domain)	--	2.0953	4.8393	--	4.443	--
Achn103431	Transcription factor, putative; contains IPR011598 (Myc-type, basic helix-loop-helix (bHLH) domain)	--	--	--	0.96228	--	--
Achn104421	Transcription factor MYC2; contains IPR011598 (Myc-type, basic helix-loop-helix (bHLH) domain), IPR025610 (Transcription factor MYC/MYB N-terminal)	--	--	--	--	1.5307	--
Achn104551	Ethylene-responsive transcription factor 7; contains IPR016177 (DNA-binding, integrase-type)	--	--	5.6692	--	--	--
Achn104681	Transcription factor MYC2; contains IPR011598 (Myc-type, basic helix-loop-helix (bHLH) domain), IPR025610 (Transcription factor MYC/MYB N-terminal)	--	--	-1.8546	--	--	--
Achn106561	Ethylene-responsive transcription factor; contains IPR016177 (DNA-binding, integrase-type)	--	--	-2.2715	--	-1.1157	--
Achn109071	WRKY transcription factor 44; contains IPR003657 (DNA-binding WRKY)	--	--	0/7.389	--	--	--
Achn109311	MYB transcription factor; contains IPR009057 (Homeodomain-like)	--	--	1.1594	--	--	--
Achn109411	Myb family transcription factor; contains IPR009057 (Homeodomain-like)	--	--	-4.348	--	--	--
Achn110911	Heat stress transcription factor A-2c; contains IPR011991 (Winged helix-turn-helix DNA-binding domain)	1.4588	2.875	3.7025	--	--	--
Achn112471	BZIP transcription factor family protein 2; contains IPR004827 (Basic-leucine zipper domain)	--	--	-3.3559	--	--	--
Achn112511	GRAS family transcription factor; contains IPR005202 (Transcription factor GRAS)	--	--	-3.8417	--	--	--
Achn112951	Pentatricopeptide repeat-containing protein, putative; contains IPR002100 (Transcription factor, MADS-box), IPR002885 (Pentatricopeptide repeat), IPR011990 (Tetratricopeptide-like helical)	--	--	-1.5148	--	--	--
Achn114471	WRKY transcription factor 4; contains IPR003657 (DNA-binding WRKY)	--	--	1.7235	--	--	--
Achn115521	Sequence-specific DNA binding transcription factor	--	--	-1.3622	--	--	--
Achn117281	Ethylene-responsive transcription factor; contains IPR016177 (DNA-binding, integrase-type)	--	--	--	--	3.3457	--
Achn121041	Putative bZIP transcription factor superfamily protein; contains IPR004827 (Basic-leucine zipper domain)	--	--	-1.9765	--	--	--
Achn121261	Squamosa promoter binding protein; contains IPR004333 (Transcription factor, SBP-box)	--	--	-4.2763	--	--	--
Achn123541	Transcription factor bHLH130; contains IPR011598 (Myc-type, basic helix-loop-helix (bHLH) domain)	--	--	-5.6413	--	--	--
Achn124211	AP2-like ethylene-responsive transcription factor; contains IPR016177 (DNA-binding, integrase-type)	--	--	-1.4555	-1.4187	-2.3671	--
Achn124291	Heat stress transcription factor B-3; contains IPR011991 (Winged helix-turn-helix DNA-binding domain)	--	2.3144	--	--	--	--
Achn124481	BZIP transcription factor family protein 4; contains IPR004827 (Basic-leucine zipper domain), IPR020983 (Basic leucine-zipper, C-terminal)	--	--	-3.0449	--	--	--
Achn124861	Transcription factor, putative	--	--	2.3189	--	--	--
Achn125121	WRKY transcription factor 5; contains IPR003657 (DNA-binding WRKY)	--	--	1.1043	--	1.877	2.2928
Achn126231	Heat stress transcription factor B-3; contains IPR011991 (Winged helix-turn-helix DNA-binding domain)	1.4736	3.2264	3.5505	--	--	--
Achn126291	NAC domain transcription factor; contains IPR003441 (No apical meristem (NAM) protein)	--	--	-1.9872	--	--	--
Achn126561	DELLA protein GAI, putative; contains IPR005202 (Transcription factor GRAS), IPR021914 (Transcriptional factor DELLA, N-terminal)	--	--	-3.9492	--	--	--
Achn126821	SQUAMOSA promoter binding protein-like protein; contains IPR004333 (Transcription factor, SBP-box)	--	--	-2.9909	--	-2.2936	--
Achn126871	BZIP transcription factor-like protein; contains IPR004827 (Basic-leucine zipper domain), IPR025422 (DOG1 domain)	--	3.399	3.1692	--	--	--
Achn126881	Transcription factor; contains IPR011598 (Myc-type, basic helix-loop-helix (bHLH) domain)	--	--	-2.8423	--	--	--
Achn127411	Phytochrome-interacting factor, putative; contains IPR011598 (Myc-type, basic helix-loop-helix (bHLH) domain), IPR024097 (Basic helix-loop-helix leucine zipper transcription factor)	--	1.3913	--	--	--	--
Achn128751	Transcription factor bHLH130; contains IPR011598 (Myc-type, basic helix-loop-helix (bHLH) domain)	--	--	-2.7205	-1.3181	-3.8125	--
Achn128851	DELLA protein GAI, putative; contains IPR005202 (Transcription factor GRAS), IPR021914 (Transcriptional factor DELLA, N-terminal)	--	--	-6.1756	--	--	--
Achn129111	SQUAMOSA promoter binding protein-like protein; contains IPR004333 (Transcription factor, SBP-box)	--	--	-2.7705	--	--	--
Achn129141	Transcription factor, putative; contains IPR025422 (DOG1 domain)	--	--	2.9857	--	--	--
Achn129161	Transcription factor; contains IPR011598 (Myc-type, basic helix-loop-helix (bHLH) domain)	--	--	-3.0311	--	--	--
Achn131671	Ethylene-responsive transcription factor; contains IPR016177 (DNA-binding, integrase-type)	--	--	-2.8351	--	-1.343	--
Achn132821	WRKY transcription factor, putative; contains IPR003657 (DNA-binding WRKY)	--	--	3.1998	--	--	--
Achn133311	SCARECROW protein-like protein; contains IPR005202 (Transcription factor GRAS)	--	--	-3.0357	--	--	--
Achn133331	Sequence-specific DNA binding transcription factor; contains IPR019587 (Polyketide cyclase/dehydrase), IPR023393 (START-like domain)	--	--	-1.3564	--	--	--
Achn133951	Sequence-specific DNA binding transcription factor	--	--	-1.0577	--	--	--
Achn133991	Ethylene-responsive transcription factor 6; contains IPR016177 (DNA-binding, integrase-type)	--	--	-1.8609	--	--	--
Achn134171	NAC domain transcription factor; contains IPR003441 (No apical meristem (NAM) protein)	1.4422	--	3.8241	1.4634	4.1234	--
Achn134411	Ethylene-responsive transcription factor 3; contains IPR016177 (DNA-binding, integrase-type)	2.9871	--	--	--	--	--
Achn135561	BZIP transcription factor; contains IPR004827 (Basic-leucine zipper domain)	--	1.5295	--	--	--	--
Achn135681	MADS-box transcription factor; contains IPR002100 (Transcription factor, MADS-box), IPR002487 (Transcription factor, K-box)	--	--	-3.6995	--	--	--
Achn136031	MYB transcription factor; contains IPR009057 (Homeodomain-like)	2.2962	--	2.8631	--	--	--
Achn136071	Transcription factor MYC2; contains IPR011598 (Myc-type, basic helix-loop-helix (bHLH) domain), IPR025610 (Transcription factor MYC/MYB N-terminal)	--	--	--	--	1.5951	--
Achn137671	MYB transcription factor 1; contains IPR009057 (Homeodomain-like)	--	--	2.5256	--	--	--
Achn138051	Squamosa promoter binding protein; contains IPR004333 (Transcription factor, SBP-box)	--	-1.5035	-5.6693	--	--	--
Achn138631	BAH domain-containing protein, putative; contains IPR001025 (Bromo adjacent homology (BAH) domain), IPR017923 (Transcription factor IIS, N-terminal)	--	--	--	--	1.067	--
Achn140021	SH2 domain protein A; contains IPR001217 (STAT transcription factor, core)	--	--	-1.6178	--	--	--
Achn141271	MYB transcription factor; contains IPR009057 (Homeodomain-like)	--	--	-1.6778	--	1.0898	--
Achn141461	Transcription factor bHLH51; contains IPR011598 (Myc-type, basic helix-loop-helix (bHLH) domain)	--	--	1.4972	--	-1.6937	--
Achn141501	Ethylene responsive transcription factor 1a; contains IPR016177 (DNA-binding, integrase-type)	--	--	--	--	3.805	--
Achn141581	GATA transcription factor, putative; contains IPR013088 (Zinc finger, NHR/GATA-type)	--	--	-1.9123	--	--	--
Achn141871	Ethylene responsive transcription factor 1a; contains IPR016177 (DNA-binding, integrase-type)	--	--	--	--	2.344	--
Achn142181	Transcription factor (E2F); contains IPR011991 (Winged helix-turn-helix DNA-binding domain), IPR015633 (E2F Family)	--	2.2358	--	--	--	--
Achn142571	Scarecrow-like 1 transcription factor; contains IPR005202 (Transcription factor GRAS)	--	--	1.5398	0.9511	1.3944	--
Achn143561	Myb-like transcription factor 6; contains IPR009057 (Homeodomain-like)	--	--	1.351	--	--	--
Achn143641	AP2/ERF domain-containing transcription factor	--	--	4.9518	--	5.8445	--
Achn143871	NAP-like transcription factor	--	--	10.238/0	--	--	--
Achn144801	Squamosa promoter binding protein; contains IPR004333 (Transcription factor, SBP-box)	--	--	-4.764	--	-4.0666	--
Achn144931	WRKY transcription factor 8; contains IPR003657 (DNA-binding WRKY)	--	--	--	--	1.6324	--
Achn145641	Putative MYB transcription factor; contains IPR009057 (Homeodomain-like)	--	--	--	--	-5.6044	--
Achn145961	Heat stress transcription factor A-1; contains IPR011991 (Winged helix-turn-helix DNA-binding domain)	--	--	-2.8087	--	--	--
Achn146261	Transcription factor, putative; contains IPR011598 (Myc-type, basic helix-loop-helix (bHLH) domain)	--	--	2.8266	--	--	--
Achn146891	MADS-box transcription factor-like protein; contains IPR002487 (Transcription factor, K-box)	--	--	-2.1997	--	--	--
Achn147981	BZIP transcription factor family protein; contains IPR004827 (Basic-leucine zipper domain)	--	--	-1.6146	--	2.7894	--
Achn149051	Transcription factor, putative	--	1.5618	1.0388	--	--	--
Achn149741	PLATZ transcription factor family protein; contains IPR006734 (Protein of unknown function DUF597)	0.98335	--	3.6089	--	--	--
Achn150821	WRKY transcription factor, putative; contains IPR003657 (DNA-binding WRKY)	--	--	2.2634	--	--	--
Achn152191	WRKY transcription factor; contains IPR003657 (DNA-binding WRKY)	--	--	0/24.819	--	--	--
Achn152431	Putative myb family transcription factor; contains IPR009057 (Homeodomain-like), IPR025756 (MYB-CC type transcription factor, LHEQLE-containing domain)	--	--	1.5177	--	--	--
Achn152441	Transcription factor; contains IPR001005 (SANT/Myb domain)	--	--	4.1411	--	--	--
Achn153611	Global transcription factor group; contains IPR001487 (Bromodomain)	--	--	-2.0221	--	--	--
Achn154591	MYB transcription factor; contains IPR009057 (Homeodomain-like)	--	--	-3.3768	--	--	--
Achn155261	WRKY transcription factor, putative; contains IPR003657 (DNA-binding WRKY)	--	--	-5.7698	-1.4711	-1.0104	--
Achn155631	Heat stress transcription factor A2; contains IPR011991 (Winged helix-turn-helix DNA-binding domain)	--	--	-3.1089	--	--	--
Achn157191	Ethylene responsive transcription factor 3a; contains IPR016177 (DNA-binding, integrase-type)	--	--	1.4208	--	--	--
Achn157701	Transcription factor; contains IPR011598 (Myc-type, basic helix-loop-helix (bHLH) domain)	--	--	--	--	1.4298	--
Achn157941	Ethylene-responsive transcription factor 1; contains IPR016177 (DNA-binding, integrase-type)	--	--	3.3596	--	2.3792	--
Achn157971	TCP transcription factor 21; contains IPR005333 (Transcription factor, TCP)	--	--	48.616/0	--		--
Achn158751	Serine-rich adhesin for platelets; contains IPR017923 (Transcription factor IIS, N-terminal), IPR025846 (PMR5 N-terminal domain), IPR026057 (PC-Esterase)	--	--	1.1126	--	1.244	--
Achn159061	R2R3-MYB transcription factor	--	--	--	--	1.216	--
Achn159401	Ethylene-responsive transcription factor; contains IPR016177 (DNA-binding, integrase-type)	--	--	4.7087	--	2.2374	--
Achn159561	Transcription factor; contains IPR011598 (Myc-type, basic helix-loop-helix (bHLH) domain)	--	--	0/8.251	--	--	--
Achn159891	Putative homeodomain-like transcription factor superfamily protein; contains IPR009057 (Homeodomain-like)	--	--	-1.5761	--	--	--
Achn160161	WRKY transcription factor 2-7; contains IPR003657 (DNA-binding WRKY)	--	2.04	1.6927	--	3.1966	--
Achn160171	Transcription factor, putative	--	--	-1.3976	--	--	--
Achn160361	WRKY transcription factor 3	--	--	2.5508	--	4.1116	4.8621
Achn163591	Ethylene-responsive transcription factor, putative; contains IPR016177 (DNA-binding, integrase-type)	--	--	-2.7732	--	--	--
Achn163611	Serine/threonine-protein kinase WNK (With No Lysine)-related protein; contains IPR025610 (Transcription factor MYC/MYB N-terminal)	--	--	0/6.664	--	--	--
Achn163941	MYB transcription factor; contains IPR009057 (Homeodomain-like)	--	--	--	--	1.1617	--
Achn164411	Ethylene responsive transcription factor 2a	0.89362	--	1.0223	--	--	--
Achn164421	Ethylene responsive transcription factor 2a; contains IPR016177 (DNA-binding, integrase-type)	--	--	1.543	--	--	--
Achn165061	Probable basic-leucine zipper transcription factor G; contains IPR004827 (Basic-leucine zipper domain)	--	--	-4.8362	--	--	--
Achn165131	WRKY transcription factor 14-1; contains IPR003657 (DNA-binding WRKY)	--	2.2444	6.2545	--	--	--
Achn165391	BHLH transcription factor 1; contains IPR011598 (Myc-type, basic helix-loop-helix (bHLH) domain)	--	--	-1.0925	--	--	--
Achn166151	GATA transcription factor, putative; contains IPR013088 (Zinc finger, NHR/GATA-type)	--	--	4.3088	2.5398	3.5666	2.3605
Achn167161	Transcription factor IIIB 90 kDa subunit; contains IPR000812 (Transcription factor TFIIB), IPR011665 (Brf1-like TBP-binding)	--	--	-1.1513	--	--	--
Achn167501	MYB transcription factor; contains IPR009057 (Homeodomain-like)	--	--	-1.7971	--	--	--
Achn167681	Ethylene-responsive transcription factor; contains IPR016177 (DNA-binding, integrase-type)	--	--	-1.5844	--	--	--
Achn168231	Nuclear transcription factor Y subunit A-3, putative; contains IPR001289 (CCAAT-binding transcription factor, subunit B)	--	--	-4.2	--	--	--
Achn168691	GATA transcription factor, putative; contains IPR013088 (Zinc finger, NHR/GATA-type)	--	--	--	--	2.7696	--
Achn169731	Ethylene-responsive transcription factor; contains IPR007201 (RNA recognition motif 2), IPR012677 (Nucleotide-binding, alpha-beta plait), IPR016177 (DNA-binding, integrase-type)	--	--	4.8462	--	--	--
Achn170471	Myb transcription factor; contains IPR009057 (Homeodomain-like)	--	--	--	--	-1.7553	--
Achn170961	Transcription factor	--	--	--	--	-1.7513	--
Achn171771	AP2-like ethylene-responsive transcription factor; contains IPR016177 (DNA-binding, integrase-type)	--	--	0/19.450	--	--	--
Achn172271	MYB transcription factor; contains IPR009057 (Homeodomain-like)	--	--	--	--	1.383	--
Achn172831	MYB transcription factor; contains IPR009057 (Homeodomain-like)	--	--	-4.1205	--	--	--
Achn172911	Putative MYB transcription factor; contains IPR009057 (Homeodomain-like)	--	--	-2.5236	--	--	--
Achn174701	Nuclear transcription factor Y subunit C-1; contains IPR009072 (Histone-fold), IPR027170 (Transcriptional activator NFYC/HAP5 subunit)	--	--	1.4342	--	--	--
Achn175001	WRKY transcription factor 17; contains IPR001810 (F-box domain, cyclin-like), IPR003657 (DNA-binding WRKY), IPR006553 (Leucine-rich repeat, cysteine-containing subtype)	--	--	2.3214	--	--	--
Achn175411	GATA transcription factor, putative; contains IPR013088 (Zinc finger, NHR/GATA-type)	--	--	-1.9195	--	--	--
Achn179941	Transcription factor GT-3b; contains IPR017877 (Myb-like domain)	--	--	1.1016	--	--	--
Achn180141	Protein SCARECROW; contains IPR005202 (Transcription factor GRAS)	--	--	-3.3642	--	-3.4516	--
Achn181331	Ethylene-responsive transcription factor, putative; contains IPR001611 (Leucine-rich repeat), IPR016177 (DNA-binding, integrase-type), IPR024788 (Malectin-like carbohydrate-binding domain), IPR025875 (Leucine rich repeat 4)	--	--	-1.7434	--	-1.1565	--
Achn181421	Ethylene-responsive transcription factor, putative; contains IPR016177 (DNA-binding, integrase-type)	1.2824	2.8392	--	--	22.516/0	--
Achn181551	Heat stress transcription factor A2; contains IPR011991 (Winged helix-turn-helix DNA-binding domain)	--	--	-3.004	--	--	--
Achn182561	WRKY transcription factor 5; contains IPR003657 (DNA-binding WRKY)	--	--	-4.3087	--	--	--
Achn182651	Agamous MADS-box transcription factor; contains IPR002100 (Transcription factor, MADS-box), IPR002487 (Transcription factor, K-box)	--	--	-1.8111	--	--	--
Achn183321	Transcription factor; contains IPR011598 (Myc-type, basic helix-loop-helix (bHLH) domain)	-1.608	-1.1741	-3.5015	--	--	--
Achn187281	Ethylene-responsive transcription factor 7; contains IPR016177 (DNA-binding, integrase-type)	2.9197	--	--	--	2.1214	--
Achn187621	Trihelix transcription factor; contains IPR001005 (SANT/Myb domain)	--	1.3422	--	--	--	--
Achn187631	Trihelix transcription factor; contains IPR009057 (Homeodomain-like)	--	1.1875	--	--	--	--
Achn188021	Putative MYB transcription factor; contains IPR009057 (Homeodomain-like)	--	--	1.52	--	--	--
Achn188081	Scarecrow-like 1 transcription factor; contains IPR005202 (Transcription factor GRAS)	--	--	1.3891	1.3789	1.78	--
Achn188191	WRKY transcription factor; contains IPR003657 (DNA-binding WRKY)	--	--	2.0402	--	--	--
Achn188871	Ethylene-responsive transcription factor, putative; contains IPR016177 (DNA-binding, integrase-type)	--	--	-1.2905	--	-1.9574	--
Achn189151	Ethylene-responsive transcription factor 1; contains IPR016177 (DNA-binding, integrase-type)	2.9894	--	--	--	7.842	8.7232
Achn189311	Transcription factor, putative	--	--	1.0026	--	--	--
Achn189501	TFIIH basal transcription factor complex helicase XPB subunit; contains IPR001161 (Helicase Ercc3), IPR001650 (Helicase, C-terminal), IPR014001 (Helicase, superfamily 1/2, ATP-binding domain), IPR027417 (P-loop containing nucleoside triphosphate hydrolase)	--	--	1.6343	--	--	--
Achn189631	Lysine-specific demethylase 5D; contains IPR001606 (ARID/BRIGHT DNA-binding domain), IPR003347 (JmjC domain), IPR003349 (Transcription factor jumonji, JmjN), IPR004198 (Zinc finger, C5HC2-type), IPR013083 (Zinc finger, RING/FYVE/PHD-type), IPR013637 (Lysine-specific demethylase-like domain)	--	1.4397	1.2097	--	--	--
Achn189931	MYB transcription factor; contains IPR009057 (Homeodomain-like)	--	--	-1.9265	--	--	--
Achn191231	Ethylene-responsive transcription factor 1A; contains IPR016135 (Ubiquitin-conjugating enzyme/RWD-like), IPR016177 (DNA-binding, integrase-type)	-1.123	--	--	--	--	--
Achn193721	Ethylene-responsive transcription factor 1B, putative; contains IPR016177 (DNA-binding, integrase-type)	--	--	5.8098	--	--	--
Achn196241	WRKY transcription factor, putative; contains IPR003657 (DNA-binding WRKY)	3.9568	5.9332	3.7713	--	6.8103	4.9756
Achn196271	MADS-box transcription factor; contains IPR002100 (Transcription factor, MADS-box), IPR002487 (Transcription factor, K-box)	--	--	1.563	--	--	--
Achn196331	Squamosa promoter-binding-like protein; contains IPR004333 (Transcription factor, SBP-box)	-0.84808	--	-2.3494	--	--	--
Achn197141	Putative MYB transcription factor; contains IPR009057 (Homeodomain-like)	--	--	--	--	-2.3668	--
Achn198351	BZIP transcription factor; contains IPR025422 (DOG1 domain)	--	--	--	--	1.2309	--
Achn198481	Ethylene responsive transcription factor 2a; contains IPR016177 (DNA-binding, integrase-type)	--	--	1.7133	--	--	--
Achn198871	Sequence-specific DNA binding transcription factor	--	--	-1.5187	--	--	--
Achn201411	MADS-box transcription factor; contains IPR002100 (Transcription factor, MADS-box), IPR002487 (Transcription factor, K-box)	--	--	-1.5671	--	--	--
Achn201981	Serine-rich adhesin for platelets family protein; contains IPR001025 (Bromo adjacent homology (BAH) domain), IPR017923 (Transcription factor IIS, N-terminal)	--	--	--	--	1.1431	--
Achn202161	Enhancer of polycomb-like transcription factor protein; contains IPR019542 (Enhancer of polycomb-like, N-terminal), IPR024943 (Enhancer of polycomb protein)	--	--	-2.2931	--	--	--
Achn202561	GATA transcription factor, putative; contains IPR016679 (Transcription factor, GATA, plant)	--	--	-3.6738	--	--	--
Achn204501	GATA transcription factor, putative; contains IPR010399 (Tify), IPR010402 (CCT domain), IPR013088 (Zinc finger, NHR/GATA-type)	--	--	1.434	--	--	--
Achn204621	Transcription factor bHLH25; contains IPR011598 (Myc-type, basic helix-loop-helix (bHLH) domain)	--	1.5015	3.6179	--	--	--
Achn205001	Transcription factor, putative; contains IPR005333 (Transcription factor, TCP)	--	--	-2.6808	--	-2.0577	--
Achn205651	Myb family transcription factor 2; contains IPR009057 (Homeodomain-like)	--	--	0/20.557	--		--
Achn206251	TCP transcription factor 14; contains IPR005333 (Transcription factor, TCP)	--	--	-1.4019	--	-1.1164	--
Achn208591	Transcription factor bHLH95; contains IPR011598 (Myc-type, basic helix-loop-helix (bHLH) domain)	--	--	--	--	3.1324	--
Achn210241	MYB transcription factor-like; contains IPR009057 (Homeodomain-like)	--	--	3.4564	--	--	5.1656
Achn211261	GRAS family transcription factor; contains IPR005202 (Transcription factor GRAS)	--	--	-2.0691	--	--	--
Achn211521	Phytochrome-interacting factor 3; contains IPR011598 (Myc-type, basic helix-loop-helix (bHLH) domain), IPR024097 (Basic helix-loop-helix leucine zipper transcription factor)	--	--	-3.1594	--	--	--
Achn211531	MYB transcription factor; contains IPR009057 (Homeodomain-like)	--	--	--	--	3.307	--
Achn213751	MYB transcription factor	--	--	1.5754	--	--	--
Achn213761	MYB transcription factor; contains IPR009057 (Homeodomain-like)	--	--	1.3726	--	--	--
Achn214311	DELLA domain GRAS family transcription factor GAI; contains IPR005202 (Transcription factor GRAS)	--	--	-1.5951	--	--	--
Achn214671	GATA transcription factor, putative; contains IPR013088 (Zinc finger, NHR/GATA-type)	--	--	1.4078	--	1.1745	--
Achn215981	Phytochrome-interacting factor 3; contains IPR011598 (Myc-type, basic helix-loop-helix (bHLH) domain), IPR024097 (Basic helix-loop-helix leucine zipper transcription factor)	--	--	-3.3758	--	--	--
Achn215991	Myb-like transcription factor; contains IPR009057 (Homeodomain-like)	--	--	1.4621	--	3.1919	2.3774
Achn216441	GATA transcription factor; contains IPR016679 (Transcription factor, GATA, plant)	2.6634	--	--	--	--	--
Achn216471	Ethylene-responsive transcription factor 11; contains IPR016177 (DNA-binding, integrase-type)	--	--	--	--	2.1321	--
Achn216821	Myb family transcription factor; contains IPR009057 (Homeodomain-like), IPR025756 (MYB-CC type transcription factor, LHEQLE-containing domain)	--	--	-1.4724	--	--	--
Achn217431	MYB transcription factor 1; contains IPR009057 (Homeodomain-like)	--	--	1.9597	--	--	--
Achn217531	WRKY transcription factor, putative; contains IPR003657 (DNA-binding WRKY)	--	--	1.5358	--	--	--
Achn217961	Transcription factor; contains IPR011598 (Myc-type, basic helix-loop-helix (bHLH) domain)	--	--	-2.4096	--	--	--
Achn218481	MYB transcription factor; contains IPR009057 (Homeodomain-like)	--	--	-3.233	--	--	--
Achn219051	Myc2 bHLH protein; contains IPR025610 (Transcription factor MYC/MYB N-terminal)	--	--	-4.5084	--	--	--
Achn219131	Squamosa promoter-binding protein, putative; contains IPR004333 (Transcription factor, SBP-box)	--	--	-2.0145	--	--	--
Achn219261	Ethylene-responsive transcription factor; contains IPR016177 (DNA-binding, integrase-type)	--	3.0102	3.6026	--	--	--
Achn220531	Nuclear transcription factor Y subunit A2; contains IPR001289 (CCAAT-binding transcription factor, subunit B)	--	--	-4.0031	--	--	--
Achn222601	Transcription initiation factor IIA subunit 2; contains IPR003194 (Transcription initiation factor IIA, gamma subunit), IPR009083 (Transcription factor IIA, helical), IPR009088 (Transcription factor IIA, beta-barrel)	--	--	1.0789	--	--	--
Achn223361	BEL1-like homeodomain transcription factor; contains IPR006563 (POX), IPR009057 (Homeodomain-like)	--	--	-1.238	--	--	--
Achn223431	Transcription factor, putative	--	-1.1565	-4.4905	--	--	--
Achn223831	BZIP transcription factor family protein 6; contains IPR020983 (Basic leucine-zipper, C-terminal)	1.1971	--	--	--	--	--
Achn225601	Squamosa promoter binding protein-like 8; contains IPR004333 (Transcription factor, SBP-box)	--	--	-1.458	--	-1.5854	--
Achn225741	C-myb-like transcription factor; contains IPR009057 (Homeodomain-like)	--	--	-1.7507	--	--	--
Achn226291	Ethylene responsive transcription factor 2a; contains IPR016177 (DNA-binding, integrase-type)	--	--	1.1265	--	1.046	--
Achn227931	Ethylene-responsive transcription factor-like protein; contains IPR016177 (DNA-binding, integrase-type)	--	--	--	--	1.4882	--
Achn228371	Putative MYB transcription factor; contains IPR009057 (Homeodomain-like)	--	--	6.2233	--	--	--
Achn229321	BZIP transcription factor; contains IPR004827 (Basic-leucine zipper domain)	--	--	--	--	1.0101	--
Achn229941	WRKY transcription factor 26; contains IPR003657 (DNA-binding WRKY), IPR018872 (Zn-cluster domain)	--	2.4003	2.2684	--	2.6717	--
Achn230371	MADS box transcription factor; contains IPR002100 (Transcription factor, MADS-box)	--	--	-2.0235	--	--	--
Achn230471	Transcription factor; contains IPR004827 (Basic-leucine zipper domain)	--	--	-3.4131	--	--	--
Achn231641	Transcription factor, putative; contains IPR005333 (Transcription factor, TCP)	--	--	-2.2462	--	--	--
Achn232701	Transcription factor, putative; contains IPR011598 (Myc-type, basic helix-loop-helix (bHLH) domain)	--	--	7.8905	--	--	--
Achn234881	MYB family transcription factor-like protein; contains IPR009057 (Homeodomain-like)	--	2.3967	--	--	--	--
Achn235091	Transcription factor UNE10; contains IPR011598 (Myc-type, basic helix-loop-helix (bHLH) domain), IPR024097 (Basic helix-loop-helix leucine zipper transcription factor)	--	--	0/25.643	--	--	--
Achn235811	Putative MYB transcription factor	--	--	6.7259	--	--	--
Achn236811	WRKY transcription factor, putative; contains IPR003657 (DNA-binding WRKY)	--	--	--	--	1.5103	--
Achn238851	MYB transcription factor; contains IPR009057 (Homeodomain-like)	--	--	-4.3465	-1.3529	-2.8244	--
Achn239191	MYB-related transcription factor; contains IPR009057 (Homeodomain-like)	--	--	3.8171	--	--	--
Achn239261	DELLA protein GAI, putative; contains IPR005202 (Transcription factor GRAS), IPR021914 (Transcriptional factor DELLA, N-terminal)	--	1.1971	--	--	--	--
Achn239531	Transcription factor Pur-alpha	--	--	1.3642	--	--	--
Achn239761	Transcription factor, putative; contains IPR011598 (Myc-type, basic helix-loop-helix (bHLH) domain)	--	--	4.9315	--	6.0797	--
Achn239951	B3 domain-containing transcription factor ABI3; contains IPR015300 (DNA-binding pseudobarrel domain)	--	--	5.548/0	--	--	--
Achn241961	Transcription factor, putative	--	--	-1.2674	--	--	--
Achn242211	Putative MYB transcription factor; contains IPR009057 (Homeodomain-like)	--	3.5838	5.6633	--	--	--
Achn243111	Ethylene-responsive transcription factor 12; contains IPR016177 (DNA-binding, integrase-type)	--	--	--	--	2.718	3.2326
Achn243241	Nodulation signaling pathway 2 protein, putative; contains IPR005202 (Transcription factor GRAS)	--	--	-1.7705	--	--	--
Achn244031	TFIIH basal transcription factor complex helicase XPB subunit; contains IPR027417 (P-loop containing nucleoside triphosphate hydrolase)	--	--	0/6.480	--	--	--
Achn246811	Transcription factor; contains IPR011598 (Myc-type, basic helix-loop-helix (bHLH) domain)	--	--	1.5876	--	--	--
Achn247731	Transcription factor BIM1, putative	--	--	-1.1601	--	--	--
Achn247791	MADS-box transcription factor 3; contains IPR002100 (Transcription factor, MADS-box), IPR002487 (Transcription factor, K-box)	--	2.7089	1.6437	--	--	--
Achn248551	Nuclear transcription factor Y subunit B-3; contains IPR003734 (Protein of unknown function DUF155), IPR003957 (Transcription factor, CBFA/NFYB, DNA topoisomerase), IPR009072 (Histone-fold)	--	--	1.0783	--	--	--
Achn249151	Nuclear transcription factor Y subunit B-3; contains IPR003734 (Protein of unknown function DUF155), IPR003957 (Transcription factor, CBFA/NFYB, DNA topoisomerase), IPR009072 (Histone-fold)	--	--	1.2081	--	--	--
Achn249191	Putative MYB transcription factor; contains IPR009057 (Homeodomain-like)	--	--	0/18.511	--	--	--
Achn249371	Transcription factor bHLH74	--	--	-3.0243	--	--	--
Achn249781	Ethylene-responsive transcription factor 2; contains IPR016177 (DNA-binding, integrase-type)	--	--	-3.7658	--	-4.1688	--
Achn251071	BZIP transcription factor family protein; contains IPR004827 (Basic-leucine zipper domain)	--	--	--	--	2.1972	--
Achn251461	SQUAMOSA promoter binding protein; contains IPR004333 (Transcription factor, SBP-box), IPR020683 (Ankyrin repeat-containing domain)	--	--	-1.9315	--	--	--
Achn251771	Myb-like transcription factor-like protein; contains IPR009057 (Homeodomain-like)	--	--	2.1209	--	--	--
Achn251821	Putative transcription factor; contains IPR004827 (Basic-leucine zipper domain)	--	--	0/6.817	--	--	--
Achn253361	BZIP transcription factor bZIP39	--	--	3.3327	--	--	--
Achn253521	Transcription factor, putative; contains IPR011598 (Myc-type, basic helix-loop-helix (bHLH) domain)	1.2667	--	0/56.428	--	2.4611	--
Achn253571	Putative MYB transcription factor; contains IPR009057 (Homeodomain-like)	--	3.3406	2.4148	--	--	--
Achn253771	Ethylene-responsive transcription factor 1; contains IPR016177 (DNA-binding, integrase-type)	2.9302	--	6.4253	--	5.0833	--
Achn254571	Scarecrow transcription factor family protein; contains IPR005202 (Transcription factor GRAS)	--	--	-2.6797	--	--	--
Achn258161	TCP transcription factor 14; contains IPR005333 (Transcription factor, TCP)	--	--	-2.9847	--	--	--
Achn258551	Unknown protein; contains IPR017923 (Transcription factor IIS, N-terminal)	--	--	1.505	--	--	--
Achn258601	WRKY transcription factor, putative; contains IPR003657 (DNA-binding WRKY)	--	--	-2.1166	--	--	--
Achn261561	AP2 domain-containing transcription factor; contains IPR015300 (DNA-binding pseudobarrel domain), IPR016177 (DNA-binding, integrase-type)	--	--	3.3386	--	--	--
Achn261611	MADS-box transcription factor; contains IPR002100 (Transcription factor, MADS-box)	--	--	1.2218	--	--	--
Achn261621	MADS-box transcription factor	--	--	3.345	--	1.3339	--
Achn263221	Scarecrow-like 1 transcription factor; contains IPR005202 (Transcription factor GRAS)	--	--	2.2338	--	1.098	--
Achn264251	Scarecrow transcription factor family protein; contains IPR005202 (Transcription factor GRAS), IPR009057 (Homeodomain-like)	--	3.1457	--	--	2.6661	--
Achn266121	Heat stress transcription factor; contains IPR011991 (Winged helix-turn-helix DNA-binding domain)	--	--	2.2965	--	--	--
Achn267831	Transcription factor, putative; contains IPR011598 (Myc-type, basic helix-loop-helix (bHLH) domain)	--	-1.559	-4.6762	--	--	--
Achn268801	Putative MYB transcription factor; contains IPR009057 (Homeodomain-like)	--	--	-2.1189	--	--	--
Achn268811	Putative MYB transcription factor; contains IPR009057 (Homeodomain-like)	--	--	-2.2602	--	--	--
Achn269791	Transcription factor, putative; contains IPR006578 (MADF domain), IPR017877 (Myb-like domain)	--	--	-1.061	--	--	--
Achn270771	Cyclin B1-2; contains IPR013763 (Cyclin-like), IPR013854 (Transcription factor AP-2, C-terminal)	--	--	-4.2132	--	--	--
Achn271161	Putative bHLH transcription factor	--	--	5.1643	--	4.6823	2.9867
Achn271741	Transcription factor, putative	2.7008	2.7038	--	--	4.0939	--
Achn273381	Nuclear transcription factor Y subunit B-3; contains IPR003957 (Transcription factor, CBFA/NFYB, DNA topoisomerase), IPR009072 (Histone-fold)	--	--	-2.6067	--	-1.5704	--
Achn274601	Trihelix transcription factor; contains IPR001005 (SANT/Myb domain)	--	--	-1.2196	--	1.1145	--
Achn275181	TB1-like TCP family transcription factor; contains IPR005333 (Transcription factor, TCP)	--	--	-1.3062	--	--	--
Achn275661	WRKY transcription factor 23; contains IPR003657 (DNA-binding WRKY)	--	--	2.6561	--	--	--
Achn277471	AP2/ERF domain-containing transcription factor	2.0163	4.4716	6.8593	--	--	--
Achn277561	Transcription factor TCP4; contains IPR005333 (Transcription factor, TCP)	--	--	-4.2349	--	--	--
Achn278081	MYB-related transcription factor; contains IPR009057 (Homeodomain-like)	--	--	2.9327	--	--	--
Achn280261	WRKY transcription factor, putative; contains IPR003657 (DNA-binding WRKY)	--	--	3.7814	--	3.1016	--
Achn283551	Transcription factor bHLH95; contains IPR011598 (Myc-type, basic helix-loop-helix (bHLH) domain)	--	--	61.325/0	--	--	--
Achn284031	Myb-like transcription factor; contains IPR009057 (Homeodomain-like)	--	--	--	-2.0828	--	--
Achn284751	DELLA protein GAI; contains IPR005202 (Transcription factor GRAS), IPR021914 (Transcriptional factor DELLA, N-terminal)	--	--	0.9527	--	2.0766	--
Achn285341	Membrane-bound transcription factor site-1 protease; contains IPR015500 (Peptidase S8, subtilisin-related), IPR023828 (Peptidase S8, subtilisin, Ser-active site)	--	--	-1.3351	--	--	--
Achn285431	DELLA protein GAI, putative; contains IPR005202 (Transcription factor GRAS), IPR021914 (Transcriptional factor DELLA, N-terminal)	--	8.079/0	--	--	--	--
Achn285541	DELLA protein GAI; contains IPR005202 (Transcription factor GRAS), IPR021914 (Transcriptional factor DELLA, N-terminal)	--	--	-1.7767	--	--	--
Achn285841	Lysine-specific demethylase 5D; contains IPR001606 (ARID/BRIGHT DNA-binding domain), IPR003347 (JmjC domain), IPR003349 (Transcription factor jumonji, JmjN), IPR013083 (Zinc finger, RING/FYVE/PHD-type), IPR013637 (Lysine-specific demethylase-like domain)	--	--	1.0825	--	--	--
Achn287331	Heat stress transcription factor A-5; contains IPR011991 (Winged helix-turn-helix DNA-binding domain)	--	--	1.1359	--	--	--
Achn287671	WRKY transcription factor; contains IPR003657 (DNA-binding WRKY)	--	--	-3.6542	--	--	--
Achn287861	WRKY transcription factor 17; contains IPR003657 (DNA-binding WRKY)	--	2.2699	1.8977	--	6.9798	--
Achn288411	Transcription factor E2F; contains IPR011991 (Winged helix-turn-helix DNA-binding domain), IPR015633 (E2F Family)	--	--	1.6466	--	1.192	--
Achn288481	GATA transcription factor, putative; contains IPR013088 (Zinc finger, NHR/GATA-type)	--	--	--	1.1017	2.3848	--
Achn288721	Transcription factor, putative; contains IPR005333 (Transcription factor, TCP)	-0.99167	-1.3134	-2.9936	--	--	--
Achn288921	GATA transcription factor, putative; contains IPR013088 (Zinc finger, NHR/GATA-type)	--	--	-0.96964	--	--	--
Achn289881	BZIP transcription factor family protein 2; contains IPR004827 (Basic-leucine zipper domain)	--	--	1.7153	--	--	--
Achn290421	Trihelix transcription factor; contains IPR001005 (SANT/Myb domain)	--	--	-2.0981	--	--	--
Achn290601	Ethylene-responsive transcription factor; contains IPR016177 (DNA-binding, integrase-type)	1.8291	3.0579	6.2968	--	--	--
Achn292491	GRAS family transcription factor	--	1.847	1.1433	--	1.9575	--
Achn292501	Scarecrow transcription factor family protein; contains IPR005202 (Transcription factor GRAS)	--	--	--	--	5.815	--
Achn292521	GRAS family transcription factor; contains IPR007318 (Phospholipid methyltransferase)	--	--	-1.1062	--	--	--
Achn293631	TCP transcription factor 5; contains IPR005333 (Transcription factor, TCP)	--	--	-5.0991	--	--	--
Achn294851	GATA transcription factor, putative; contains IPR016679 (Transcription factor, GATA, plant)	--	--	--	1.3878	1.6694	3.3481
Achn296511	Myb family transcription factor; contains IPR009057 (Homeodomain-like)	--	--	1.915	--	--	--
Achn297481	Ethylene-responsive transcription factor 8; contains IPR016177 (DNA-binding, integrase-type)	-1.7768	--	-3.3388	--	--	--
Achn298761	R2R3-MYB transcription factor	--	--	1.5613	--	--	--
Achn299091	Transcription factor, putative; contains IPR011598 (Myc-type, basic helix-loop-helix (bHLH) domain)	1.3611	--	--	--	1.515	--
Achn299601	Basic helix-loop-helix protein, putative; contains IPR025610 (Transcription factor MYC/MYB N-terminal)	--	--	-1.8063	--	-1.5033	--
Achn299611	WRKY transcription factor 2; contains IPR003657 (DNA-binding WRKY), IPR018872 (Zn-cluster domain)	--	1.3235	--	--	--	--
Achn299651	Ethylene-responsive transcription factor; contains IPR016177 (DNA-binding, integrase-type)	--	--	--	--	1.1137	--
Achn300421	WRKY transcription factor 22; contains IPR003657 (DNA-binding WRKY)	--	--	4.5307	--		--
Achn300601	Ethylene-responsive transcription factor, putative; contains IPR016177 (DNA-binding, integrase-type)	2.3061	--	5.5146	--	2.9707	--
Achn300771	Putative MYB transcription factor; contains IPR025756 (MYB-CC type transcription factor, LHEQLE-containing domain)	--	--	-2.5394	--	--	--
Achn302211	Myc anthocyanin regulatory protein; contains IPR011598 (Myc-type, basic helix-loop-helix (bHLH) domain), IPR025610 (Transcription factor MYC/MYB N-terminal)	-1.3936	--	-7.6363	-1.3465	-3.5913	--
Achn303031	Putative homeodomain-like transcription factor superfamily protein; contains IPR009057 (Homeodomain-like), IPR022228 (Protein of unknown function DUF3755)	--	--	1.2534	--	--	--
Achn304231	COL domain class transcription factor	--	--	3.8776	--	--	--
Achn305041	Ethylene-responsive transcription factor 12; contains IPR016177 (DNA-binding, integrase-type)	--	--	--	--	2.5223	2.4598
Achn305341	AP2/ERF domain-containing transcription factor	--	--	6.2081	--	--	--
Achn305931	Scarecrow-like 1 transcription factor; contains IPR005202 (Transcription factor GRAS)	--	--	--	--	1.3951	--
Achn306271	Glyceraldehyde 3-phosphate dehydrogenase, putative; contains IPR005202 (Transcription factor GRAS), IPR020831 (Glyceraldehyde/Erythrose phosphate dehydrogenase family)	--	--	4.8584	--	1.1579	--
Achn308091	Transcription factor	1.1208	--	3.7006	--	1.4266	--
Achn309021	Transcription factor; contains IPR011598 (Myc-type, basic helix-loop-helix (bHLH) domain)	--	--	-2.6547	--	--	--
Achn309851	AP2 domain-containing transcription factor; contains IPR016177 (DNA-binding, integrase-type)	--	--	4.5493	--	--	--
Achn309921	WRKY transcription factor 4; contains IPR003657 (DNA-binding WRKY)	--	2.9276	3.5906	--	2.7555	4.3025
Achn310211	Transcription elongation factor, putative, expressed; contains IPR017923 (Transcription factor IIS, N-terminal)	--	--	--	--	1.0633	--
Achn310981	Ethylene responsive transcription factor 2a; contains IPR016177 (DNA-binding, integrase-type)	--	--	-1.3981	--	--	--
Achn311001	Ethylene-responsive transcription factor; contains IPR016177 (DNA-binding, integrase-type)	--	--	1.4848	--	--	--
Achn312101	Putative MYB transcription factor; contains IPR009057 (Homeodomain-like), IPR011051 (RmlC-like cupin domain), IPR012864 (Cysteamine dioxygenase)	1.2379	--	1.562	0.95192	2.1112	--
Achn312401	Ethylene-responsive transcription factor 1; contains IPR016177 (DNA-binding, integrase-type)	--	--	-4.8889	-2.4518	-2.8992	--
Achn313301	PLATZ transcription factor; contains IPR006734 (Protein of unknown function DUF597)	--	--	-1.9887	--	--	--
Achn313661	Transcription factor MYC2; contains IPR011598 (Myc-type, basic helix-loop-helix (bHLH) domain), IPR025610 (Transcription factor MYC/MYB N-terminal)	--	--	-5.3128	--	-3.7355	--
Achn314121	Ethylene-responsive transcription factor 1A; contains IPR016177 (DNA-binding, integrase-type)	--	--	-5.394	--	--	--
Achn314161	Transcription factor, putative; contains IPR011124 (Zinc finger, CW-type), IPR015300 (DNA-binding pseudobarrel domain)	--	--	-2.9391	--	-2.0568	--
Achn314301	WRKY transcription factor 1; contains IPR003657 (DNA-binding WRKY)	--	--	1.4719	1.2777	3.3756	--
Achn316621	WRKY transcription factor, putative; contains IPR003657 (DNA-binding WRKY)	1.6887	3.3318	1.565	--	3.606	--
Achn317161	Ethylene-responsive transcription factor 1; contains IPR016177 (DNA-binding, integrase-type)	--	--	--	--	--	6.5628
Achn317201	Dehydration responsive element binding transcription factor 1B; contains IPR016177 (DNA-binding, integrase-type)	--	--	2.2687	--	--	--
Achn317211	Dehydration responsive element binding transcription factor 1B; contains IPR016177 (DNA-binding, integrase-type)	--	--	3.0261	--	--	--
Achn318101	Ethylene responsive transcription factor 2b; contains IPR016177 (DNA-binding, integrase-type)	--	--	4.0662	--	--	--
Achn318391	Transcription factor UNE10; contains IPR011598 (Myc-type, basic helix-loop-helix (bHLH) domain), IPR024097 (Basic helix-loop-helix leucine zipper transcription factor)	--	--	-2.9846	--	--	-2.762
Achn319301	Myb-like transcription factor family protein; contains IPR001878 (Zinc finger, CCHC-type), IPR009057 (Homeodomain-like)	--	--	--	--	5.1555	--
Achn319581	Ethylene-responsive transcription factor 1; contains IPR016177 (DNA-binding, integrase-type)	--	2.6508	--	--	--	--
Achn320981	NF-X1 finger transcription factor, putative; contains IPR000967 (Zinc finger, NF-X1-type), IPR001841 (Zinc finger, RING-type), IPR019787 (Zinc finger, PHD-finger)	--	--	3.6285	--	3.1699	--
Achn321841	Putative transcription factor; contains IPR011598 (Myc-type, basic helix-loop-helix (bHLH) domain)	--	--	-1.1047	--	--	--
Achn322811	Transcription factor BIM1, putative; contains IPR011598 (Myc-type, basic helix-loop-helix (bHLH) domain)	--	--	-2.1931	--	--	--
Achn324461	Squamosa promoter-binding protein; contains IPR004333 (Transcription factor, SBP-box)	--	--	3.2558	--	--	--
Achn324691	Transcription factor	--	--	0.97805	--	1.1106	--
Achn324811	Putative MYB transcription factor; contains IPR009057 (Homeodomain-like)	--	--	--	--	4.2903	--
Achn326561	Putative transcription factor; contains IPR011598 (Myc-type, basic helix-loop-helix (bHLH) domain)	--	--	--	--	5.0305	--
Achn327221	MADS box transcription factor 5; contains IPR002100 (Transcription factor, MADS-box), IPR002123 (Phospholipid/glycerol acyltransferase), IPR002487 (Transcription factor, K-box)	--	--	-1.7502	--	--	--
Achn327661	BZIP transcription factor	--	--	1.2358	--	1.2131	--
Achn328221	Transcription elongation factor, putative, expressed; contains IPR017923 (Transcription factor IIS, N-terminal)	--	1.2023	2.0709	--	--	--
Achn329191	WRKY transcription factor; contains IPR003657 (DNA-binding WRKY)	--	--	--	--	3.7136	3.9323
Achn329601	Transcription factor; contains IPR011598 (Myc-type, basic helix-loop-helix (bHLH) domain)	--	--	-1.3207	--	1.1414	--
Achn329731	Scarecrow transcription factor family protein; contains IPR005202 (Transcription factor GRAS)	--	1.1362	-1.37	--	--	--
Achn331561	Ethylene-responsive transcription factor, putative; contains IPR016177 (DNA-binding, integrase-type)	--	--	3.2338	--	--	--
Achn331661	Ethylene-responsive transcription factor 1A; contains IPR016177 (DNA-binding, integrase-type)	--	--	7.3902	--	--	--
Achn331841	BEL1-like homeodomain transcription factor; contains IPR006563 (POX), IPR009057 (Homeodomain-like)	--	--	-1.8882	--	--	--
Achn332821	Scarecrow-like 1 transcription factor; contains IPR005202 (Transcription factor GRAS)	--	--	1.2787	--	--	--
Achn333271	Transcription factor; contains IPR011598 (Myc-type, basic helix-loop-helix (bHLH) domain)	--	--	2.8583	0.87577	1.3531	--
Achn334481	Ethylene-responsive transcription factor, putative; contains IPR016177 (DNA-binding, integrase-type)	8.2078	--	4.9898	--	--	--
Achn334501	Ethylene-responsive transcription factor 1B, putative; contains IPR016177 (DNA-binding, integrase-type)	1.4561	--	--	--	--	--
Achn334631	Ethylene-responsive transcription factor, putative; contains IPR016177 (DNA-binding, integrase-type)	--	--	202.179/0	--	6.4502	--
Achn334651	Transcription factor; contains IPR011598 (Myc-type, basic helix-loop-helix (bHLH) domain)	--	--	2.0982	--	--	--
Achn335271	Homeobox transcription factor-like; contains IPR009057 (Homeodomain-like), IPR018501 (DDT domain superfamily)	--	--	-1.0733	--	--	--
Achn336561	WRKY transcription factor 4; contains IPR003657 (DNA-binding WRKY)	--	--	4.7246	--	--	--
Achn336771	Bhlh transcription factor, putative; contains IPR025610 (Transcription factor MYC/MYB N-terminal)	--	--	--	--	0.98529	--
Achn337181	MYB transcription factor; contains IPR009057 (Homeodomain-like)	--	--	1.4371	--	2.1456	--
Achn337231	Transcription factor jumonji domain-containing protein; contains IPR003347 (JmjC domain)	--	--	2.0687	--		--
Achn337481	Transcription factor, putative; contains IPR011598 (Myc-type, basic helix-loop-helix (bHLH) domain)	--	--	11.469/0	--	--	--
Achn339081	R2r3-myb transcription factor, putative	--	18.553/0	--	--	--	--
Achn339131	Transcription factor, putative	--	--	2.1551	--	--	--
Achn340281	Bzip-related transcription factor-like; contains IPR006868 (Domain of unknown function DUF630)	--	1.3409	2.5987	--	2.4781	--
Achn340291	Bzip-related transcription factor-like; contains IPR006867 (Domain of unknown function DUF632)	--	1.2727	2.7314	--	2.4327	--
Achn340541	MYB transcription factor; contains IPR009057 (Homeodomain-like)	--	--	-2.4994	--	--	--
Achn340591	Transcription factor	--	--	2.4273	--	--	--
Achn340941	BZIP transcription factor family protein 2; contains IPR004827 (Basic-leucine zipper domain)	--	--	1.4829	--	--	--
Achn341381	Putative MYB transcription factor; contains IPR009057 (Homeodomain-like), IPR025756 (MYB-CC type transcription factor, LHEQLE-containing domain)	--	--	-2.0609	--	--	--
Achn343391	Squamosa promoter-binding protein, putative; contains IPR004333 (Transcription factor, SBP-box)	--	--	--	--	1.7032	--
Achn344121	Sequence-specific DNA-binding transcription factor	--	--	-3.03	--	--	--
Achn344251	MADS-box transcription factor; contains IPR002487 (Transcription factor, K-box)	--	--	-5.1841	--	-1.4017	--
Achn344561	Transcription factor, putative	--	--	1.6149	--	--	--
Achn345001	Putative MYB transcription factor; contains IPR009057 (Homeodomain-like)	-3.5251	--	--	--	--	--
Achn346471	Transcription factor, putative; contains IPR011598 (Myc-type, basic helix-loop-helix (bHLH) domain)	--	--	--	--	5.5377	--
Achn346721	Putative MYB transcription factor; contains IPR009057 (Homeodomain-like)	--	--	5.022/0	--	--	--
Achn347371	Homeobox transcription factor-like; contains IPR009057 (Homeodomain-like)	--	--	-2.4536	--	--	--
Achn348381	Transcription factor, putative; contains IPR011598 (Myc-type, basic helix-loop-helix (bHLH) domain), IPR025610 (Transcription factor MYC/MYB N-terminal)	--	--	-1.9518	--	-1.3872	--
Achn348741	Transcription factor; contains IPR011598 (Myc-type, basic helix-loop-helix (bHLH) domain)	2.7461	--	2.5908	1.5917	4.274	--
Achn350701	Transcription factor MADS-box 2; contains IPR002100 (Transcription factor, MADS-box), IPR002487 (Transcription factor, K-box)	--	--	-1.2291	--	--	--
Achn350751	Squamosa promoter-binding-like protein; contains IPR004333 (Transcription factor, SBP-box)	--	--	-1.9732	--	--	--
Achn351781	MYB transcription factor; contains IPR009057 (Homeodomain-like)	--	--	-1.5369	--	--	--
Achn352361	Ethylene-responsive transcription factor 1B, putative; contains IPR016177 (DNA-binding, integrase-type)	3.3714	5.4647	4.2655	--	7.7331	--
Achn353281	WRKY transcription factor, putative; contains IPR003657 (DNA-binding WRKY)	1.2279	2.8905	3.4451	--	--	--
Achn353411	Transcription factor bHLH128; contains IPR011598 (Myc-type, basic helix-loop-helix (bHLH) domain)	--	2.0798	--	--	--	--
Achn353711	Amino acid binding protein, putative; contains IPR002912 (ACT domain), IPR005333 (Transcription factor, TCP)	--	--	--	--	1.0945	--
Achn353831	WRKY transcription factor; contains IPR003657 (DNA-binding WRKY)	--	--	8.322/0	--	--	--
Achn353841	Squamosa promoter-binding protein; contains IPR004333 (Transcription factor, SBP-box)	--	--	5.917/0	--	5.5643	--
Achn354801	Transcription factor, putative; contains IPR011598 (Myc-type, basic helix-loop-helix (bHLH) domain)	--	--	-2.5596	--	--	--
Achn354861	Scarecrow transcription factor family protein; contains IPR005202 (Transcription factor GRAS)	--	--	-2.3857	--	--	--
Achn356091	Putative MYB transcription factor; contains IPR009057 (Homeodomain-like), IPR025322 (Protein of unknown function DUF4228)	--	--	5.2195	--	--	--
Achn356291	MADS-box transcription factor 15; contains IPR002100 (Transcription factor, MADS-box), IPR002487 (Transcription factor, K-box), IPR007276 (Nucleolar protein 14)	--	--	-1.3994	--	--	--
Achn356431	MYB transcription factor 1; contains IPR009057 (Homeodomain-like)	--	--	1.1685	--	1.1009	--
Achn358711	Heat stress transcription factor B-2b; contains IPR011991 (Winged helix-turn-helix DNA-binding domain)	--	--	1.317	--	--	--
Achn359461	Transcription factor; contains IPR011598 (Myc-type, basic helix-loop-helix (bHLH) domain)	--	--	--	--	0.96434	--
Achn359661	Ethylene-responsive transcription factor 1B, putative; contains IPR016177 (DNA-binding, integrase-type)	3.2352	3.0103	--	--	5.3224	--
Achn359851	Transcription factor EMB1444; contains IPR025610 (Transcription factor MYC/MYB N-terminal)	--	--	-1.1543	--	--	--
Achn360351	WRKY transcription factor; contains IPR003657 (DNA-binding WRKY)	--	--	2.0998	--	--	--
Achn360641	Transcription factor, putative	--	1.0178	2.0325	--	1.3767	--
Achn361251	Transcription factor, putative; contains IPR006869 (Domain of unknown function DUF547), IPR025757 (Ternary complex factor MIP1, leucine-zipper)	--	--	-2.931	--	--	--
Achn362831	Ethylene responsive transcription factor 12; contains IPR016177 (DNA-binding, integrase-type)	--	1.88	--	--	--	--
Achn362941	Ethylene-responsive transcription factor, putative; contains IPR016177 (DNA-binding, integrase-type)	--	--	3.0585	--	--	--
Achn363251	Bzip-related transcription factor-like; contains IPR006867 (Domain of unknown function DUF632), IPR006868 (Domain of unknown function DUF630)	--	--	-1.6724	--	--	--
Achn363981	MYB transcription factor	--	--	2.0277	--	--	--
Achn364631	Zinc finger protein; contains IPR003347 (JmjC domain), IPR003349 (Transcription factor jumonji, JmjN), IPR013087 (Zinc finger C2H2-type/integrase DNA-binding domain)	--	--	-1.646	--	-1.1974	--
Achn364811	Nuclear transcription factor Y subunit B-3; contains IPR003957 (Transcription factor, CBFA/NFYB, DNA topoisomerase), IPR009072 (Histone-fold)	--	--	1.2742	--	--	--
Achn364871	Ethylene-responsive transcription factor; contains IPR016177 (DNA-binding, integrase-type)	--	--	7.766	--	4.1832	--
Achn365031	Trihelix transcription factor GT-3a; contains IPR009057 (Homeodomain-like)	--	--	-3.6437	--	--	--
Achn365361	MYB-family transcription factor, putative; contains IPR009057 (Homeodomain-like)	--	--	2.4437	--	--	--
Achn365871	WRKY transcription factor, putative; contains IPR003657 (DNA-binding WRKY)	--	--	3.7922	--	--	--
Achn366301	Ethylene-responsive transcription factor; contains IPR016177 (DNA-binding, integrase-type), IPR018108 (Mitochondrial substrate/solute carrier), IPR023395 (Mitochondrial carrier domain)	--	--	4.9968	--	--	--
Achn366911	MYB transcription factor; contains IPR009057 (Homeodomain-like)	--	--	--	--	-0.97696	--
Achn367271	Heat stress transcription factor A-4a; contains IPR011991 (Winged helix-turn-helix DNA-binding domain)	--	--	--	--	--	2.5204
Achn368981	Transcription Factor; contains IPR011598 (Myc-type, basic helix-loop-helix (bHLH) domain)	--	--	2.6024	--	--	--
Achn369221	WRKY transcription factor; contains IPR003657 (DNA-binding WRKY)	--	--	-1.2016	--	-0.98661	--
Achn369231	WRKY transcription factor; contains IPR003657 (DNA-binding WRKY)	--	--	-1.1322	--	--	--
Achn369371	Putative myb family transcription factor; contains IPR009057 (Homeodomain-like), IPR025756 (MYB-CC type transcription factor, LHEQLE-containing domain)	--	--	2.1674	--	--	2.4506
Achn370121	BZIP transcription factor family protein, expressed	--	--	1.406	--	--	--
Achn370751	Scarecrow transcription factor family protein; contains IPR005202 (Transcription factor GRAS)	--	--	-2.2457	--	--	--
Achn372141	Myb-like transcription factor 1; contains IPR009057 (Homeodomain-like)	--	--	-1.9798	--	--	--
Achn373771	Protein FAM48A; contains IPR021950 (Transcription factor Spt20)	--	--	3.8064	--	--	--
Achn374211	Myb transcription factor; contains IPR009057 (Homeodomain-like)	2.123	18.416/0	--	--	--	--
Achn374511	Transcription factor, putative; contains IPR011598 (Myc-type, basic helix-loop-helix (bHLH) domain)	--	--	2.3245	--	2.2685	3.2476
Achn376271	Myb family transcription factor; contains IPR009057 (Homeodomain-like)	--	--	-7.969	-2.0703	-3.3915	--
Achn376281	BEL1-like homeodomain transcription factor; contains IPR006563 (POX), IPR009057 (Homeodomain-like)	--	--	-2.7836	--	--	--
Achn376931	Putative homeodomain-like transcription factor superfamily protein	--	--	1.2429	--	--	--
Achn377931	WRKY transcription factor; contains IPR003657 (DNA-binding WRKY)	--	--	-2.0164	--	--	--
Achn379311	Transcription factor, putative; contains IPR011598 (Myc-type, basic helix-loop-helix (bHLH) domain)	--	--	--	--	3.3308	--
Achn380631	MYB transcription factor; contains IPR009057 (Homeodomain-like)	--	--	-7.8848	--	-3.2104	--
Achn381461	R2R3MYB transcription factor	--	--	4.7805	--	--	--
Achn384071	Nuclear transcription factor Y subunit A-4, putative; contains IPR001289 (CCAAT-binding transcription factor, subunit B)	--	--	1.1047	--	--	--
Achn386181	Putative homeodomain-like transcription factor superfamily protein	--	2.5652	2.8054	--	--	--
Achn387241	Transcription factor, putative	1.3902	--	2.2717	--	3.2877	--
Achn387251	Trihelix transcription factor; contains IPR001005 (SANT/Myb domain)	--	--	-1.6582	--	--	--
Achn390011	Homeobox transcription factor KN4; contains IPR005539 (ELK), IPR009057 (Homeodomain-like)	--	--	--	--	2.7367	--
Achn390831	WRKY transcription factor 11; contains IPR003657 (DNA-binding WRKY)	--	--	-2.1715	--	--	--
Novel00010	K-box region and MADS-box transcription factor family protein, partial [Glycine max]>gi|519898283|gb|AGP03642.1| K-box region and MADS-box transcription factor family protein, partial [Glycine max]>gi|519898286|gb|AGP03643.1| K-box region and MADS-box transcription factor family protein, partial [Glycine max]	--	--	-5.137	--	--	--
Novel00057	MYB family transcription factor [Actinidia chinensis]	--	--	-9.1481	--	-3.1373	--
Novel00274	PREDICTED: transcription factor bHLH143-like isoform X1 [Vitis vinifera]>gi|731428551|ref|XP_010664371.1| PREDICTED: transcription factor bHLH143-like isoform X1 [Vitis vinifera]	--	--	-3.7593	--	--	--
Novel00410	putative WRKY transcription factor 30 [Vitis aestivalis]	--	--	--	--	--	3.9341
Novel00440	PREDICTED: transcription factor RAX2-like [Nicotiana tomentosiformis]	--	13.686/0	4.5657	--	5.8605	--
Novel00855	PREDICTED: transcription factor UNE10 [Populus euphratica]	--	--	7.1714	--	--	--
Novel00934	PREDICTED: transcription factor bHLH47-like [Nicotiana tomentosiformis]>gi|697117829|ref|XP_009612855.1| PREDICTED: transcription factor bHLH47-like [Nicotiana tomentosiformis]	--	--	1.634	--	2.625	--
Novel00976	PREDICTED: transcription factor bHLH79-like isoform X2 [Nelumbo nucifera]	--	--	-6.3937	-1.4168	-2.9633	--
Novel01048	PREDICTED: transcription factor UNE12-like [Jatropha curcas]>gi|802788254|ref|XP_012092123.1| PREDICTED: transcription factor UNE12-like [Jatropha curcas]>gi|802788265|ref|XP_012092124.1| PREDICTED: transcription factor UNE12-like [Jatropha curcas]>gi|643704310|gb|KDP21374.1| hypothetical protein JCGZ_21845 [Jatropha curcas]	--	--	-2.0742	--	--	--
Novel01052	NAC domain class transcription factor isoform 1 [Theobroma cacao]>gi|508720956|gb|EOY12853.1| NAC domain class transcription factor isoform 1 [Theobroma cacao]	--	--	--	--	2.304	--
Novel01310	PREDICTED: transcription factor IBH1 [Vitis vinifera]	--	--	--	--	1.726	--
Novel01384	PREDICTED: trihelix transcription factor ASIL1-like isoform X4 [Vitis vinifera]	--	--	1.9546	--	--	--
Novel01388	PREDICTED: transcription factor LHW-like isoform X1 [Vitis vinifera]>gi|731393939|ref|XP_010651649.1| PREDICTED: transcription factor LHW-like isoform X1 [Vitis vinifera]	--	--	-1.0306	--	--	--
Novel01735	Nuclear transcription factor Y subunit A-10, putative [Theobroma cacao]>gi|508716610|gb|EOY08507.1| Nuclear transcription factor Y subunit A-10, putative [Theobroma cacao]	--	--	-4.0577	--	--	--
Novel01952	PREDICTED: transcription factor bHLH79-like isoform X1 [Nelumbo nucifera]	--	--	-1.69	--	--	--
Novel02067	PREDICTED: GATA transcription factor 8-like [Vitis vinifera]>gi|731392664|ref|XP_010651175.1| PREDICTED: GATA transcription factor 8-like [Vitis vinifera]>gi|731392667|ref|XP_010651176.1| PREDICTED: GATA transcription factor 8-like [Vitis vinifera]	--	--	-1.3915	--	--	--
Novel02187	PREDICTED: ethylene-responsive transcription factor ERF098-like [Glycine max]	4.891	5.0107	11.483	--	7.3363	--
Novel02293	transcription factor, putative [Ricinus communis]>gi|223540887|gb|EEF42445.1| transcription factor, putative [Ricinus communis]	--	--	-2.6855	--	--	--
Novel02377	PREDICTED: trihelix transcription factor ASIL2 [Vitis vinifera]>gi|147866927|emb|CAN83059.1| hypothetical protein VITISV_010304 [Vitis vinifera]	--	--	-1.1633	--	--	--
Novel02725	PREDICTED: transcription factor UNE12 [Populus euphratica]	--	--	-1.2837	--	--	--
Novel02810	PREDICTED: probable WRKY transcription factor 33 [Glycine max]>gi|734369572|gb|KHN19135.1| Putative WRKY transcription factor 33 [Glycine soja]	--	--	4.5097	--	4.7705	--
Novel02843	PREDICTED: transcription factor LHW-like isoform X1 [Vitis vinifera]>gi|731393939|ref|XP_010651649.1| PREDICTED: transcription factor LHW-like isoform X1 [Vitis vinifera]	--	--	-3.7824	--	--	--
Novel02844	PREDICTED: NAC domain-containing protein 89-like [Jatropha curcas]>gi|495025837|gb|AGL39706.1| NAC transcription factor 050 [Jatropha curcas]>gi|643722447|gb|KDP32250.1| hypothetical protein JCGZ_14878 [Jatropha curcas]	--	--	-2.3419	--	--	--
Novel02887	PREDICTED: ethylene-responsive transcription factor ERF118 [Solanum lycopersicum]	1.1391	--	-1.4907	--	--	--
Novel03683	NAC transcription factor [Diospyros kaki]	--	--	3.9692	--	5.9005	5.1911
Novel03711	PREDICTED: transcription factor CPC-like [Jatropha curcas]>gi|643703683|gb|KDP20747.1| hypothetical protein JCGZ_21218 [Jatropha curcas]	--	--	0/145.056	--	-4.7043	--
Novel03954	PREDICTED: probable WRKY transcription factor 15 [Pyrus x bretschneideri]	--	1.8163	2.3216	1.4459	1.8177	--
Novel03998	Transcription factor, putative isoform 1 [Theobroma cacao]>gi|508723503|gb|EOY15400.1| Transcription factor, putative isoform 1 [Theobroma cacao]	--	--	-3.0864	--	--	--
Novel04137	PREDICTED: ethylene-responsive transcription factor 4-like [Sesamum indicum]	--	--	--	--	2.7057	--
Novel04220	bZIP transcription factor family protein 2 [Camellia sinensis]	--	--	2.9301	--	--	5.7762
Novel04811	PREDICTED: ethylene-responsive transcription factor ABR1-like isoform X2 [Nicotiana sylvestris]	--	--	--	--	--	3.857
Novel05144	PREDICTED: MADS-box transcription factor 27-like isoform X3 [Glycine max]	--	--	-3.5219	--	-1.5961	--
Novel05454	PREDICTED: GATA transcription factor 8-like [Vitis vinifera]	--	-2.5438	-4.4903	--	--	--
Novel05546	PREDICTED: trihelix transcription factor GT-4-like [Sesamum indicum]	--	--	-2.21	--	--	--
Novel05572	transcription factor, putative [Ricinus communis]>gi|223529192|gb|EEF31168.1| transcription factor, putative, partial [Ricinus communis]	--	--	-2.8477	--	--	--

## Sheet: R Proteins
Gene ID	annotations	Log2 (fold change)
		HY1vsHC1	HY3vsHC3	HY6vsHC6	JY1vsJC1	JY3vsJC3	JY6vsJC6
Achn014741	Disease resistance protein; contains IPR000767 (Disease resistance protein), IPR001611 (Leucine-rich repeat), IPR008808 (Powdery mildew resistance protein, RPW8 domain), IPR027417 (P-loop containing nucleoside triphosphate hydrolase)	--	--	-2.5849	--	--	--
Achn026611	NBS-LRR disease-resistance protein scn3r1	--	--	--	--	-2.5361	--
Achn026631	Putative disease resistance protein	--	--	-2.6813	--	--	--
Achn030861	Putative disease resistance protein; contains IPR000767 (Disease resistance protein), IPR001611 (Leucine-rich repeat), IPR027417 (P-loop containing nucleoside triphosphate hydrolase)	--	--	-1.2911	--	--	--
Achn066891	Disease resistance protein; contains IPR001611 (Leucine-rich repeat)	--	--	-4.1844	--	--	--
Achn067071	Disease resistance response protein, putative; contains IPR004265 (Plant disease resistance response protein)	--	2.6652	8.3902	--	4.8443	--
Achn068351	Bifunctional polymyxin resistance arnA protein; contains IPR001509 (NAD-dependent epimerase/dehydratase), IPR016040 (NAD(P)-binding domain)	--	--	--	--	1.3246	--
Achn070111	Disease resistance protein; contains IPR000767 (Disease resistance protein), IPR027417 (P-loop containing nucleoside triphosphate hydrolase)	--	--	-3.2657	--	--	--
Achn074611	Cc-nbs-lrr resistance protein	--	--	-2.0861	--	--	--
Achn078231	Probable disease resistance protein; contains IPR000767 (Disease resistance protein), IPR027417 (P-loop containing nucleoside triphosphate hydrolase)	--	--	-3.4884	--	--	--
Achn095991	Disease resistance protein; contains IPR000767 (Disease resistance protein), IPR003591 (Leucine-rich repeat, typical subtype), IPR027417 (P-loop containing nucleoside triphosphate hydrolase)	--	--	-4.6049	--	-2.1281	--
Achn096341	Disease resistance protein; contains IPR000767 (Disease resistance protein), IPR003591 (Leucine-rich repeat, typical subtype), IPR025875 (Leucine rich repeat 4), IPR027417 (P-loop containing nucleoside triphosphate hydrolase)	--	--	-1.7385	--	--	--
Achn098521	Enhanced disease resistance 2 protein; contains IPR002913 (START domain), IPR009769 (Domain of unknown function DUF1336), IPR023393 (START-like domain)	--	--	1.3292	--	--	--
Achn099851	Nucleotide-binding site leucine-rich repeat protein; contains IPR000767 (Disease resistance protein), IPR001611 (Leucine-rich repeat), IPR003591 (Leucine-rich repeat, typical subtype), IPR027417 (P-loop containing nucleoside triphosphate hydrolase)	--	--	-3.7556	--	-3.653	--
Achn111221	Disease resistance protein; contains IPR000767 (Disease resistance protein), IPR027417 (P-loop containing nucleoside triphosphate hydrolase)	--	--	-5.6878	--	--	--
Achn112421	Disease resistance protein	--	--	-5.3524	--	--	--
Achn112661	Disease resistance protein; contains IPR000767 (Disease resistance protein), IPR001611 (Leucine-rich repeat), IPR027417 (P-loop containing nucleoside triphosphate hydrolase)	--	--	-2.0443	--	--	--
Achn112671	Cc-nbs-lrr resistance protein; contains IPR001611 (Leucine-rich repeat)	--	--	-3.8897	--	--	--
Achn139021	Nematode-resistance protein; contains IPR009743 (Hs1pro-1, C-terminal), IPR009869 (Hs1pro-1, N-terminal)	--	--	--	--	1.7068	--
Achn140961	Nematode-resistance protein; contains IPR009743 (Hs1pro-1, C-terminal), IPR009869 (Hs1pro-1, N-terminal)	--	--	--	--	2.4835	--
Achn148881	Disease resistance response protein; contains IPR004265 (Plant disease resistance response protein)	--	--	2.5001	--	-3.2321	--
Achn165791	Disease resistance protein	--	--	-4.1607	--	--	--
Achn173061	Disease resistance protein; contains IPR000767 (Disease resistance protein), IPR027417 (P-loop containing nucleoside triphosphate hydrolase)	--	--	-2.4365	--	--	--
Achn180641	Putative disease resistance gene protein; contains IPR002182 (NB-ARC), IPR003591 (Leucine-rich repeat, typical subtype)	--	--	-5.9827	--	--	--
Achn192091	Disease resistance protein; contains IPR001611 (Leucine-rich repeat), IPR002182 (NB-ARC), IPR003591 (Leucine-rich repeat, typical subtype)	--	--	-2.0994	--	--	--
Achn215341	Disease resistance protein	--	--	-1.7773	--	--	--
Achn228931	Disease resistance protein; contains IPR000767 (Disease resistance protein), IPR025875 (Leucine rich repeat 4), IPR027417 (P-loop containing nucleoside triphosphate hydrolase)	--	--	-2.5525	--	--	--
Achn230571	Disease resistance protein, putative; contains IPR000767 (Disease resistance protein), IPR027417 (P-loop containing nucleoside triphosphate hydrolase)	--	--	-1.8495	--	--	--
Achn231791	Disease resistance protein; contains IPR000767 (Disease resistance protein), IPR027417 (P-loop containing nucleoside triphosphate hydrolase)	--	--	-2.1801	--	--	--
Achn238221	Cc-nbs-lrr resistance protein	--	--	4.2193	--	--	--
Achn241691	Disease resistance response protein; contains IPR004265 (Plant disease resistance response protein)	--	--	4.2829	--	--	--
Achn264831	Disease resistance protein	--	--	-2.3796	--	--	--
Achn272511	NBS-LRR class disease resistance protein	--	--	--	--	--	12.236/0
Achn276081	Disease resistance protein; contains IPR000767 (Disease resistance protein), IPR027417 (P-loop containing nucleoside triphosphate hydrolase)	--	--	1.2982	--	--	--
Achn288911	BGGP Beta-1-3-galactosyl-O-glycosyl-glycoprotein; contains IPR003406 (Glycosyl transferase, family 14), IPR004265 (Plant disease resistance response protein)	--	--	--	--	1.7197	--
Achn294991	Disease resistance response protein, putative; contains IPR004265 (Plant disease resistance response protein)	--	--	0/25.868	--	--	--
Achn322901	Disease resistance response protein, putative; contains IPR004265 (Plant disease resistance response protein)	--	--	0/25.570	--	--	--
Achn328281	Cc-nbs-lrr resistance protein	--	--	0/9.187	--	--	--
Achn328291	Resistance protein RGC2	--	--	-2.7275	--	--	--
Achn334441	Disease resistance protein	--	--	-4.4898	--	--	--
Achn348041	Disease resistance protein; contains IPR000767 (Disease resistance protein), IPR027417 (P-loop containing nucleoside triphosphate hydrolase)	--	--	-2.0301	--	--	--
Achn348061	Disease resistance protein; contains IPR000767 (Disease resistance protein), IPR025875 (Leucine rich repeat 4), IPR027417 (P-loop containing nucleoside triphosphate hydrolase)	--	--	-2.0709	--	--	--
Achn356001	Disease resistance protein; contains IPR000767 (Disease resistance protein), IPR027417 (P-loop containing nucleoside triphosphate hydrolase)	--	--	--	--	1.8365	--
Achn356771	Disease resistance protein	--	--	-1.1992	--	--	--
Achn356971	Putative disease resistance protein; contains IPR000767 (Disease resistance protein), IPR001611 (Leucine-rich repeat), IPR003591 (Leucine-rich repeat, typical subtype), IPR026906 (Leucine rich repeat 5), IPR027417 (P-loop containing nucleoside triphosphate hydrolase)	--	--	-3.5085	--	-1.2313	--
Achn370391	Putative disease resistance protein; contains IPR000767 (Disease resistance protein), IPR027417 (P-loop containing nucleoside triphosphate hydrolase)	--	--	-3.235	--	--	--
Achn378361	Disease resistance protein; contains IPR000767 (Disease resistance protein), IPR027417 (P-loop containing nucleoside triphosphate hydrolase)	--	--	-2.5922	--	--	--
Achn388621	Putative disease resistance protein	--	--	-3.6029	--	--	--
Achn388651	Disease resistance protein, putative; contains IPR000767 (Disease resistance protein), IPR027417 (P-loop containing nucleoside triphosphate hydrolase)	--	--	-1.7391	--	--	--
Achn388661	Putative disease resistance protein; contains IPR000767 (Disease resistance protein), IPR027417 (P-loop containing nucleoside triphosphate hydrolase)	--	--	-2.9195	--	--	--
Novel00176	PREDICTED: TMV resistance protein N-like isoform X1 [Nicotiana sylvestris]	--	--	-4.862	--	--	--
Novel00177	PREDICTED: TMV resistance protein N-like [Jatropha curcas]	--	--	-3.8223	--	--	--
Novel00661	PREDICTED: putative disease resistance RPP13-like protein 1 [Malus domestica]>gi|658029798|ref|XP_008350349.1| PREDICTED: putative disease resistance RPP13-like protein 1 [Malus domestica]	--	--	-1.9958	--	--	--
Novel00669	PREDICTED: putative disease resistance RPP13-like protein 1 [Vitis vinifera]>gi|731413306|ref|XP_010658682.1| PREDICTED: putative disease resistance RPP13-like protein 1 [Vitis vinifera]	--	--	-3.1404	--	--	--
Novel00711	PREDICTED: putative disease resistance RPP13-like protein 1 [Vitis vinifera]>gi|731413306|ref|XP_010658682.1| PREDICTED: putative disease resistance RPP13-like protein 1 [Vitis vinifera]	--	--	-2.0474	--	--	--
Novel00789	PREDICTED: putative disease resistance protein At3g14460 [Malus domestica]	--	--	-1.3818	--	--	--
Novel00883	PREDICTED: putative disease resistance RPP13-like protein 1 [Vitis vinifera]>gi|731413306|ref|XP_010658682.1| PREDICTED: putative disease resistance RPP13-like protein 1 [Vitis vinifera]	--	1.2862	--	--	--	--
Novel01675	PREDICTED: probable disease resistance protein At1g61310 isoform X2 [Solanum lycopersicum]	--	--	-2.2349	--	--	--
Novel01679	PREDICTED: putative disease resistance RPP13-like protein 1 [Vitis vinifera]>gi|731413306|ref|XP_010658682.1| PREDICTED: putative disease resistance RPP13-like protein 1 [Vitis vinifera]	--	--	0/38.214	--	--	--
Novel01945	PREDICTED: putative disease resistance protein At1g50180 [Sesamum indicum]	--	--	--	1.9292	1.8821	--
Novel02413	PREDICTED: IAA-alanine resistance protein 1 [Prunus mume]	--	--	--	--	-1.2599	--
Novel02494	PREDICTED: disease resistance protein RPM1-like [Populus euphratica]	--	--	-2.7677	--	--	--
Novel02592	PREDICTED: TMV resistance protein N-like [Pyrus x bretschneideri]	--	2.8018	--	--	--	--
Novel02593	PREDICTED: TMV resistance protein N-like [Malus domestica]	--	1.3248	2.4881	--	--	--
Novel02951	PREDICTED: probable disease resistance protein At4g27220 [Nelumbo nucifera]	3.3207	3.4927	--	--	--	--
Novel03817	PREDICTED: disease resistance protein RPM1-like isoform X1 [Pyrus x bretschneideri]	--	--	-3.6987	--	--	--
Novel03936	PREDICTED: TMV resistance protein N-like [Jatropha curcas]	--	--	-2.2007	--	--	--
Novel03937	PREDICTED: TMV resistance protein N-like [Jatropha curcas]	--	--	--	--	1.3926	2.0052
Novel04071	PREDICTED: disease resistance protein RPS2 isoform X1 [Vitis vinifera]	--	1.5445	--	--	--	--
Novel04165	scab resistance family protein [Populus trichocarpa]>gi|550329594|gb|EEF02078.2| scab resistance family protein [Populus trichocarpa]	--	--	-2.5061	--	--	--
Novel04275	PREDICTED: putative disease resistance RPP13-like protein 3 [Vitis vinifera]	--	--	-1.6932	--	--	--
Novel04351	PREDICTED: probable disease resistance protein At4g27220 [Vitis vinifera]	--	--	-2.8223	--	--	--
Novel04553	PREDICTED: putative disease resistance RPP13-like protein 1 [Vitis vinifera]>gi|731413306|ref|XP_010658682.1| PREDICTED: putative disease resistance RPP13-like protein 1 [Vitis vinifera]	--	--	-3.3108	--	--	--
Novel04581	PREDICTED: disease resistance protein RPP13-like [Citrus sinensis]	--	--	-1.4727	--	--	--
Novel04933	PREDICTED: disease resistance RPP8-like protein 3 [Nicotiana sylvestris]	--	2.316	1.9265	--	--	--
Novel05031	PREDICTED: putative disease resistance RPP13-like protein 1 [Vitis vinifera]>gi|731413306|ref|XP_010658682.1| PREDICTED: putative disease resistance RPP13-like protein 1 [Vitis vinifera]	--	--	-6.4871	--	--	--
Novel05032	PREDICTED: putative disease resistance RPP13-like protein 1 [Vitis vinifera]>gi|731413306|ref|XP_010658682.1| PREDICTED: putative disease resistance RPP13-like protein 1 [Vitis vinifera]	--	--	-4.4607	--	--	--
Novel05033	PREDICTED: putative disease resistance RPP13-like protein 1 [Vitis vinifera]>gi|731413306|ref|XP_010658682.1| PREDICTED: putative disease resistance RPP13-like protein 1 [Vitis vinifera]	--	--	-4.1954	--	--	--
Novel05151	Disease resistance protein RPS2 [Gossypium arboreum]	--	--	-1.7326	--	--	--
Novel05238	PREDICTED: putative disease resistance RPP13-like protein 3 [Jatropha curcas]>gi|643720057|gb|KDP30596.1| hypothetical protein JCGZ_16249 [Jatropha curcas]	--	--	-1.2203	--	--	--
Novel05314	PREDICTED: putative disease resistance RPP13-like protein 3 [Jatropha curcas]>gi|643720057|gb|KDP30596.1| hypothetical protein JCGZ_16249 [Jatropha curcas]	--	--	-3.8954	--	-3.51	--
Novel05366	PREDICTED: putative disease resistance RPP13-like protein 1 [Vitis vinifera]>gi|731413306|ref|XP_010658682.1| PREDICTED: putative disease resistance RPP13-like protein 1 [Vitis vinifera]	--	--	-2.2065	--	--	--
Novel05394	PREDICTED: putative disease resistance RPP13-like protein 1 [Vitis vinifera]>gi|731413306|ref|XP_010658682.1| PREDICTED: putative disease resistance RPP13-like protein 1 [Vitis vinifera]	--	--	-2.4441	--	--	--

## Sheet: PRP
Gene ID	annotations	Log2 (fold change)
		HY1vsHC1	HY3vsHC3	HY6vsHC6	JY1vsJC1	JY3vsJC3	JY6vsJC6
Achn001821	Thaumatin-like protein; contains IPR001938 (Thaumatin)	--	1.9779	--	--	--	--
Achn006141	Peroxidase 10, putative; contains IPR010255 (Haem peroxidase)	--	--	-2.3103	--	--	--
Achn027561	Thaumatin-like protein 3; contains IPR001938 (Thaumatin)	1.8828	3.2996	3.9817	--	4.503	5.2924
Achn030701	Endochitinase (Chitinase); contains IPR016283 (Glycoside hydrolase, family 19), IPR023346 (Lysozyme-like domain)	3.6905	--	10.532	--	3.6258	2.828
Achn038341	Chitinase 1, putative; contains IPR000677 (2S globulin), IPR017853 (Glycoside hydrolase, superfamily)	--	--	4.539/0	--	--	--
Achn040741	Thaumatin-like protein; contains IPR001938 (Thaumatin)	--	--	-3.4587	--	--	--
Achn053991	Peroxidase; contains IPR010255 (Haem peroxidase)	--	--	--	--	3.9374	--
Achn069061	Peroxidase; contains IPR010255 (Haem peroxidase)	--	-5.8269	--	--	--	--
Achn072251	Peroxidase 2, putative; contains IPR010255 (Haem peroxidase)	--	--	3.2635	--	--	--
Achn073821	Peroxidase 3, putative; contains IPR010255 (Haem peroxidase)	--	--	-1.7386	--	--	--
Achn076151	Peroxidase 64, putative; contains IPR010255 (Haem peroxidase)	--	--	3.8483	--	--	--
Achn094571	Thaumatin-like protein 3; contains IPR001938 (Thaumatin), IPR006839 (Ribosome-associated, YjgA)	--	--	1.0424	--	--	--
Achn109931	Chitinase 3; contains IPR017853 (Glycoside hydrolase, superfamily)	--	2.021	--	--	--	--
Achn110241	Peroxidase; contains IPR010255 (Haem peroxidase)	--	--	2.0617	--	--	--
Achn110561	Peroxidase; contains IPR010255 (Haem peroxidase)	--	--	7.5345	--	--	6.5577
Achn111461	Unknown protein; contains IPR010255 (Haem peroxidase)	2.0923	1.6769	--	--	--	--
Achn111691	Peroxidase; contains IPR010255 (Haem peroxidase)	--	--	0/21.287	--	--	--
Achn114741	BY-2 kinesin-like protein 10; contains IPR001752 (Kinesin, motor domain), IPR010255 (Haem peroxidase), IPR027417 (P-loop containing nucleoside triphosphate hydrolase)	--	--	-2.4492	--	--	--
Achn117971	Peroxidase 73, putative; contains IPR010255 (Haem peroxidase)	--	3.1796	6.8576	--	--	--
Achn123021	Catalase-peroxidase; contains IPR010255 (Haem peroxidase)	--	--	-2.224	--	--	--
Achn123031	Ascorbate peroxidase; contains IPR010255 (Haem peroxidase)	--	--	-2.424	--	--	--
Achn132211	Peroxidase; contains IPR010255 (Haem peroxidase)	2.8439	--	4.8785	--	4.2057	--
Achn132631	Thaumatin-like protein; contains IPR001938 (Thaumatin)	--	--	-2.1002	--	--	--
Achn132641	Thaumatin-like protein; contains IPR001085 (Serine hydroxymethyltransferase), IPR001938 (Thaumatin), IPR015424 (Pyridoxal phosphate-dependent transferase), IPR016024 (Armadillo-type fold)	--	--	-4.6975	--	--	--
Achn132651	Thaumatin-like protein; contains IPR001938 (Thaumatin)	--	1.916	5.0717	--	3.1298	--
Achn132661	Thaumatin-like protein; contains IPR001938 (Thaumatin)	--	--	2.1518	--	--	--
Achn132711	Glutathione peroxidase; contains IPR000889 (Glutathione peroxidase), IPR012336 (Thioredoxin-like fold)	--	--	2.5019	--	--	--
Achn135751	Regulator of ribonuclease-like protein; contains IPR005493 (Ribonuclease E inhibitor RraA/Dimethylmenaquinone methyltransferase), IPR010203 (Regulator of ribonuclease activity A)	--	--	-1.5896	--	--	--
Achn145261	Chitinase; contains IPR016283 (Glycoside hydrolase, family 19), IPR023346 (Lysozyme-like domain)	2.0993	3.0144	7.1749	--	--	--
Achn146991	Cysteine-rich secretory protein; contains IPR001283 (Allergen V5/Tpx-1-related)	--	--	--	--	4.2504	--
Achn148511	Peroxidase; contains IPR010255 (Haem peroxidase)	2.6518		--	--	--	--
Achn148521	Peroxidase; contains IPR010255 (Haem peroxidase)	3.1778	2.8462	--	--	--	--
Achn150921	Peroxidase; contains IPR010255 (Haem peroxidase)	--	-1.6435	-6.2795	--	--	--
Achn152151	Acid phosphatase/vanadium-dependent haloperoxidase-related protein; contains IPR003832 (Acid phosphatase/vanadium-dependent haloperoxidase-related)	--	--	1.3102	--	--	--
Achn157041	Acid phosphatase/vanadium-dependent haloperoxidase-related protein; contains IPR003832 (Acid phosphatase/vanadium-dependent haloperoxidase-related)	--	--	2.1005	--	1.2134	--
Achn157331	Peroxidase 17; contains IPR010255 (Haem peroxidase)	--	--	-4.2368	--	-2.0153	--
Achn159661	Pathogenesis-related thaumatin family protein; contains IPR001938 (Thaumatin)	3.7285	--	4.786	1.545	2.9912	--
Achn168501	Non-specific lipid-transfer protein; contains IPR000528 (Plant lipid transfer protein/Par allergen), IPR016140 (Bifunctional inhibitor/plant lipid transfer protein/seed storage helical domain)	2.3341	--	5.5358	--	2.5753	--
Achn169041	Peroxidase 1; contains IPR010255 (Haem peroxidase)	--	--	10.159/0	--	--	--
Achn175291	Peroxidase 2, putative; contains IPR010255 (Haem peroxidase)	--	5.1417	4.3491	--	--	--
Achn175791	Peroxidase; contains IPR002052 (DNA methylase, N-6 adenine-specific, conserved site), IPR008942 (ENTH/VHS), IPR010255 (Haem peroxidase), IPR011417 (AP180 N-terminal homology (ANTH) domain), IPR016691 (tRNA guanosine-2'-O-methyltransferase, TRM11)	--	--	-1.2163	--	--	--
Achn187071	L-ascorbate peroxidase; contains IPR010255 (Haem peroxidase), IPR027329 (TPX2, C-terminal domain)	--	--	-1.0104	--	--	--
Achn195531	Peroxidase 25, putative; contains IPR010255 (Haem peroxidase)	--	--	-4.336	--	--	--
Achn197921	WAT1-related protein; contains IPR000620 (Drug/metabolite transporter), IPR009097 (RNA ligase/cyclic nucleotide phosphodiesterase), IPR010255 (Haem peroxidase)	--	--	-3.4755	--	--	--
Achn197971	Peroxidase 31, putative; contains IPR010255 (Haem peroxidase)	--	--	--	--	-1.1729	--
Achn209051	Chitinase 7; contains IPR016283 (Glycoside hydrolase, family 19), IPR023346 (Lysozyme-like domain)	--	--	4.298	--	--	--
Achn210561	Cysteine-rich secretory protein; contains IPR001283 (Allergen V5/Tpx-1-related)	--	--	-6.1751	--	--	--
Achn214061	Peroxidase; contains IPR010255 (Haem peroxidase)	--	--	-2.7848	--	--	--
Achn228421	Pathogenesis-related homeodomain protein	--	--	5.5768	1.8876	2.2875	--
Achn240741	Cysteine-rich secretory protein; contains IPR001283 (Allergen V5/Tpx-1-related)	--	--	4.5083	--	--	--
Achn241511	Peroxidase; contains IPR010255 (Haem peroxidase)	--	--	1.2389	--	--	--
Achn241521	Peroxidase; contains IPR010255 (Haem peroxidase)	1.2801	--	--	--	--	--
Achn253311	Cysteine-rich secretory protein; contains IPR001283 (Allergen V5/Tpx-1-related)	--	4.4927	2.7171	--	1.3284	3.1682
Achn257411	Cysteine-rich receptor-like protein kinase; contains IPR002902 (Gnk2-homologous domain), IPR010255 (Haem peroxidase), IPR011009 (Protein kinase-like domain), IPR013320 (Concanavalin A-like lectin/glucanase, subgroup)	--	--	-2.0803	--	--	--
Achn261451	ATP-dependent DNA helicase Q4; contains IPR003832 (Acid phosphatase/vanadium-dependent haloperoxidase-related), IPR004589 (DNA helicase, ATP-dependent, RecQ type), IPR027417 (P-loop containing nucleoside triphosphate hydrolase)	--	--	1.6032	--	--	--
Achn265461	L-ascorbate peroxidase, putative; contains IPR010255 (Haem peroxidase)	--	--	-2.4291	--	--	--
Achn265471	Histone H3; contains IPR000164 (Histone H3), IPR009072 (Histone-fold), IPR010255 (Haem peroxidase), IPR019378 (GDP-fucose protein O-fucosyltransferase)	--	--	1.1505	--	--	--
Achn267561	Pathogenesis-related (PR)-10-related norcoclaurine synthase-like protein; contains IPR000916 (Bet v I domain), IPR023393 (START-like domain)	--	1.275	-5.1295	--	--	--
Achn273491	Chitinase protein; contains IPR001002 (Chitin-binding, type 1), IPR014733 (Barwin-like endoglucanase)	--	--	5.1707	--	1.4451	--
Achn276011	Chitinase domain-containing protein; contains IPR001763 (Rhodanese-like domain), IPR017853 (Glycoside hydrolase, superfamily)	--	--	-2.8737	--	--	--
Achn278371	Acidic endochitinase; contains IPR017853 (Glycoside hydrolase, superfamily)	--	--	--	--	-3.5165	--
Achn279871	Non-specific lipid-transfer protein; contains IPR000528 (Plant lipid transfer protein/Par allergen), IPR016140 (Bifunctional inhibitor/plant lipid transfer protein/seed storage helical domain)	--	--	6.1603	--	--	--
Achn285991	Glutathione peroxidase; contains IPR000889 (Glutathione peroxidase), IPR012336 (Thioredoxin-like fold)	--	--	1.1314	--	--	--
Achn300251	Acidic endochitinase; contains IPR017853 (Glycoside hydrolase, superfamily)	--	--	5.7669	--	--	--
Achn303841	Peroxidase; contains IPR010255 (Haem peroxidase)	--	--	2.8378	--	--	--
Achn303851	Peroxidase; contains IPR010255 (Haem peroxidase)	--	--	-2.0482	--	--	--
Achn314581	Peroxidase; contains IPR010255 (Haem peroxidase)	--	2.3981	--	--	--	--
Achn315041	Ascorbate peroxidase; contains IPR010255 (Haem peroxidase)	--	--	1.688	--	--	--
Achn320771	Lipid phosphate phosphatase; contains IPR000326 (Phosphatidic acid phosphatase type 2/haloperoxidase)	--	--	-2.0402	--	--	--
Achn323941	Peroxidase 31, putative; contains IPR010255 (Haem peroxidase)	--	--	-3.6973	--	--	--
Achn326031	Non-specific lipid-transfer protein; contains IPR000528 (Plant lipid transfer protein/Par allergen), IPR016140 (Bifunctional inhibitor/plant lipid transfer protein/seed storage helical domain)	--	--	-3.3336	--	2.314	--
Achn332061	Thaumatin-like protein; contains IPR001938 (Thaumatin)	--	2.604	2.2991	--	--	--
Achn332071	Thaumatin-like protein; contains IPR001938 (Thaumatin)	3.6232	6.3438	--	--	--	--
Achn338781	Lipid phosphate phosphatase; contains IPR000326 (Phosphatidic acid phosphatase type 2/haloperoxidase)	--	--	0/10.381	--	--	--
Achn340851	Thaumatin; contains IPR001938 (Thaumatin)	-1.2069	--	0/28.556	-3.2278	-4.6014	--
Achn341891	Chitinase 7; contains IPR016283 (Glycoside hydrolase, family 19), IPR023346 (Lysozyme-like domain)	1.8404	2.6887	5.1575	--	--	--
Achn342251	Peroxidase protein; contains IPR010255 (Haem peroxidase)	--	--	-3.2389	--	--	--
Achn347811	Thaumatin; contains IPR001938 (Thaumatin)	--	--	-4.7651	--	--	-2.5293
Achn350281	Sphingosine-1-phosphate phosphatase; contains IPR000326 (Phosphatidic acid phosphatase type 2/haloperoxidase)	--	--	--	--	1.0794	--
Achn353661	Peroxidase 55, putative; contains IPR010255 (Haem peroxidase)	--	1.7514	7.1692	--	--	--
Achn356831	Peroxidase 27; contains IPR010255 (Haem peroxidase)	3.1569	--	9.2886	--	--	--
Achn358941	Chitinase, putative; contains IPR017853 (Glycoside hydrolase, superfamily)	--	5.6694	7.1845	--	--	5.0047
Achn366251	Sphingosine-1-phosphate phosphatase; contains IPR000326 (Phosphatidic acid phosphatase type 2/haloperoxidase)	--	--	-2.504	--	--	--
Achn367971	Peroxidase; contains IPR010255 (Haem peroxidase)	--	-2.5091	-6.2419	--	--	--
Achn369541	Lipid phosphate phosphatase; contains IPR000326 (Phosphatidic acid phosphatase type 2/haloperoxidase)	--	--	-5.0016	--	-2.7554	--
Achn373131	Peroxidase 73, putative; contains IPR010255 (Haem peroxidase)	--	--	3.0184	--	--	--
Achn374351	Lipid phosphate phosphatase; contains IPR000326 (Phosphatidic acid phosphatase type 2/haloperoxidase)	--	--	--	--	-1.3692	--
Achn380001	Peroxidase 65, putative; contains IPR010255 (Haem peroxidase)	--	--	58.699/0	--	--	--
Achn386531	GDSL esterase/lipase; contains IPR001087 (Lipase, GDSL), IPR010255 (Haem peroxidase)	--	--	-1.5699	--	--	--
Achn387421	Peroxidase 4; contains IPR010255 (Haem peroxidase)	--	--	5.1224	--	--	--
Novel01262	PREDICTED: peroxidase 5-like [Fragaria vesca subsp. vesca]	--	--	--	--	2.666	2.8594
Novel01263	PREDICTED: peroxidase 5-like [Beta vulgaris subsp. vulgaris]>gi|870865410|gb|KMT16466.1| hypothetical protein BVRB_3g050860 [Beta vulgaris subsp. vulgaris]	--	--	--	--	2.9736	--
Novel02861	Defensin [Medicago truncatula]>gi|355488432|gb|AES69635.1| gamma-thionin/defensin [Medicago truncatula]	--	--	5.3816	--	2.7373	--
Novel03609	PREDICTED: thaumatin-like protein 1b isoform X1 [Vitis vinifera]>gi|147856671|emb|CAN81357.1| hypothetical protein VITISV_040406 [Vitis vinifera]>gi|297744633|emb|CBI37895.3| unnamed protein product [Vitis vinifera]	--	--	-2.5277	-2.04	-2.7237	--
Novel03640	PREDICTED: lignin-forming anionic peroxidase-like [Eucalyptus grandis]	--	--	6.8794	--	--	--
Novel03961	PREDICTED: peroxidase 5-like [Nelumbo nucifera]	--	--	-4.9919	--	--	--
Novel05074	PREDICTED: putative Peroxidase 48 isoform X1 [Nicotiana tomentosiformis]	--	--	-2.7591	--	--	--
Achn095471	Anthranilate N-benzoyltransferase protein, putative; contains IPR003480 (Transferase), IPR023213 (Chloramphenicol acetyltransferase-like domain)	--	--	-8.3404	--	-4.3104	--
Achn128251	Anthranilate N-benzoyltransferase protein, putative; contains IPR003480 (Transferase), IPR023213 (Chloramphenicol acetyltransferase-like domain)	--	2.0516	--	--	2.0198	4.1047
Achn218671	Anthranilate N-benzoyltransferase protein, putative; contains IPR003480 (Transferase), IPR023213 (Chloramphenicol acetyltransferase-like domain)	--	--	-5.3035	-1.6621	--	--
Achn247291	Anthranilate N-benzoyltransferase protein, putative; contains IPR003480 (Transferase), IPR023213 (Chloramphenicol acetyltransferase-like domain)	--	--	-2.7509	--	--	--
Achn343991	Anthranilate N-benzoyltransferase protein, putative; contains IPR003480 (Transferase), IPR023213 (Chloramphenicol acetyltransferase-like domain)	--	--	3.7424	2.7023	3.2887	3.699
Achn349401	Anthranilate N-benzoyltransferase protein, putative; contains IPR003480 (Transferase), IPR023213 (Chloramphenicol acetyltransferase-like domain)	--	3.2116	6.3187	--	--	6.2951
Achn349411	Anthranilate N-benzoyltransferase protein, putative; contains IPR003480 (Transferase), IPR023213 (Chloramphenicol acetyltransferase-like domain)	--	--	--	--	--	26.36/0
Achn349431	Anthranilate N-benzoyltransferase protein, putative; contains IPR003480 (Transferase), IPR023213 (Chloramphenicol acetyltransferase-like domain)	--	--	5.6337	--	--	6.675

## Sheet: Hormone
Gene ID	annotations	Log2 (fold change)
		HY1vsHC1	HY3vsHC3	HY6vsHC6	JY1vsJC1	JY3vsJC3	JY6vsJC6
Achn002231	Axi 1 (Auxin-independent growth promoter)-like protein; contains IPR019378 (GDP-fucose protein O-fucosyltransferase)	--	--	2.8053	--	2.9202	--
Achn003061	F-box family protein	--	--	--	--	1.2416	--
Achn006841	F-box family protein; contains IPR001810 (F-box domain, cyclin-like), IPR017451 (F-box associated interaction domain)	--	--	--	--	2.444	--
Achn007011	Serine/threonine protein kinase, putative; contains IPR011009 (Protein kinase-like domain)	--	--	1.0851	--	--	--
Achn007481	Phosphatase 2C family protein; contains IPR001932 (Protein phosphatase 2C (PP2C)-like), IPR015655 (Protein phosphatase 2C)	--	--	3.0618	--	--	--
Achn009021	Cyclin-dependent protein kinase-like; contains IPR011009 (Protein kinase-like domain)	--	--	1.6296	--	0.99951	--
Achn009591	Auxin transporter-like protein 1; contains IPR013057 (Amino acid transporter, transmembrane)	--	--	-5.4747	--	--	--
Achn010121	Cytochrome P450 probable ent-kaurenoic acid oxidase; contains IPR001128 (Cytochrome P450), IPR006073 (GTP binding domain), IPR023179 (GTP-binding protein, orthogonal bundle domain), IPR027417 (P-loop containing nucleoside triphosphate hydrolase)	--	--	-2.1839	--	--	--
Achn011241	Protein phosphatase 2C; contains IPR001932 (Protein phosphatase 2C (PP2C)-like), IPR015655 (Protein phosphatase 2C)	--	--	--	--	0.95593	--
Achn012231	Protein phosphatase 2c, putative; contains IPR001932 (Protein phosphatase 2C (PP2C)-like), IPR015655 (Protein phosphatase 2C)	--	--	-1.9638	--	--	--
Achn013171	Zeaxanthin epoxidase, chloroplastic; contains IPR008984 (SMAD/FHA domain), IPR017079 (Zeaxanthin epoxidase)	--	--	--	--	-1.9999	--
Achn013831	Protein phosphatase 2C; contains IPR001932 (Protein phosphatase 2C (PP2C)-like), IPR015655 (Protein phosphatase 2C)	--	--	1.3915	--	--	--
Achn014491	Serine/threonine protein kinase 15; contains IPR000961 (AGC-kinase, C-terminal), IPR011009 (Protein kinase-like domain)	--	--	1.7214	--	--	--
Achn014661	Allene oxide synthase protein; contains IPR001128 (Cytochrome P450)	--	--	-1.3817	--	--	--
Achn017491	Auxin-induced protein 6B; contains IPR003676 (Auxin responsive SAUR protein)	--	--	4.4214	--	3.4886	--
Achn019451	Protein phosphatase 2c, putative; contains IPR001932 (Protein phosphatase 2C (PP2C)-like), IPR015655 (Protein phosphatase 2C)	--	--	--	--	1.396	--
Achn019521	F-box family protein; contains IPR001810 (F-box domain, cyclin-like), IPR005174 (Protein of unknown function DUF295)	--	--	1.3924	--	--	--
Achn019811	Serine/threonine protein kinase, putative; contains IPR000014 (PAS domain), IPR000700 (PAS-associated, C-terminal), IPR011009 (Protein kinase-like domain)	--	--	-3.1541	--	-1.7566	--
Achn021771	Serine/threonine protein kinase ATM	--	--	-1.8233	--	--	--
Achn022081	Lipoxygenase; contains IPR000907 (Lipoxygenase), IPR008976 (Lipase/lipooxygenase, PLAT/LH2), IPR027433 (Lipoxygenase, domain 3)	--	--	-2.6434	--	-1.5428	--
Achn023011	Auxin-independent growth promoter; contains IPR019378 (GDP-fucose protein O-fucosyltransferase)	--	--	-1.7882	--	--	--
Achn023421	Auxin response factor, putative; contains IPR003311 (AUX/IAA protein), IPR010525 (Auxin response factor), IPR015300 (DNA-binding pseudobarrel domain)	--	--	-3.8539	--	--	--
Achn023611	F-box family protein; contains IPR001810 (F-box domain, cyclin-like)	--	--	-1.6455	--	--	--
Achn025631	BRASSINAZOLE-RESISTANT 1 protein, putative; contains IPR008540 (BZR1, transcriptional repressor)	--	--	4.5739	--	2.4396	--
Achn026111	Cytochrome P450 allene oxide synthase; contains IPR001128 (Cytochrome P450)	--	2.32	7.7806	--	2.199	--
Achn026131	Cytochrome P450 allene oxide synthase; contains IPR001128 (Cytochrome P450)	--	--	8.4505	--	2.3593	--
Achn026751	Protein phosphatase 2c, putative; contains IPR001932 (Protein phosphatase 2C (PP2C)-like), IPR015655 (Protein phosphatase 2C)	--	--	2.1742	--	--	--
Achn028151	Serine/threonine protein kinase; contains IPR011009 (Protein kinase-like domain)	--	--	1.4418	--	--	--
Achn028571	Auxin induced-like protein; contains IPR004877 (Cytochrome b561, eukaryote), IPR008973 (C2 calcium/lipid-binding domain, CaLB), IPR017214 (Uncharacterised conserved protein UCP037471)	--	--	-4.8314	--	--	--
Achn029651	Auxin-responsive protein; contains IPR003311 (AUX/IAA protein)	--	1.5591	-2.2068	--	--	--
Achn030331	Auxin-responsive protein; contains IPR003311 (AUX/IAA protein)	--	--	-2.0053	--	--	2.7331
Achn030901	F-box family protein	--	--	-1.2985	--	-2.0007	--
Achn030941	F-box family protein	--	--	4.1712	--	4.2942	--
Achn031251	Protein AUXIN SIGNALING F-BOX	--	--	-3.5187	--	--	--
Achn031811	Kelch repeat-containing F-box family protein; contains IPR001810 (F-box domain, cyclin-like), IPR015916 (Galactose oxidase, beta-propeller)	--	--	1.9011	--	--	--
Achn033901	Auxin-induced protein 6B; contains IPR003676 (Auxin responsive SAUR protein)	--	--	0/11.523	--	--	--
Achn034471	Serine/threonine protein kinase, putative; contains IPR000961 (AGC-kinase, C-terminal), IPR011009 (Protein kinase-like domain)	--	--	3.5137	--	6.0141	--
Achn034481	Auxin-induced in root cultures protein 12, putative; contains IPR005018 (DOMON domain), IPR017214 (Uncharacterised conserved protein UCP037471)	--	-2.6058	--	--	--	--
Achn036011	Serine/threonine protein kinase 15; contains IPR000961 (AGC-kinase, C-terminal), IPR011009 (Protein kinase-like domain)	--	--	-1.0086	--	--	--
Achn036861	Axi 1 (Auxin-independent growth promoter)-like protein; contains IPR019378 (GDP-fucose protein O-fucosyltransferase)	--	--	--	--	4.1609	4.4321
Achn040011	F-box family protein; contains IPR001810 (F-box domain, cyclin-like)	--	--	0/17.962	--	--	--
Achn040411	Axi 1 (Auxin-independent growth promoter)-like protein; contains IPR019378 (GDP-fucose protein O-fucosyltransferase)	--	--	2.8053	2.1927	4.4689	2.692
Achn040641	Protein phosphatase 2c, putative; contains IPR001932 (Protein phosphatase 2C (PP2C)-like), IPR015655 (Protein phosphatase 2C)	--	--	3.7869	--	--	--
Achn041511	Auxin F-box protein 5; contains IPR006553 (Leucine-rich repeat, cysteine-containing subtype)	--	--	-2.0431	--	--	--
Achn041811	Auxin-responsive protein; contains IPR003311 (AUX/IAA protein)	--	--	-1.5091	--	--	--
Achn042561	Protein phosphatase 2c, putative; contains IPR001932 (Protein phosphatase 2C (PP2C)-like), IPR015655 (Protein phosphatase 2C)	--	--	2.8115	--	1.2205	--
Achn042951	Indole-3-acetic acid-amido synthetase GH3.5, putative; contains IPR004993 (GH3 auxin-responsive promoter)	--	0/6.987	--	--	--	--
Achn043361	Auxin response factor, putative; contains IPR010525 (Auxin response factor), IPR015300 (DNA-binding pseudobarrel domain)	--	--	-3.5876	--	--	--
Achn045181	Putative auxin-independent growth promoter; 88924-91907; contains IPR019378 (GDP-fucose protein O-fucosyltransferase)	--	--	-1.5864	--	-1.4031	--
Achn045551	Protein phosphatase, putative; contains IPR001932 (Protein phosphatase 2C (PP2C)-like), IPR015655 (Protein phosphatase 2C)	--	--	--	--	-1.3175	--
Achn046761	Pseudo-response regulator 5; contains IPR010402 (CCT domain), IPR011006 (CheY-like superfamily)	--	--	--	--	1.3709	--
Achn049751	Auxin-responsive protein; contains IPR003311 (AUX/IAA protein)	--	--	-4.2014	--	-2.7357	--
Achn051461	Cyclin-dependent protein kinase-like; contains IPR011009 (Protein kinase-like domain)	--	--	2.2347	--	--	--
Achn052891	F-box family protein; contains IPR001810 (F-box domain, cyclin-like), IPR017451 (F-box associated interaction domain)	--	--	--	--	-1.9557	--
Achn054741	Cyclin-dependent protein kinase-like; contains IPR011009 (Protein kinase-like domain)	--	--	-2.4606	--	--	--
Achn055501	Protein phosphatase 2c, putative; contains IPR001932 (Protein phosphatase 2C (PP2C)-like), IPR015655 (Protein phosphatase 2C)	--	--	3.5465	--	--	--
Achn056471	F-box family protein; contains IPR001810 (F-box domain, cyclin-like)	--	--	-4.313	--	-2.5843	--
Achn056561	Lipoxygenase; contains IPR000907 (Lipoxygenase), IPR008976 (Lipase/lipooxygenase, PLAT/LH2), IPR019273 (Domain of unknown function DUF2296), IPR027433 (Lipoxygenase, domain 3)	--	--	1.1242	--	--	--
Achn058681	F-box family protein; contains IPR001810 (F-box domain, cyclin-like), IPR011043 (Galactose oxidase/kelch, beta-propeller), IPR017451 (F-box associated interaction domain)	--	--	-3.281	--	--	--
Achn059511	Protein phosphatase 2c, putative; contains IPR001932 (Protein phosphatase 2C (PP2C)-like), IPR015655 (Protein phosphatase 2C)	--	--	--	--	1.1106	--
Achn060371	Auxin response factor, putative; contains IPR003311 (AUX/IAA protein), IPR010525 (Auxin response factor), IPR015300 (DNA-binding pseudobarrel domain)	--	--	-1.7473	--	--	--
Achn060451	Auxin response factor, putative; contains IPR003311 (AUX/IAA protein), IPR010525 (Auxin response factor), IPR015300 (DNA-binding pseudobarrel domain)	--	--	-5.5725	--	-2.5107	--
Achn060941	NPR1; contains IPR011333 (BTB/POZ fold), IPR020683 (Ankyrin repeat-containing domain), IPR021094 (NPR1/NIM1-like, C-terminal), IPR024228 (Domain of unknown function DUF3420)	--	--	-2.6997	--	--	--
Achn061351	12-oxophytodienoate reductase 3; contains IPR013785 (Aldolase-type TIM barrel)	--	--	-2.449	--	--	--
Achn061431	Jasmonate-zim-domain protein 1; contains IPR010399 (Tify), IPR018467 (CO/COL/TOC1, conserved site)	--	--	--	--	4.1532	--
Achn062111	Cyclin dependent kinase inhibitor; contains IPR003175 (Cyclin-dependent kinase inhibitor)	--	1.1021	-2.3884	-0.98879	--	--
Achn065461	F-box family protein; contains IPR001810 (F-box domain, cyclin-like), IPR017451 (F-box associated interaction domain)	--	--	-4.2358	-1.3436	-2.8433	--
Achn066431	S-adenosylmethionine synthase; contains IPR002133 (S-adenosylmethionine synthetase)	--	--	--	--	2.3261	2.9719
Achn067311	Auxin-regulated protein; contains IPR010369 (Protein of unknown function DUF966)	--	1.654	1.8697	--	1.535	--
Achn067551	Auxin-induced protein 6B, putative; contains IPR003676 (Auxin responsive SAUR protein)	--	--	--	--	2.2662	--
Achn069431	Auxin-responsive protein; contains IPR003311 (AUX/IAA protein)	--	--	-4.2591	--	-1.8161	--
Achn069461	Protein phosphatase 2c, putative; contains IPR001932 (Protein phosphatase 2C (PP2C)-like), IPR011009 (Protein kinase-like domain), IPR014710 (RmlC-like jelly roll fold), IPR015655 (Protein phosphatase 2C)	--	--	-1.3787	--	-1.4965	--
Achn071591	Auxin induced-like protein; contains IPR004877 (Cytochrome b561, eukaryote), IPR005018 (DOMON domain), IPR017214 (Uncharacterised conserved protein UCP037471)	--	--	2.6729	--	1.8032	--
Achn072891	Auxin-induced protein 6B; contains IPR003676 (Auxin responsive SAUR protein)	--	--	4.2199	--	--	--
Achn074361	F-box family protein; contains IPR001810 (F-box domain, cyclin-like)	--	--	-2.577	--	--	--
Achn076001	Auxin efflux carrier family protein; contains IPR004776 (Auxin efflux carrier)	--	--	3.8365	--	1.7859	--
Achn077571	Pseudo response regulator; contains IPR010402 (CCT domain), IPR011006 (CheY-like superfamily)	--	--	-2.7998	--	--	--
Achn081391	Serine/threonine protein kinase; contains IPR011009 (Protein kinase-like domain)	--	--	-3.8803	--	--	--
Achn081851	Kelch repeat-containing F-box family protein; contains IPR015916 (Galactose oxidase, beta-propeller)	--	--	1.2334	--	1.1172	--
Achn082351	F-box family protein; contains IPR001810 (F-box domain, cyclin-like)	1.5234	--	2.8124	--	3.0804	--
Achn082691	Cyclin-dependent protein kinase-like; contains IPR011009 (Protein kinase-like domain)	--	--	-4.6889	--	-1.9024	--
Achn083191	Protein phosphatase 2c, putative; contains IPR001932 (Protein phosphatase 2C (PP2C)-like), IPR015655 (Protein phosphatase 2C)	--	--	1.7158	--	--	--
Achn083791	Putative auxin-repressed protein; contains IPR008406 (Dormancyauxin associated)	--	--	-3.6797	--	-1.7817	--
Achn085071	F-box family protein; contains IPR001810 (F-box domain, cyclin-like)	--	--	--	--	2.1825	--
Achn085821	12-oxophytodienoate reductase; contains IPR013785 (Aldolase-type TIM barrel)	--	--	-1.9233	--	--	--
Achn086351	F-box family protein; contains IPR001810 (F-box domain, cyclin-like), IPR025886 (Phloem protein 2-like)	--	0.97616	--	--	--	--
Achn086761	Protein kinase family protein; contains IPR011009 (Protein kinase-like domain), IPR026839 (Serine/threonine-protein kinase CTR1), IPR026840 (Armadillo repeat-containing protein 3 and Serine/threonine-protein kinase CTR1)	--	--	1.7727	--	--	--
Achn087101	Cyclin-D4-1; contains IPR000308 (14-3-3 protein), IPR013763 (Cyclin-like), IPR023409 (14-3-3 protein, conserved site), IPR023410 (14-3-3 domain)	--	--	1.6806	--	--	--
Achn087131	Auxin F-box protein 5; contains IPR006553 (Leucine-rich repeat, cysteine-containing subtype)	--	--	-2.6301	--	--	--
Achn087511	Protein phosphatase 2c, putative; contains IPR001932 (Protein phosphatase 2C (PP2C)-like), IPR015655 (Protein phosphatase 2C)	--	--	1.0809	--	--	--
Achn087881	Auxin-responsive protein; contains IPR003311 (AUX/IAA protein)	--	--	-1.2969	--	--	--
Achn090011	F-box family protein	--	--	1.0157	--	1.0541	--
Achn090071	F-box family protein; contains IPR001810 (F-box domain, cyclin-like)	--	--	--	--	1.133	--
Achn091171	Cyclin-dependent kinase inhibitor 1;1; contains IPR003175 (Cyclin-dependent kinase inhibitor)	--	--	-1.4819	--	--	--
Achn091521	F-box family protein; contains IPR001810 (F-box domain, cyclin-like), IPR017451 (F-box associated interaction domain)	--	--	2.9016	--	--	--
Achn092471	Serine/threonine protein kinase, putative; contains IPR011009 (Protein kinase-like domain)	--	--	-2.3891	--	--	--
Achn093421	Putative two-component response regulator family protein; contains IPR009057 (Homeodomain-like)	--	--	-1.9805	--	1.5079	--
Achn095111	Auxin efflux carrier protein; contains IPR004776 (Auxin efflux carrier)	--	--	3.1448	--	3.4914	--
Achn095621	F-box family protein; contains IPR005174 (Protein of unknown function DUF295)	--	--	2.99	--	--	--
Achn095921	Auxin response factor 5-1; contains IPR003311 (AUX/IAA protein), IPR010525 (Auxin response factor), IPR015300 (DNA-binding pseudobarrel domain)	--	--	1.3501	--	--	--
Achn097471	Putative auxin-independent growth promoter; contains IPR019378 (GDP-fucose protein O-fucosyltransferase)	--	--	-1.6144	--	--	--
Achn098501	Cyclin-dependent kinase F-4; contains IPR004159 (Putative S-adenosyl-L-methionine-dependent methyltransferase), IPR011009 (Protein kinase-like domain)	--	--	--	--	1.3068	--
Achn098971	Lipoxygenase; contains IPR000907 (Lipoxygenase), IPR008976 (Lipase/lipooxygenase, PLAT/LH2), IPR027433 (Lipoxygenase, domain 3)	--	--	-3.8624	--	-1.7198	--
Achn099501	Response regulator; contains IPR009057 (Homeodomain-like), IPR011006 (CheY-like superfamily), IPR017053 (Response regulator, plant B-type)	--	--	-1.8082	--	-1.4155	--
Achn100611	Auxin-responsive protein; contains IPR003311 (AUX/IAA protein)	2.5281	--	5.3941	--	3.8955	2.676
Achn102671	Protein phosphatase 2c, putative; contains IPR001932 (Protein phosphatase 2C (PP2C)-like), IPR015655 (Protein phosphatase 2C)	--	--	--	--	1.0325	--
Achn103181	Putative B-type response regulator 12; contains IPR009057 (Homeodomain-like), IPR011006 (CheY-like superfamily), IPR017053 (Response regulator, plant B-type)	--	--	--	--	1.2601	--
Achn103731	BES1/BZR1-like protein; contains IPR008540 (BZR1, transcriptional repressor)	--	--	3.4766	1.3799	1.5406	--
Achn104901	Protein phosphatase 2c, putative; contains IPR001932 (Protein phosphatase 2C (PP2C)-like), IPR015655 (Protein phosphatase 2C)	--	--	1.8005	1.5122	1.8362	2.5677
Achn105371	F-box family protein; contains IPR001810 (F-box domain, cyclin-like), IPR011043 (Galactose oxidase/kelch, beta-propeller), IPR017451 (F-box associated interaction domain)	--	--	-2.2986	--	--	--
Achn105751	Ent-kaurenoic acid oxidase, putative; contains IPR001128 (Cytochrome P450), IPR016024 (Armadillo-type fold)	--	--	-3.0508	--	--	--
Achn107651	Proteasome subunit beta 2; contains IPR001353 (Proteasome, subunit alpha/beta), IPR003311 (AUX/IAA protein), IPR010525 (Auxin response factor), IPR012170 (TFIIH subunit Ssl1/p44), IPR015300 (DNA-binding pseudobarrel domain), IPR019176 (Cytochrome B561-related)	--	--	--	--	-0.93314	--
Achn107861	Auxin-regulated protein; contains IPR010369 (Protein of unknown function DUF966)	--	3.3893	2.1237	--	--	2.9999
Achn108241	Protein phosphatase 2c, putative; contains IPR001932 (Protein phosphatase 2C (PP2C)-like), IPR015655 (Protein phosphatase 2C)	--	--	1.8515	--	1.0243	--
Achn108891	Auxin response factor, putative; contains IPR003311 (AUX/IAA protein), IPR010525 (Auxin response factor), IPR015300 (DNA-binding pseudobarrel domain)	--	--	-1.8372	--	--	--
Achn109451	Protein phosphatase 2c, putative; contains IPR001932 (Protein phosphatase 2C (PP2C)-like), IPR015655 (Protein phosphatase 2C)	--	--	5.5547	--	--	4.292
Achn111981	F-box family protein	--	--	1.1169	--	2.6367	--
Achn113301	Auxin induced-like protein; contains IPR005018 (DOMON domain), IPR017214 (Uncharacterised conserved protein UCP037471), IPR018825 (Domain of unknown function DUF2427)	--	--	--	--	-2.2758	--
Achn113531	Auxin-responsive protein; contains IPR003311 (AUX/IAA protein)	1.495	1.7185	4.4278	--	--	--
Achn114791	Auxin-responsive protein; contains IPR003311 (AUX/IAA protein), IPR008942 (ENTH/VHS)	--	--	-2.2683	--	--	--
Achn115201	Lipoxygenase; contains IPR000907 (Lipoxygenase), IPR008976 (Lipase/lipooxygenase, PLAT/LH2), IPR027433 (Lipoxygenase, domain 3)	--	--	4.8999	--	--	--
Achn116151	Serine/threonine protein kinase, putative; contains IPR011009 (Protein kinase-like domain)	--	--	1.2447	--	--	--
Achn117181	Response regulator 4; contains IPR011006 (CheY-like superfamily)	--	--	--	--	2.3575	--
Achn117311	Putative auxin-independent growth promoter; contains IPR019378 (GDP-fucose protein O-fucosyltransferase)	-1.8371	--	-2.7182	--	--	--
Achn118061	Protein phosphatase 2c, putative; contains IPR001932 (Protein phosphatase 2C (PP2C)-like), IPR015655 (Protein phosphatase 2C)	--	--	-2.4915	--	--	--
Achn119841	Serine/threonine protein kinase; contains IPR011009 (Protein kinase-like domain)	--	--	2.7987	--	--	--
Achn119921	F-box family protein; contains IPR001810 (F-box domain, cyclin-like)	--	--	4.3647		--	--
Achn120251	F-box family protein; contains IPR001810 (F-box domain, cyclin-like)	--	--	-3.591	--	-1.6583	--
Achn121701	Isochorismate synthase, putative; contains IPR004561 (Isochorismate synthase)	--	--	-2.2945	--	--	--
Achn122271	F-box family protein; contains IPR001810 (F-box domain, cyclin-like), IPR017451 (F-box associated interaction domain)	--	--	1.1881	--	1.3857	--
Achn123601	Lipoxygenase; contains IPR000907 (Lipoxygenase), IPR008976 (Lipase/lipooxygenase, PLAT/LH2), IPR027433 (Lipoxygenase, domain 3)	--	--	-8.0577	--	--	--
Achn125551	Auxin-responsive protein; contains IPR003311 (AUX/IAA protein)	--	--	-3.2562	--	--	--
Achn126901	Serine/threonine protein kinase; contains IPR001623 (DnaJ domain), IPR011009 (Protein kinase-like domain)	--	--	--	--	0.94917	--
Achn130401	Kinase family protein; contains IPR026840 (Armadillo repeat-containing protein 3 and Serine/threonine-protein kinase CTR1)	--	--	1.4202	--	--	--
Achn130411	Kinase family protein; contains IPR011009 (Protein kinase-like domain), IPR026839 (Serine/threonine-protein kinase CTR1)	--	--	1.5388	--	--	--
Achn130511	Cyclin dependent kinase A; contains IPR011009 (Protein kinase-like domain)	--	--	--	-1.0633	--	--
Achn131311	Gibberellin receptor GID1; contains IPR013094 (Alpha/beta hydrolase fold-3)	--	--	--	--	--	3.0855
Achn131761	Histidine kinase 3; contains IPR006189 (CHASE), IPR009082 (Signal transduction histidine kinase, homodimeric domain)	--	--	-4.1702	-0.98146	-1.2012	--
Achn131771	Histidine kinase 3; contains IPR011006 (CheY-like superfamily)	--	--	-3.3076	--	-1.2119	--
Achn131841	BRASSINAZOLE-RESISTANT 1 protein, putative; contains IPR008540 (BZR1, transcriptional repressor)	--	1.2003	2.4226	--	1.9341	--
Achn136941	Serine/threonine protein kinase; contains IPR011009 (Protein kinase-like domain)	--	--	2.1106	--	0.97965	--
Achn137821	Pseudo response regulator; contains IPR010402 (CCT domain), IPR011006 (CheY-like superfamily)	--	--	-1.1943	--	--	--
Achn140211	Response regulator protein; contains IPR011006 (CheY-like superfamily)	3.9835	--	--	1.4915	5.6969	--
Achn141671	Two-component response regulator-like protein; contains IPR009057 (Homeodomain-like)	--	--	-6.3743	--	-3.3672	--
Achn142621	Auxin induced-like protein; contains IPR004877 (Cytochrome b561, eukaryote), IPR005018 (DOMON domain), IPR017214 (Uncharacterised conserved protein UCP037471)	--	--	416.087/0	--	3.0192	--
Achn143121	Protein phosphatase 2c; contains IPR001932 (Protein phosphatase 2C (PP2C)-like), IPR015655 (Protein phosphatase 2C)	--	--	1.3377	--	--	--
Achn146101	Auxin-responsive protein; contains IPR003311 (AUX/IAA protein)	--	--	-1.8754	--	--	--
Achn146301	Cyclin-dependent kinase F-1; contains IPR011009 (Protein kinase-like domain)	--	--	2.915	--	--	--
Achn147761	Auxin-responsive protein; contains IPR003311 (AUX/IAA protein)	--	--	-4.3938	--	--	--
Achn151661	Cyclin-dependent protein kinase-like; contains IPR011009 (Protein kinase-like domain)	--	--	1.2309	--	--	--
Achn151821	Protein phosphatase-2c, putative; contains IPR001932 (Protein phosphatase 2C (PP2C)-like), IPR015655 (Protein phosphatase 2C)	--	--	3.2011	--	--	--
Achn154151	Auxin response factor, putative; contains IPR010525 (Auxin response factor), IPR015300 (DNA-binding pseudobarrel domain)	--	--	-1.2251	--	0.95565	--
Achn155701	Protein phosphatase 2c; contains IPR001932 (Protein phosphatase 2C (PP2C)-like), IPR015655 (Protein phosphatase 2C)	--	--	2.2724	--	1.4835	--
Achn159981	Serine/threonine protein kinase; contains IPR011009 (Protein kinase-like domain)	--	--	-5.7604	--	-2.3022	--
Achn161071	Serine/threonine protein kinase, putative; contains IPR011009 (Protein kinase-like domain)	--	--	5.1241	--	5.738	43.270/0
Achn161911	F-box family protein-like; contains IPR001810 (F-box domain, cyclin-like)	--	--	1.2195	--	--	--
Achn164451	Auxin-repressed protein-like protein; contains IPR008406 (Dormancyauxin associated)	1.4931	--	5.5547	1.0556	2.9859	--
Achn164551	F-box family protein; contains IPR001611 (Leucine-rich repeat), IPR001810 (F-box domain, cyclin-like), IPR006553 (Leucine-rich repeat, cysteine-containing subtype)	2.4661	--	3.007	--	4.9555	--
Achn167311	Protein phosphatase 2c, putative; contains IPR001932 (Protein phosphatase 2C (PP2C)-like), IPR015655 (Protein phosphatase 2C)	--	--	--	--	1.4693	--
Achn167651	Jasmonate-zim-domain protein 1; contains IPR010399 (Tify), IPR018467 (CO/COL/TOC1, conserved site)	--	--	1.7393	--	1.5046	2.7683
Achn167911	SAUR33-auxin-responsive SAUR family member; contains IPR003676 (Auxin responsive SAUR protein)	2.5678	--	4.5687	--	3.4756	--
Achn169701	Unknown protein; contains IPR010399 (Tify)	--	--	9.9945	--	--	--
Achn169931	Auxin-induced protein 6B; contains IPR003676 (Auxin responsive SAUR protein)	--	--	--	--	3.5704	--
Achn172201	Protein phosphatase 2c, putative; contains IPR001932 (Protein phosphatase 2C (PP2C)-like), IPR015655 (Protein phosphatase 2C)	--	--	3.8265	--	2.9098	--
Achn172751	Protein phosphatase 2C; contains IPR001932 (Protein phosphatase 2C (PP2C)-like), IPR015655 (Protein phosphatase 2C)	--	--	3.6356	--	2.4207	--
Achn173961	Putative two-component response regulator family protein; contains IPR009057 (Homeodomain-like)	--	--	-2.33	--	--	--
Achn174621	Cyclin-dependent protein kinase-like; contains IPR011009 (Protein kinase-like domain)	--	1.3786	--	--	--	--
Achn174741	F-box family protein; contains IPR001810 (F-box domain, cyclin-like), IPR002893 (Zinc finger, MYND-type), IPR011990 (Tetratricopeptide-like helical)	--	--	2.4863	--	-1.3868	--
Achn175441	Protein phosphatase 2c, putative; contains IPR001932 (Protein phosphatase 2C (PP2C)-like), IPR015655 (Protein phosphatase 2C)	--	--	2.2318	--	1.2144	--
Achn175611	Putative auxin-repressed protein; contains IPR008406 (Dormancyauxin associated)	--	--	-8.8534	--	-3.4265	--
Achn176311	NPR1-1 protein; contains IPR011333 (BTB/POZ fold), IPR020683 (Ankyrin repeat-containing domain), IPR021094 (NPR1/NIM1-like, C-terminal), IPR024228 (Domain of unknown function DUF3420)	--	--	-1.823	--	--	--
Achn176981	Indole-3-acetic acid-amido synthetase GH3.6, putative; contains IPR004993 (GH3 auxin-responsive promoter)	--	--	6.0338	--	--	--
Achn177821	Auxin response factor; contains IPR003311 (AUX/IAA protein), IPR015300 (DNA-binding pseudobarrel domain)	--	--	1.5237	--	--	--
Achn181701	Kinase family protein; contains IPR011009 (Protein kinase-like domain), IPR026839 (Serine/threonine-protein kinase CTR1), IPR026840 (Armadillo repeat-containing protein 3 and Serine/threonine-protein kinase CTR1)	--	--	1.0897	--	--	--
Achn183471	Response regulator; contains IPR011006 (CheY-like superfamily)	--	--	-3.0517	-1.4756	--	--
Achn183751	Kelch repeat-containing F-box family protein, putative; contains IPR015916 (Galactose oxidase, beta-propeller)	--	--	2.5639	--	1.6895	2.3501
Achn184121	Protein phosphatase, putative; contains IPR001932 (Protein phosphatase 2C (PP2C)-like), IPR015655 (Protein phosphatase 2C)	--	--	-1.1205	--	--	--
Achn184131	Protein phosphatase 2c, putative; contains IPR001932 (Protein phosphatase 2C (PP2C)-like), IPR015655 (Protein phosphatase 2C)	--	--	--	--	2.2415	--
Achn184301	F-box family protein; contains IPR001810 (F-box domain, cyclin-like), IPR011043 (Galactose oxidase/kelch, beta-propeller), IPR017451 (F-box associated interaction domain)	--	--	-1.6212	--	-1.5952	--
Achn185521	Serine/threonine protein kinase; contains IPR011009 (Protein kinase-like domain), IPR016024 (Armadillo-type fold)	--	--	2.3909	--	--	--
Achn186661	Auxin-induced SAUR-like protein; contains IPR003676 (Auxin responsive SAUR protein)	6.1136	--	5.8535	--	6.6909	--
Achn191921	Auxin-responsive protein; contains IPR003311 (AUX/IAA protein)	--	--	--	--	--	4.0194
Achn192321	Response regulator 6; contains IPR011006 (CheY-like superfamily)	--	1.239	2.5719	--	1.5264	--
Achn192421	Phosphatase PTC7 homolog; contains IPR001932 (Protein phosphatase 2C (PP2C)-like)	--	--	1.7658	--	--	--
Achn192961	Auxin efflux carrier protein-like; contains IPR004776 (Auxin efflux carrier)	1.5374	--	--	--	--	--
Achn193581	Cyclin-dependent kinase A; contains IPR011009 (Protein kinase-like domain)	--	--	-3.1498	--	--	--
Achn194931	Protein phosphatase-2C; contains IPR001932 (Protein phosphatase 2C (PP2C)-like), IPR015655 (Protein phosphatase 2C)	--	--	1.2793	1.0915	2.5981	2.5361
Achn194971	S-adenosylmethionine synthase; contains IPR002133 (S-adenosylmethionine synthetase)	--	--	2.2871	--	1.2704	--
Achn195831	F-box family protein; contains IPR001810 (F-box domain, cyclin-like), IPR006553 (Leucine-rich repeat, cysteine-containing subtype)	2.8688	--	3.7596	--	4.9531	--
Achn196631	F-box family protein; contains IPR001810 (F-box domain, cyclin-like)	--	--	--	--	1.0715	--
Achn196841	Histidine kinase 3; contains IPR005467 (Signal transduction histidine kinase, core), IPR006189 (CHASE), IPR009082 (Signal transduction histidine kinase, homodimeric domain), IPR011006 (CheY-like superfamily)	--	--	-2.1621	--	--	--
Achn198621	Lipoxygenase; contains IPR000907 (Lipoxygenase), IPR008976 (Lipase/lipooxygenase, PLAT/LH2), IPR027433 (Lipoxygenase, domain 3)	--	1.7429	6.3196	--	--	5.7113
Achn199071	Kelch repeat-containing F-box family protein; contains IPR015916 (Galactose oxidase, beta-propeller)	4.9718	--	2.5241	--	--	--
Achn199181	Auxin-responsive protein; contains IPR003311 (AUX/IAA protein)	--	--	-6.2182	--	-2.2828	--
Achn200351	F-box family protein; contains IPR001810 (F-box domain, cyclin-like)	--	1.1264	2.7578	--	--	--
Achn200721	Protein phosphatase 2c, putative; contains IPR001932 (Protein phosphatase 2C (PP2C)-like)	--	--	1.2889	--	--	--
Achn200731	Protein phosphatase 2c, putative; contains IPR001932 (Protein phosphatase 2C (PP2C)-like)	--	--	1.7894	--	--	--
Achn201721	BES1/BZR1-like protein; contains IPR008540 (BZR1, transcriptional repressor)	--	--	--	--	2.8152	--
Achn202291	Cyclin-dependent protein kinase inhibitor SMR3	1.8473	--	4.8842	--	3.5797	--
Achn202861	Pseudo response regulator; contains IPR011006 (CheY-like superfamily)	--	--	1.4145	--	--	--
Achn204501	GATA transcription factor, putative; contains IPR010399 (Tify), IPR010402 (CCT domain), IPR013088 (Zinc finger, NHR/GATA-type)	--	--	1.434	--	--	--
Achn205841	Auxin-independent growth promoter	--	--	-1.6111	--	--	--
Achn208141	Cycling DOF factor-like 1	--	--	--	--	-2.1205	1.8473
Achn208531	Cyclin dependent kinase inhibitor; contains IPR003175 (Cyclin-dependent kinase inhibitor), IPR015300 (DNA-binding pseudobarrel domain)	--	--	0/7.103	--	--	--
Achn209571	Serine/threonine protein kinase WNK8; contains IPR011009 (Protein kinase-like domain)	--	--	--	--	1.2065	--
Achn209911	NPR1-1 protein; contains IPR011333 (BTB/POZ fold), IPR020683 (Ankyrin repeat-containing domain), IPR021094 (NPR1/NIM1-like, C-terminal), IPR024228 (Domain of unknown function DUF3420)	--	--	-2.8709	--	--	--
Achn210381	F-box family protein; contains IPR001810 (F-box domain, cyclin-like), IPR017451 (F-box associated interaction domain)	--	--	-7.4919	--	-3.133	--
Achn210571	F-box family protein; contains IPR011043 (Galactose oxidase/kelch, beta-propeller), IPR017451 (F-box associated interaction domain)	--	--	--	--	1.5817	2.6924
Achn211741	Auxin efflux carrier protein; contains IPR004776 (Auxin efflux carrier)	--	--	-3.6795	--	--	--
Achn211791	Axi 1 (Auxin-independent growth promoter)-like protein; contains IPR019378 (GDP-fucose protein O-fucosyltransferase)	--	--	4.6725	--	--	--
Achn212131	Protein phosphatase 2C; contains IPR001932 (Protein phosphatase 2C (PP2C)-like), IPR015655 (Protein phosphatase 2C)	--	--	2.185	--	1.4965	--
Achn213101	Serine/threonine protein kinase, putative; contains IPR011009 (Protein kinase-like domain)	--	--	4.4761	1.7804	--	--
Achn213411	F-box family protein; contains IPR001810 (F-box domain, cyclin-like)	--	--	-1.588	--	--	--
Achn214991	Protein phosphatase 2c, putative; contains IPR001932 (Protein phosphatase 2C (PP2C)-like), IPR015655 (Protein phosphatase 2C)	--	--	1.0459	--	--	--
Achn218351	Putative two-component response regulator family protein; contains IPR009057 (Homeodomain-like)	--	--	-1.5562	--	1.2665	--
Achn218871	Gibberellin receptor GID1; contains IPR013094 (Alpha/beta hydrolase fold-3)	1.2587	--	2.9122	--	2.2957	--
Achn220001	Protein AUXIN RESPONSE	--	--	-2.872	--	-1.351	--
Achn220011	Lipoxygenase; contains IPR000907 (Lipoxygenase), IPR008976 (Lipase/lipooxygenase, PLAT/LH2), IPR027433 (Lipoxygenase, domain 3)	--	1.4133	5.4798	--	--	--
Achn222621	Protein kinase family protein; contains IPR011009 (Protein kinase-like domain), IPR026839 (Serine/threonine-protein kinase CTR1), IPR026840 (Armadillo repeat-containing protein 3 and Serine/threonine-protein kinase CTR1)	--	--	-2.6525	--	-1.2331	--
Achn223811	Serine/threonine protein kinase; contains IPR011009 (Protein kinase-like domain)	--	--	-5.1842	--	--	--
Achn223851	Cyclin-dependent kinase A; contains IPR009053 (Prefoldin), IPR011009 (Protein kinase-like domain)	--	--	-1.3743	--	--	--
Achn226451	Response regulator 8; contains IPR009057 (Homeodomain-like), IPR011006 (CheY-like superfamily), IPR017053 (Response regulator, plant B-type)	--	--	-1.7035	--	--	--
Achn226531	Jasmonate ZIM-domain protein 2; contains IPR018467 (CO/COL/TOC1, conserved site)	--	--	3.3757	--	--	--
Achn228351	Protein phosphatase 2c, putative; contains IPR001932 (Protein phosphatase 2C (PP2C)-like), IPR012337 (Ribonuclease H-like domain), IPR015655 (Protein phosphatase 2C), IPR025525 (Domain of unknown function DUF4413)	--	--	--	1.5864	1.9835	--
Achn231151	Auxin response factor, putative; contains IPR003311 (AUX/IAA protein), IPR008930 (Terpenoid cyclases/protein prenyltransferase alpha-alpha toroid), IPR010525 (Auxin response factor), IPR015300 (DNA-binding pseudobarrel domain)	--	--	-0.99707	--	--	--
Achn231751	12-oxophytodienoate reductase; contains IPR013785 (Aldolase-type TIM barrel)	--	--	-4.4486	--	--	--
Achn233581	Cyclin dependent kinase inhibitor; contains IPR003175 (Cyclin-dependent kinase inhibitor)	-1.018	-1.097	-8.1336	--	-1.5645	--
Achn234501	Auxin efflux carrier component; contains IPR004776 (Auxin efflux carrier), IPR023614 (Porin domain), IPR027246 (Eukaryotic porin/Tom40)	--	--	1.861	--	--	--
Achn236131	Protein phosphatase-2c, putative; contains IPR001932 (Protein phosphatase 2C (PP2C)-like), IPR015655 (Protein phosphatase 2C)	--	--	1.1968	--	1.0917	--
Achn239261	DELLA protein GAI, putative; contains IPR005202 (Transcription factor GRAS), IPR021914 (Transcriptional factor DELLA, N-terminal)	--	1.1971	--	--	--	--
Achn240451	Jasmonate ZIM domain 1; contains IPR010399 (Tify)	--	--	3.3611		3.6044	4.1066
Achn240911	Indole-3-acetic acid-amido synthetase GH3.3, putative; contains IPR004993 (GH3 auxin-responsive promoter)	--	--	4.9927	--	7.6623	8.1766
Achn243171	Putative auxin-independent growth promoter; contains IPR019378 (GDP-fucose protein O-fucosyltransferase)	--	--	-3.3839	--	--	--
Achn246361	CTR1-like protein kinase; contains IPR026840 (Armadillo repeat-containing protein 3 and Serine/threonine-protein kinase CTR1)	--	--	2.0152	--	1.6018	--
Achn246371	Protein kinase family protein; contains IPR011009 (Protein kinase-like domain), IPR026839 (Serine/threonine-protein kinase CTR1)	--	--	2.0297	--	1.7006	--
Achn246911	F-box family protein; contains IPR001810 (F-box domain, cyclin-like), IPR025886 (Phloem protein 2-like)	--	--	2.6876	--	--	--
Achn247141	Serine/threonine protein kinase; contains IPR011009 (Protein kinase-like domain)	--	--	1.0833	--	--	--
Achn250721	F-box family protein; contains IPR001810 (F-box domain, cyclin-like), IPR025886 (Phloem protein 2-like)	--	--	1.9365	--	1.4094	--
Achn251121	Protein phosphatase-2C; contains IPR001932 (Protein phosphatase 2C (PP2C)-like), IPR015655 (Protein phosphatase 2C)	--	--	2.5142	1.4856	2.4653	2.3887
Achn251181	S-adenosylmethionine synthase; contains IPR002133 (S-adenosylmethionine synthetase)	--	--	--	--	1.8111	--
Achn253761	F-box family protein	--	--	-2.314	--	--	--
Achn255601	Auxin response factor 1; contains IPR003311 (AUX/IAA protein), IPR010525 (Auxin response factor), IPR015300 (DNA-binding pseudobarrel domain)	--	--	-1.6154	--	--	--
Achn256611	F-box family protein-like; contains IPR001810 (F-box domain, cyclin-like)	--	--	2.0155	--	--	--
Achn256771	Cyclin-dependent protein kinase-like protein; contains IPR011009 (Protein kinase-like domain)	--	--	-3.0072	--	--	--
Achn258271	Auxin-regulated protein; contains IPR010369 (Protein of unknown function DUF966)	--	--	-4.3421	-1.7691	-2.1356	--
Achn258721	F-box family protein; contains IPR001810 (F-box domain, cyclin-like), IPR011043 (Galactose oxidase/kelch, beta-propeller), IPR017451 (F-box associated interaction domain)	--	--	-2.335	--	--	--
Achn258951	Auxin signaling F-box 1	--	--	-2.1372	--	--	--
Achn259581	Gibberellin receptor GID1, putative; contains IPR013094 (Alpha/beta hydrolase fold-3)	1.0479	--	2.4377	--	2.2861	--
Achn260251	Auxin-induced protein 6B, putative; contains IPR003676 (Auxin responsive SAUR protein)	5.5309	--	--	--	10.773/0	--
Achn260911	Cyclin-dependent kinase C-2; contains IPR011009 (Protein kinase-like domain)	--	--	--	--	1.4962	--
Achn261301	Lipoxygenase; contains IPR000907 (Lipoxygenase), IPR008976 (Lipase/lipooxygenase, PLAT/LH2), IPR027433 (Lipoxygenase, domain 3)	-1.4624	--	0/78.033	--	-2.814	--
Achn261531	Histidine kinase 3; contains IPR005467 (Signal transduction histidine kinase, core), IPR006189 (CHASE), IPR009082 (Signal transduction histidine kinase, homodimeric domain), IPR011006 (CheY-like superfamily)	--	--	--	--	2.2108	--
Achn261721	Protein phosphatase 2c, putative; contains IPR001932 (Protein phosphatase 2C (PP2C)-like), IPR015655 (Protein phosphatase 2C)	--	--	--	--	2.1315	--
Achn261851	Indole-3-acetic acid-amido synthetase GH3.3, putative; contains IPR004993 (GH3 auxin-responsive promoter)	--	--	2.3383	--	33.839/0	52.825/0
Achn261991	3-hydroxyacyl-[acyl-carrier-protein] dehydratase FabZ; contains IPR001932 (Protein phosphatase 2C (PP2C)-like), IPR013114 (Beta-hydroxyacyl-(acyl-carrier-protein) dehydratase, FabA/FabZ)	--	--	0.98617	--	--	--
Achn262181	Protein phosphatase 2c, putative; contains IPR001932 (Protein phosphatase 2C (PP2C)-like), IPR015655 (Protein phosphatase 2C)	--	--	1.9108	--	--	--
Achn262341	F-box family protein	--	--	2.7126	--	--	4.344
Achn262881	Auxin response factor, putative; contains IPR010525 (Auxin response factor), IPR015300 (DNA-binding pseudobarrel domain)	--	--	-4.5026	--	--	--
Achn265411	Auxin F-box protein 5; contains IPR006553 (Leucine-rich repeat, cysteine-containing subtype)	--	--	--	--	0.98392	--
Achn266081	Cyclin-dependent kinase inhibitor 1;1; contains IPR003175 (Cyclin-dependent kinase inhibitor)	--	--	1.8688	1.3113	2.3512	2.3694
Achn266181	F-box family protein; contains IPR001810 (F-box domain, cyclin-like)	--	--	-1.4167	--	--	--
Achn266611	F-box family protein	--	--	--	--	--	2.5836
Achn268061	Auxin-induced in root cultures protein 12, putative; contains IPR005018 (DOMON domain), IPR017214 (Uncharacterised conserved protein UCP037471)	--	--	5.5809	--	--	--
Achn268461	Protein phosphatase, putative; contains IPR001932 (Protein phosphatase 2C (PP2C)-like), IPR015655 (Protein phosphatase 2C)	--	--	-2.309	--	-2.0974	--
Achn269761	Serine/threonine protein kinase; contains IPR011009 (Protein kinase-like domain)	--	--	5.193	--	--	--
Achn270781	Putative two-component response regulator family protein; contains IPR009057 (Homeodomain-like)	--	--	-1.8355	--	--	--
Achn270921	Auxin efflux carrier; contains IPR004776 (Auxin efflux carrier)	1.1302	--	--	--	--	--
Achn271111	Auxin-response factor; contains IPR003311 (AUX/IAA protein), IPR010525 (Auxin response factor), IPR015300 (DNA-binding pseudobarrel domain)	--	--	-1.5549	--	--	--
Achn272781	Protein kinase family protein; contains IPR011009 (Protein kinase-like domain), IPR012677 (Nucleotide-binding, alpha-beta plait), IPR026839 (Serine/threonine-protein kinase CTR1), IPR026840 (Armadillo repeat-containing protein 3 and Serine/threonine-protein kinase CTR1)	--	--	2.6716	--	--	--
Achn272831	Serine/threonine protein kinase, putative; contains IPR011009 (Protein kinase-like domain)	--	--	4.1434	--	--	--
Achn273501	Auxin-independent growth promoter-like protein; contains IPR019378 (GDP-fucose protein O-fucosyltransferase)	--	--	5.3266	3.307	3.3107	--
Achn274701	Histidine kinase 3; contains IPR011006 (CheY-like superfamily)	--	--	-3.6915	--	--	--
Achn275801	F-box family protein; contains IPR001810 (F-box domain, cyclin-like), IPR011043 (Galactose oxidase/kelch, beta-propeller)	--	--	--	--	1.2365	--
Achn275921	Indole-3-acetic acid-amido synthetase GH3.5, putative; contains IPR004993 (GH3 auxin-responsive promoter)	1.502	--	--	--	1.7814	--
Achn276811	S-adenosylmethionine synthase; contains IPR002133 (S-adenosylmethionine synthetase)	--	--	1.1414	--	1.7737	--
Achn276951	F-box family protein; contains IPR001810 (F-box domain, cyclin-like)	--	--	-4.5779	--	-1.6087	--
Achn277161	Auxin efflux carrier; contains IPR004776 (Auxin efflux carrier)	--	--	-6.445	--	--	--
Achn277401	Asr2; contains IPR003496 (ABA/WDS induced protein)	--	--	5.8734	--	--	--
Achn277421	Asr2; contains IPR003496 (ABA/WDS induced protein)	--	--	5.7968	--	--	--
Achn277431	Asr2; contains IPR003496 (ABA/WDS induced protein)	--	--	7.2608	--	--	--
Achn277441	Unknown protein; contains IPR003496 (ABA/WDS induced protein)	--	-1.4404	-1.6563	--	--	--
Achn279221	Protein phosphatase 2c, putative; contains IPR001932 (Protein phosphatase 2C (PP2C)-like), IPR015655 (Protein phosphatase 2C)	--	--	1.3705	--	--	--
Achn279711	Protein phosphatase-2c, putative; contains IPR001932 (Protein phosphatase 2C (PP2C)-like), IPR015655 (Protein phosphatase 2C)	--	--	-3.2039	--	--	--
Achn279751	F-box family protein; contains IPR001810 (F-box domain, cyclin-like), IPR017451 (F-box associated interaction domain)	--	--	--	--	-1.1857	--
Achn280231	Cytochrome P450 allene oxide synthase; contains IPR001128 (Cytochrome P450)	--	--	-4.9292	--	-2.4173	--
Achn280361	Allene oxide synthase protein; contains IPR001128 (Cytochrome P450)	--	--	-1.7242	--	--	--
Achn281921	Auxin response factor 2; contains IPR015300 (DNA-binding pseudobarrel domain)	--	--	-3.0816	--	--	--
Achn282251	Protein phosphatase 2c, putative; contains IPR001932 (Protein phosphatase 2C (PP2C)-like), IPR015655 (Protein phosphatase 2C)	--	--	1.1302	--	--	--
Achn282351	Protein phosphatase 2c, putative; contains IPR001932 (Protein phosphatase 2C (PP2C)-like), IPR015655 (Protein phosphatase 2C)	--	--	1.6295	--	1.1458	--
Achn282741	Serine/threonine protein kinase, putative; contains IPR011009 (Protein kinase-like domain)	--	--	-1.5839	--	--	--
Achn283101	Indole-3-acetic acid-amido synthetase GH3.5, putative; contains IPR004993 (GH3 auxin-responsive promoter)	--	--	2.3592	--	--	--
Achn283231	F-box family protein; contains IPR017451 (F-box associated interaction domain)	--	--	--	--	1.2662	--
Achn284751	DELLA protein GAI; contains IPR005202 (Transcription factor GRAS), IPR021914 (Transcriptional factor DELLA, N-terminal)	--	--	0.9527	--	2.0766	--
Achn285111	F-box family protein; contains IPR001810 (F-box domain, cyclin-like), IPR006553 (Leucine-rich repeat, cysteine-containing subtype)	2.4033	--	--	--	2.5973	--
Achn285431	DELLA protein GAI, putative; contains IPR005202 (Transcription factor GRAS), IPR021914 (Transcriptional factor DELLA, N-terminal)	--	8.078/0	--	--	--	--
Achn286551	Protein phosphatase 2c, putative; contains IPR001932 (Protein phosphatase 2C (PP2C)-like), IPR015655 (Protein phosphatase 2C)	--	--	-3.0331	--	--	--
Achn286741	Protein phosphatase 2C; contains IPR001932 (Protein phosphatase 2C (PP2C)-like), IPR015655 (Protein phosphatase 2C)	--	--	-1.6235	--	1.2358	--
Achn289951	Protein phosphatase 2c, putative; contains IPR001932 (Protein phosphatase 2C (PP2C)-like), IPR015655 (Protein phosphatase 2C)	--	--	3.0744	--	--	--
Achn292231	Protein phosphatase 2c, putative; contains IPR001932 (Protein phosphatase 2C (PP2C)-like), IPR015655 (Protein phosphatase 2C)	--	--	--	--	7.3857	--
Achn294601	Suppressor of auxin resistance1 protein	--	--	-2.4328	--	--	--
Achn295121	Putative auxin response factor 6; contains IPR003311 (AUX/IAA protein), IPR010525 (Auxin response factor), IPR015300 (DNA-binding pseudobarrel domain)	--	--	-1.0112	--	--	--
Achn296821	Protein phosphatase 2c, putative; contains IPR001932 (Protein phosphatase 2C (PP2C)-like), IPR015655 (Protein phosphatase 2C)	--	--	3.6067	1.6358	2.1976	--
Achn299941	Pseudo response regulator; contains IPR011006 (CheY-like superfamily)	--	--	-1.1786	--	-0.99053	--
Achn300531	F-box family protein; contains IPR001810 (F-box domain, cyclin-like), IPR011043 (Galactose oxidase/kelch, beta-propeller)	--	--	--	--	1.089	--
Achn301581	Auxin response factor 3; contains IPR015300 (DNA-binding pseudobarrel domain)	-1.8201	--	-4.8896	--	--	--
Achn302151	12-oxophytodienoate reductase; contains IPR013785 (Aldolase-type TIM barrel)	--	--	9.1067	--	--	--
Achn302161	12-oxophytodienoate reductase; contains IPR009009 (Barwin-related endoglucanase), IPR013785 (Aldolase-type TIM barrel)	2.294	2.4874	--	--	--	--
Achn302171	12-oxophytodienoate reductase; contains IPR013785 (Aldolase-type TIM barrel)	--	--	--	--	--	6.405
Achn302381	F-box family protein; contains IPR001810 (F-box domain, cyclin-like)	--	--	1.171	--	--	--
Achn302791	Auxin response factor 19; contains IPR003311 (AUX/IAA protein), IPR010525 (Auxin response factor), IPR015300 (DNA-binding pseudobarrel domain)	--	--	-3.1922	--	--	--
Achn303591	Protein phosphatase 2c, putative; contains IPR001932 (Protein phosphatase 2C (PP2C)-like), IPR015655 (Protein phosphatase 2C)	--	--	--	--	--	3.5115
Achn303601	Serine/threonine protein kinase; contains IPR011009 (Protein kinase-like domain)	--	--	--	1.9095	4.4051	--
Achn308841	Kelch repeat-containing F-box family protein; contains IPR001810 (F-box domain, cyclin-like), IPR015916 (Galactose oxidase, beta-propeller)	--	--	1.5842	--	--	--
Achn309231	F-box family protein; contains IPR001810 (F-box domain, cyclin-like), IPR008383 (Apoptosis inhibitory 5), IPR017451 (F-box associated interaction domain)	--	--	-6.3645	--	--	--
Achn310311	Auxin-induced protein-like; contains IPR003676 (Auxin responsive SAUR protein)	--	-1.4533	-5.5803	--	--	--
Achn310551	Glyceraldehyde-3-phosphate dehydrogenase B; contains IPR001932 (Protein phosphatase 2C (PP2C)-like), IPR015655 (Protein phosphatase 2C), IPR020831 (Glyceraldehyde/Erythrose phosphate dehydrogenase family)	--	--	1.6287	--	1.2546	--
Achn311221	Protein phosphatase, putative; contains IPR001932 (Protein phosphatase 2C (PP2C)-like), IPR015655 (Protein phosphatase 2C)	--	--	--	0.87979	1.3181	--
Achn311951	S-adenosylmethionine synthase; contains IPR002133 (S-adenosylmethionine synthetase)	--	--	1.6092	--	1.6138	--
Achn312111	Kinase family protein; contains IPR011009 (Protein kinase-like domain), IPR026840 (Armadillo repeat-containing protein 3 and Serine/threonine-protein kinase CTR1)	--	--	-1.1435	--	--	--
Achn315581	Protein phosphatase, putative; contains IPR001932 (Protein phosphatase 2C (PP2C)-like), IPR015655 (Protein phosphatase 2C)	--	--	--	--	1.1383	--
Achn319531	F-box family protein	--	--	-2.9937	--	--	--
Achn321001	Auxin-induced protein-like protein; contains IPR003676 (Auxin responsive SAUR protein)	--	--	--	--	1.1501	--
Achn321451	Auxin-responsive protein; contains IPR003311 (AUX/IAA protein)	--	--	--	--	--	34.142/0
Achn322231	Serine/threonine protein kinase; contains IPR011009 (Protein kinase-like domain)	--	--	--	--	1.1646	--
Achn322931	Axi 1 (Auxin-independent growth promoter)-like protein; contains IPR019378 (GDP-fucose protein O-fucosyltransferase)	--	--	--	--	1.1711	--
Achn325531	Protein phosphatase 2c, putative; contains IPR001932 (Protein phosphatase 2C (PP2C)-like), IPR015655 (Protein phosphatase 2C)	--	--	--	1.1137	--	--
Achn326501	NPR1; contains IPR020683 (Ankyrin repeat-containing domain), IPR021094 (NPR1/NIM1-like, C-terminal)	--	--	2.1922	--	--	--
Achn327571	Protein phosphatase 2c, putative; contains IPR001932 (Protein phosphatase 2C (PP2C)-like), IPR015655 (Protein phosphatase 2C)	--	--	27.306/0	--	--	--
Achn328751	Cytochrome P450 allene oxide synthase; contains IPR001128 (Cytochrome P450), IPR022816 (Condensin complex subunit 2/barren)	--	--	-6.5146	--	-2.8189	--
Achn328781	Cyclin D3-1; contains IPR013763 (Cyclin-like)	3.1293	1.8357	--	--	3.121	--
Achn332001	F-box family protein; contains IPR001810 (F-box domain, cyclin-like), IPR025886 (Phloem protein 2-like)	--	--	1.1752	--	1.1176	--
Achn332021	Protein kinase-like protein; contains IPR000014 (PAS domain), IPR011009 (Protein kinase-like domain), IPR026839 (Serine/threonine-protein kinase CTR1)	--	--	-2.099	--	--	--
Achn332231	Protein phosphatase 2c, putative; contains IPR001932 (Protein phosphatase 2C (PP2C)-like), IPR015655 (Protein phosphatase 2C)	--	--	1.4937	0.93548	1.4587	--
Achn333181	Indole-3-acetic acid-amido synthetase GH3.6, putative; contains IPR004993 (GH3 auxin-responsive promoter)	--	--	-1.8363	--	--	--
Achn334291	Auxin signaling F-box 2; contains IPR001810 (F-box domain, cyclin-like), IPR006553 (Leucine-rich repeat, cysteine-containing subtype)	--	--	--	--	1.1999	--
Achn334401	Cyclin-dependent protein kinase-like; contains IPR011009 (Protein kinase-like domain)	--	--	1.91	--	--	--
Achn335691	Indole-3-acetic acid-amido synthetase GH3.3, putative; contains IPR004993 (GH3 auxin-responsive promoter)	--	--	1.241	--	--	--
Achn337721	Auxin signaling F-box 2; contains IPR001810 (F-box domain, cyclin-like), IPR006553 (Leucine-rich repeat, cysteine-containing subtype)	--	--	-1.6578	--	--	--
Achn338291	Serine/threonine protein kinase ATR; contains IPR003152 (PIK-related kinase, FATC), IPR011009 (Protein kinase-like domain), IPR011990 (Tetratricopeptide-like helical), IPR014009 (PIK-related kinase), IPR016024 (Armadillo-type fold)	--	--	-1.6861	--	-1.0427	--
Achn339891	Auxin-independent growth promoter protein-like; contains IPR019378 (GDP-fucose protein O-fucosyltransferase)	--	--	-4.1819	--	-2.2969	--
Achn340991	Protein phosphatase 2C; contains IPR001932 (Protein phosphatase 2C (PP2C)-like), IPR015655 (Protein phosphatase 2C)	--	--	2.8354	--	--	--
Achn343591	Cyclin-dependent kinase B2-1; contains IPR004330 (FAR1 DNA binding domain), IPR007527 (Zinc finger, SWIM-type), IPR011009 (Protein kinase-like domain), IPR018289 (MULE transposase domain)	--	--	-2.0382	--	--	--
Achn344691	Auxin response factor, putative; contains IPR010525 (Auxin response factor), IPR015300 (DNA-binding pseudobarrel domain)	--	--	-3.0896	--	-1.5394	--
Achn344791	Auxin-repressed protein; contains IPR008406 (Dormancyauxin associated), IPR009003 (Trypsin-like cysteine/serine peptidase domain)	--	--	-2.5837	--	-1.1991	--
Achn346141	Auxin response factor, putative; contains IPR003311 (AUX/IAA protein), IPR010525 (Auxin response factor), IPR015300 (DNA-binding pseudobarrel domain)	--	--	0/6.463	--	--	--
Achn346391	Pseudo-response regulator 9; contains IPR010402 (CCT domain), IPR011006 (CheY-like superfamily)	--	--	--	--	-1.2296	--
Achn347151	F-box family protein; contains IPR001810 (F-box domain, cyclin-like)	--	2.9972	5.0301	--	3.3611	--
Achn349621	Histidine kinase 3; contains IPR002075 (Nuclear transport factor 2), IPR005467 (Signal transduction histidine kinase, core), IPR006189 (CHASE), IPR011006 (CheY-like superfamily)	--	--	-1.003	-0.90478	--	--
Achn351261	Protein phosphatase 2c, putative; contains IPR001932 (Protein phosphatase 2C (PP2C)-like), IPR015655 (Protein phosphatase 2C)	--	--	--	--	1.7597	--
Achn353021	Response regulator 5; contains IPR011006 (CheY-like superfamily)	--	--	-4.6849	--	--	--
Achn353131	BES1/BZR1-like protein; contains IPR008540 (BZR1, transcriptional repressor)	--	--	1.3088	--	1.534	--
Achn355551	Auxin-induced protein-like protein; contains IPR003676 (Auxin responsive SAUR protein)	--	--	2.3776	--	2.7291	--
Achn357721	Gibberellin receptor GID1, putative; contains IPR013094 (Alpha/beta hydrolase fold-3)	1.4548	2.1471	2.6923	--	2.3571	--
Achn359481	Auxin-responsive protein; contains IPR003311 (AUX/IAA protein)	--	--	54.899/0	--		--
Achn360591	Protein TIFY; contains IPR010399 (Tify), IPR018467 (CO/COL/TOC1, conserved site)	--	--	--	--	2.6602	--
Achn361181	Serine/threonine protein kinase; contains IPR011009 (Protein kinase-like domain)	--	--	1.9603	--	--	--
Achn361971	Putative auxin response factor 6; contains IPR003311 (AUX/IAA protein), IPR010525 (Auxin response factor), IPR015300 (DNA-binding pseudobarrel domain)	--	--	-1.1127	--	--	--
Achn363221	Putative auxin-independent growth promoter; 88924-91907; contains IPR019378 (GDP-fucose protein O-fucosyltransferase)	--	--	4.4195	--	--	--
Achn368141	Protein phosphatase-2c, putative; contains IPR001932 (Protein phosphatase 2C (PP2C)-like), IPR015655 (Protein phosphatase 2C)	--	--	2.081	--	3.2926	--
Achn369881	Serine/threonine protein kinase; contains IPR011009 (Protein kinase-like domain)	--	--	-3.6085	--	--	--
Achn374111	Protein NIM1-INTERACTING 2	--	--	4.9653	--	--	5.3522
Achn377361	Histidine kinase 2; contains IPR005467 (Signal transduction histidine kinase, core), IPR006189 (CHASE), IPR009082 (Signal transduction histidine kinase, homodimeric domain), IPR011006 (CheY-like superfamily)	-1.1025	-1.0735	-3.7557	--	--	--
Achn378521	Auxin-independent growth promoter-like protein; contains IPR019378 (GDP-fucose protein O-fucosyltransferase)	--	--	6.6906	3.4623	4.5802	--
Achn378531	Auxin-independent growth promoter-like protein; contains IPR019378 (GDP-fucose protein O-fucosyltransferase)	--	--	5.5665	3.2912	4.0406	--
Achn379371	Indole-3-acetic acid-amido synthetase GH3.6, putative; contains IPR004993 (GH3 auxin-responsive promoter)	--	--	3.3165	--	--	--
Achn379931	F-box family protein; contains IPR001810 (F-box domain, cyclin-like), IPR017451 (F-box associated interaction domain)	--	--	-1.7243	--	--	--
Achn380051	Response regulator 6; contains IPR011006 (CheY-like superfamily)	--	--	1.8176	-1.0559	--	--
Achn381391	S-adenosylmethionine synthase; contains IPR002133 (S-adenosylmethionine synthetase)	--	--	2.3896	--	1.1862	--
Achn382181	Protein phosphatase 2c, putative; contains IPR001932 (Protein phosphatase 2C (PP2C)-like), IPR015655 (Protein phosphatase 2C)	--	--	1.7079	--	--	--
Achn384361	Two-component response regulator ARR5; contains IPR011006 (CheY-like superfamily)	--	--	1.6966	--	--	--
Achn386961	Alanine--tRNA ligase; contains IPR001932 (Protein phosphatase 2C (PP2C)-like), IPR009000 (Translation elongation/initiation factor/Ribosomal, beta-barrel), IPR015655 (Protein phosphatase 2C), IPR018165 (Alanyl-tRNA synthetase, class IIc, core domain)	--	--	1.1799	--	--	--
Achn387821	Auxin F-box protein 5	--	--	--	--	1.1749	--
Achn391081	Protein phosphatase 2c, putative; contains IPR001932 (Protein phosphatase 2C (PP2C)-like), IPR015655 (Protein phosphatase 2C)	--	--	1.3468	--	--	--
Novel00634	hypothetical protein CICLE_v10032858mg [Citrus clementina]>gi|568858980|ref|XP_006483021.1| PREDICTED: protein TIFY 9-like isoform X3 [Citrus sinensis]>gi|557541041|gb|ESR52085.1| hypothetical protein CICLE_v10032858mg [Citrus clementina]	--	1.9774	5.0659	--	1.3896	2.9372
Novel00813	PREDICTED: cyclin-U4-1 [Jatropha curcas]>gi|643717255|gb|KDP28881.1| hypothetical protein JCGZ_14652 [Jatropha curcas]	--	-2.4932	--	--	--	--
Novel00823	lipoxygenase 2 [Actinidia deliciosa]	--	--	-1.9049	--	--	--
Novel01010	Dormancy/auxin associated family protein, putative [Theobroma cacao]>gi|508780089|gb|EOY27345.1| Dormancy/auxin associated family protein, putative [Theobroma cacao]	--	--	-4.1532	--	--	--
Novel01153	PREDICTED: putative cyclin-D6-1 [Populus euphratica]	--	--	-3.0038	--	--	--
Novel01691	PREDICTED: protein TIFY 8 isoform X3 [Jatropha curcas]	--	--	0/74.410	--	-4.9204	--
Novel02248	PREDICTED: protein phosphatase 2C 37-like [Sesamum indicum]	--	--	--	--	1.3161	--
Novel02251	cyclin-dependent protein kinase, putative [Ricinus communis]>gi|223550141|gb|EEF51628.1| cyclin-dependent protein kinase, putative [Ricinus communis]	--	--	--	--	--	4.7318
Novel02288	PREDICTED: two-component response regulator-like APRR2 [Vitis vinifera]>gi|297742160|emb|CBI33947.3| unnamed protein product [Vitis vinifera]	--	3.4756	2.3507	--	--	--
Novel02836	PREDICTED: cyclin-dependent kinase inhibitor 5 [Nelumbo nucifera]	--	--	2.6491	--	--	--
Novel03005	RNI-like superfamily protein [Theobroma cacao]>gi|508726004|gb|EOY17901.1| RNI-like superfamily protein [Theobroma cacao]	0.84703	--	--	--	1.0281	--
Novel03059	RNI-like superfamily protein [Theobroma cacao]>gi|508726004|gb|EOY17901.1| RNI-like superfamily protein [Theobroma cacao]	--	--	-0.95496	--	--	--
Novel03698	PREDICTED: protein TIFY 9-like [Populus euphratica]	2.6951	--	2.3192	--	2.6288	--
Novel03816	lipoxygenase 2 [Actinidia deliciosa]	--	--	--	--	-1.1732	--
Novel03956	PREDICTED: cyclin-dependent kinase inhibitor 7-like isoform X2 [Vitis vinifera]	--	--	1.3313	--	1.4313	--
Novel04105	PREDICTED: auxin response factor 6 isoform X2 [Jatropha curcas]>gi|643730584|gb|KDP38016.1| hypothetical protein JCGZ_04659 [Jatropha curcas]	--	--	-3.9076	--	--	--
Novel04119	PREDICTED: cyclin-D4-1-like isoform X1 [Jatropha curcas]>gi|643738598|gb|KDP44519.1| hypothetical protein JCGZ_16352 [Jatropha curcas]	--	--	4.7999	--	--	--
Novel04241	PREDICTED: probable protein phosphatase 2C 27 isoform X1 [Vitis vinifera]>gi|731427466|ref|XP_010663992.1| PREDICTED: probable protein phosphatase 2C 27 isoform X1 [Vitis vinifera]>gi|731427468|ref|XP_010663993.1| PREDICTED: probable protein phosphatase 2C 27 isoform X1 [Vitis vinifera]	--	--	--	--	0.98254	--
Novel04298	Auxin transporter-like protein 2 [Gossypium arboreum]	--	--	0/14.865	--	--	--
Novel04329	PREDICTED: probable protein phosphatase 2C 27 [Nicotiana tomentosiformis]	--	--	2.0666	--	--	--
Novel04484	PREDICTED: protein TIFY 5A-like [Nicotiana tomentosiformis]	--	--	--	--	4.3436	--
Novel04947	PREDICTED: protein phosphatase 2C 56-like [Pyrus x bretschneideri]	--	--	-2.5318	--	1.6844	--
Novel05107	PREDICTED: cyclin-dependent kinases regulatory subunit 1-like [Musa acuminata subsp. malaccensis]	--	--	-1.6883	--	--	--
Novel05230	RNI-like superfamily protein [Theobroma cacao]>gi|508726004|gb|EOY17901.1| RNI-like superfamily protein [Theobroma cacao]	--	--	--	--	1.8373	--
Achn387301	Asr2; contains IPR003496 (ABA/WDS induced protein)	--	--	5.9481	--	--	--
Achn387311	Asr2; contains IPR003496 (ABA/WDS induced protein), IPR025558 (Domain of unknown function DUF4283)	--	--	5.5676	--	--	--
Achn387331	Asr2; contains IPR003496 (ABA/WDS induced protein)	--	--	6.7114	--	--	--
Achn387341	ASR2 protein; contains IPR003496 (ABA/WDS induced protein)	--	--	5.3021	--	--	--
Achn387351	Abscisic stress-ripening protein 1; contains IPR003496 (ABA/WDS induced protein)	--	--	11.684/0	--	--	--
Achn233651	ABSCISIC ACID-INSENSITIVE 5-like protein; contains IPR004827 (Basic-leucine zipper domain)	--	--	-2.7708	--	--	--
Achn134981	Abscisic acid insensitive 8 homologue	--	--	1.5437	--	--	--
Achn026271	ABSCISIC ACID-INSENSITIVE 5-like protein; contains IPR004827 (Basic-leucine zipper domain)	--	--	1.8587	--	--	--
Achn006591	Cytochrome P450; contains IPR001128 (Cytochrome P450)	--	--	3.1891	--	--	--
Achn010121	Cytochrome P450 probable ent-kaurenoic acid oxidase; contains IPR001128 (Cytochrome P450), IPR006073 (GTP binding domain), IPR023179 (GTP-binding protein, orthogonal bundle domain), IPR027417 (P-loop containing nucleoside triphosphate hydrolase)	--	--	-2.1839	--	--	--
Achn014811	Cytochrome P450, putative; contains IPR001128 (Cytochrome P450), IPR011009 (Protein kinase-like domain), IPR013320 (Concanavalin A-like lectin/glucanase, subgroup)	--	--	-1.7047	--	--	--
Achn017821	Cytochrome P450, putative; contains IPR001128 (Cytochrome P450)	--	--	4.2411	--	--	--
Achn018501	Cytochrome P450, putative; contains IPR001128 (Cytochrome P450)	--	--	4.6324	--	--	--
Achn018511	Cytochrome P450; contains IPR001128 (Cytochrome P450)	--	--	4.7216	--	--	--
Achn018521	Cytochrome P450; contains IPR001128 (Cytochrome P450)	--	--	5.6146	--	--	--
Achn021501	Cytochrome P450, putative; contains IPR001128 (Cytochrome P450)	--	--	-3.3364	--	--	--
Achn022871	Cytochrome P450 cinnamate 4-hydroxylase; contains IPR001128 (Cytochrome P450)	--	3.5207	3.5291	--	--	--
Achn026031	Cytochrome P450; contains IPR001128 (Cytochrome P450)	--	--	-3.0902	--	--	--
Achn026111	Cytochrome P450 allene oxide synthase; contains IPR001128 (Cytochrome P450)	--	2.32	7.7806	--	2.199	--
Achn026131	Cytochrome P450 allene oxide synthase; contains IPR001128 (Cytochrome P450)	--	--	8.4505	--	2.3593	--
Achn026161	Cytochrome P450 ent-kaurene oxidase; contains IPR001128 (Cytochrome P450)	--	--	-3.1316	--	--	--
Achn026661	Cytochrome P450, putative; contains IPR001128 (Cytochrome P450)	--	--	4.56	--	--	--
Achn028761	Cytochrome P450, putative; contains IPR001128 (Cytochrome P450)	--	--	0/13.8728	--	--	--
Achn028781	Cytochrome P450, putative; contains IPR001128 (Cytochrome P450)	--	--	6.32	--	--	--
Achn038071	Cytochrome P450, putative; contains IPR001128 (Cytochrome P450)	1.5322	2.6955	3.4786	--	--	--
Achn081221	Cytochrome P450; contains IPR001128 (Cytochrome P450)	--	--	7.1334	--	--	5.6913
Achn081601	Cytochrome P450; contains IPR001128 (Cytochrome P450)	--	--	-3.0021	--	--	--
Achn090851	Cytochrome P450, putative; contains IPR001128 (Cytochrome P450)	--	3.8228	7.5207	--	3.9601	4.5506
Achn091061	Cytochrome P450; contains IPR001128 (Cytochrome P450)	--		13.697	--	--	--
Achn091071	Cytochrome P450; contains IPR001128 (Cytochrome P450)	--	3.4392	4.3812	--	--	--
Achn098281	Cytochrome P450, putative; contains IPR001128 (Cytochrome P450)	--	--	1.6539	--	--	6.0525
Achn102411	Cytochrome P450; contains IPR001128 (Cytochrome P450)	--	--	-3.3187	--	--	--
Achn104291	Cytochrome P450; contains IPR001128 (Cytochrome P450)	--	--	-4.9301	--	-2.4311	--
Achn113881	Cytochrome P450, putative; contains IPR001128 (Cytochrome P450)	--	--	-2.6713	--	--	--
Achn113901	Cytochrome P450; contains IPR001128 (Cytochrome P450)	-1.044	--	-3.7373	-2.0022	--	--
Achn115371	Cytochrome P450, putative; contains IPR001128 (Cytochrome P450)	--	--	-3.4957	-1.1873	-2.217	--
Achn118121	Cytochrome P450, putative; contains IPR001128 (Cytochrome P450)	--	--	1.2974	--	--	--
Achn118141	Cytochrome P450, putative; contains IPR001128 (Cytochrome P450)	1.2881	--	5.7523	--	--	--
Achn118161	Cytochrome P450; contains IPR001128 (Cytochrome P450)	--	--	1.1255	--	--	--
Achn118171	Cytochrome P450, putative; contains IPR001128 (Cytochrome P450)	--	--	1.0422	--	--	--
Achn118181	Cytochrome P450, putative; contains IPR001128 (Cytochrome P450)	--	--	-1.212	--	--	--
Achn125921	Cytochrome P450, putative; contains IPR001128 (Cytochrome P450), IPR013083 (Zinc finger, RING/FYVE/PHD-type)	--	--	-2.6489	--	--	--
Achn130041	Cytochrome P450, putative; contains IPR001128 (Cytochrome P450)	--	--	-2.1339	--	-1.4031	--
Achn131491	Putative cytochrome P450 superfamily protein; contains IPR001128 (Cytochrome P450)	--	--	-3.8877	--	--	--
Achn135271	Cytochrome P450, putative; contains IPR001128 (Cytochrome P450)	--	--	-2.4629	--	-2.7016	--
Achn137741	Cytochrome P450, putative; contains IPR001128 (Cytochrome P450)	--	-1.303	-2.7165	--	--	--
Achn138881	Cytochrome P450, putative; contains IPR001128 (Cytochrome P450)	--	--	-4.2894	--	-3.11	--
Achn141341	Cytochrome P450; contains IPR001128 (Cytochrome P450)	--	--	-2.1483	--	-1.6816	--
Achn143751	Cytochrome P450; contains IPR001128 (Cytochrome P450)	3.189	--	5.0973	--	2.6465	--
Achn148311	Cytochrome P450; contains IPR001128 (Cytochrome P450), IPR001810 (F-box domain, cyclin-like)	--	--	-6.4723	--	--	--
Achn158161	Cytochrome P450; contains IPR001128 (Cytochrome P450)	--	34.478/0	34.478/0	--	--	--
Achn159121	Cytochrome P450, putative; contains IPR001128 (Cytochrome P450)	--	--	2.5878	--	--	--
Achn159271	Cytochrome P450, putative; contains IPR001128 (Cytochrome P450)	--	--	-1.5021	--	--	--
Achn179761	Cytochrome P450; contains IPR001128 (Cytochrome P450)	--	3.3364	2.107	--	1.9456	--
Achn182871	Cytochrome P450; contains IPR001128 (Cytochrome P450)	--	--	2.2934	--	2.1708	--
Achn191581	Cytochrome P450, putative; contains IPR001128 (Cytochrome P450)	--	--	2.6488	--	--	--
Achn194551	Cytochrome P450 flavonoid 3',5'-hydroxylase; contains IPR001128 (Cytochrome P450)	--	--	-3.1319	--	-1.4672	--
Achn195701	Cytochrome P450, putative; contains IPR001128 (Cytochrome P450)	--	--	6.833/0	--	--	--
Achn196601	Cytochrome P450, putative; contains IPR001128 (Cytochrome P450)	--	--	-5.1332	--	-4.3115	--
Achn201691	Cytochrome P450, putative; contains IPR001128 (Cytochrome P450)	--	--	-4.7262	--	--	--
Achn201701	Cytochrome P450; contains IPR001128 (Cytochrome P450)	--	--	-4.5496	--	--	--
Achn207361	Cytochrome P450; contains IPR001128 (Cytochrome P450)	--	--	4.0377	--	4.7995	--
Achn208641	Cytochrome P450; contains IPR001128 (Cytochrome P450)	--	--	5.9484	--	--	--
Achn214151	Cytochrome P450 cinnamate 4-hydroxylase; contains IPR001128 (Cytochrome P450)	--	3.2303	5.5642	--	--	--
Achn220901	Cytochrome P450 obtusifoliol 14-alpha-demethylase; contains IPR001128 (Cytochrome P450)	--	--	-2.6668	--	-1.1914	--
Achn223051	Cytochrome P450, putative; contains IPR001128 (Cytochrome P450)	--	2.5099	3.8015	--	2.0733	--
Achn231891	Cytochrome P450, family 710, subfamily A; contains IPR001128 (Cytochrome P450)	1.0575	--	7.097	--	3.9427	--
Achn232251	Cytochrome P450; contains IPR001128 (Cytochrome P450)	--	--	6.318/0	--	--	--
Achn250061	Cytochrome P450; contains IPR001128 (Cytochrome P450)	--	19.570/0	19.57/0	--	--	--
Achn260601	Cytochrome P450, putative; contains IPR001128 (Cytochrome P450)	--		7.7289	--	--	2.6823
Achn267901	Cytochrome P450, putative; contains IPR001128 (Cytochrome P450)	--	-1.6342	3.5321	--	--	--
Achn267921	Cytochrome P450, putative; contains IPR001128 (Cytochrome P450)	--		-4.4584	--	-4.4529	--
Achn267931	Cytochrome P450; contains IPR001128 (Cytochrome P450)	--	1.16	1.7057	--	--	--
Achn269951	Cytochrome P450; contains IPR001128 (Cytochrome P450)	--	--	-8.0046	--	--	--
Achn270471	Cytochrome P450, putative; contains IPR001128 (Cytochrome P450)	--	--	1.6966	--	1.7308	--
Achn280231	Cytochrome P450 allene oxide synthase; contains IPR001128 (Cytochrome P450)	--	--	-4.9292	--	-2.4173	--
Achn280361	Allene oxide synthase protein; contains IPR001128 (Cytochrome P450)	--	--	-1.7242	--	--	--
Achn294861	Cytochrome P450; contains IPR001128 (Cytochrome P450)	--	--	2.2983	--	--	--
Achn306461	Cytochrome P450, putative; contains IPR001128 (Cytochrome P450)	--	--	5.1061	--	--	4.7674
Achn309081	Cytochrome P450; contains IPR001128 (Cytochrome P450), IPR008802 (Rubber elongation factor)	--	--	1.157	--	--	--
Achn313551	Cytochrome P450; contains IPR001128 (Cytochrome P450)	1.9568	3.605	4.3411	--	--	4.074
Achn314741	Cytochrome P450; contains IPR001128 (Cytochrome P450)	2.9747	4.4584	6.429	--	--	--
Achn314751	Cytochrome P450, putative; contains IPR001128 (Cytochrome P450)	1.9724	3.4589	5.5856	--	--	--
Achn315541	Cytochrome P450, putative; contains IPR001128 (Cytochrome P450)	--	--	-6.4657	--	--	--
Achn317591	Cytochrome P450, putative; contains IPR001128 (Cytochrome P450)	--	--	-5.3316	--	--	--
Achn318041	Cytochrome P450; contains IPR001128 (Cytochrome P450)	--	--	-2.2386	--	-1.1856	--
Achn326331	Cytochrome P450; contains IPR001128 (Cytochrome P450), IPR001365 (Adenosine/AMP deaminase domain)	--	--	-1.9556	--		--
Achn328751	Cytochrome P450 allene oxide synthase; contains IPR001128 (Cytochrome P450), IPR022816 (Condensin complex subunit 2/barren)	--	--	-6.5146	--	-2.8189	--
Achn328801	Cytochrome P450, putative; contains IPR001128 (Cytochrome P450), IPR013083 (Zinc finger, RING/FYVE/PHD-type)	--	--	3.7821	--	2.898	--
Achn328811	Cytochrome P450, putative; contains IPR001128 (Cytochrome P450)	--	--	5.8155	1.2351	3.9815	--
Achn329911	Cytochrome P450; contains IPR001128 (Cytochrome P450)	--	2.3244	4.1472	--	--	--
Achn332801	Cytochrome P450, putative; contains IPR001128 (Cytochrome P450)	--	2.5474	4.6082		3.125	3.4765
Achn334781	Cytochrome P450, putative; contains IPR001128 (Cytochrome P450)	--	--	6.328/0	--	--	--
Achn336411	Cytochrome P450; contains IPR001128 (Cytochrome P450)	--	--	5.46	--	--	--
Achn338411	Cytochrome P450, putative; contains IPR001128 (Cytochrome P450)	1.2852	--	1.7035	--	1.2456	--
Achn346411	Cytochrome P450; contains IPR001128 (Cytochrome P450)	--	--	-3.0309	--	--	--
Achn350501	Cytochrome P450, putative; contains IPR001128 (Cytochrome P450)	--	--	-2.6442	--	--	--
Achn357061	Cytochrome P450; contains IPR001128 (Cytochrome P450)	1.042	1.1636	4.2681	--	--	--
Achn358481	Cytochrome P450; contains IPR001128 (Cytochrome P450)	--	-1.2221	-2.142	--	--	--
Achn368931	Cytochrome P450; contains IPR001128 (Cytochrome P450)	--	3.3024	4.5582	--	--	--
Achn379751	Cytochrome P450, putative; contains IPR001128 (Cytochrome P450)	--	--	-5.5691	--	-2.4871	--
Achn379761	Cytochrome P450; contains IPR001128 (Cytochrome P450)	--	--	-1.1085	--	--	--
Achn390491	Cytochrome P450; contains IPR001128 (Cytochrome P450)	--	--	-1.6054	--	--	--
Achn012991	Cytochrome P450; contains IPR001128 (Cytochrome P450)	2.736	5.1048	--	1.4676	--	--
Achn014791	Cytochrome P450, putative; contains IPR001128 (Cytochrome P450)	2.7539	4.5207	--	--	--	--
Achn267911	Cytochrome P450, putative; contains IPR001128 (Cytochrome P450)	-1.0291	--	--	--	-2.3615	--
Achn304031	Cytochrome P450, putative; contains IPR001128 (Cytochrome P450)	2.4061	3.6112	--	--	--	--
Achn338671	Cytochrome P450, putative; contains IPR001128 (Cytochrome P450)	-1.5847	--	--	--	--	--
Achn023471	Cytochrome P450; contains IPR001128 (Cytochrome P450)	--	3.4234	--	--	--	--
Achn050311	Cytochrome P450; contains IPR001128 (Cytochrome P450)	--	1.6839	--	--	--	--
Achn178231	Cytochrome P450, putative; contains IPR001128 (Cytochrome P450)	--	1.4603	--	--	--	--
Achn191591	Cytochrome P450, putative; contains IPR001128 (Cytochrome P450)	--	6.154	--	--	--	--
Achn213111	Cytochrome P450, putative; contains IPR001128 (Cytochrome P450)	--	-1.1326	--	--	--	--
Achn293991	Cytochrome P450, putative; contains IPR001128 (Cytochrome P450)	--	--	--	-1.6646	--	--
Achn113891	Cytochrome P450, putative; contains IPR001128 (Cytochrome P450)	--	--	--	--	-5.9644	--
Achn130031	Cytochrome P450, putative; contains IPR001128 (Cytochrome P450), IPR005349 (Uncharacterised protein family UPF0136, Transmembrane)	--	--	--	--	1.11	--
Achn190501	Cytochrome P450, putative; contains IPR001128 (Cytochrome P450)	--	--	--	--	-3.5179	--
Achn215391	Cytochrome P450, putative; contains IPR001128 (Cytochrome P450), IPR001810 (F-box domain, cyclin-like)	--	--	--	--	-1.4406	--
Achn233691	Cytochrome P450; contains IPR001128 (Cytochrome P450)	--	--	--	--	3.3496	--
Achn234021	Cytochrome P450; contains IPR001128 (Cytochrome P450)	--	--	--	--	2.8852	--
Achn305921	Cytochrome P450; contains IPR001128 (Cytochrome P450)	--	--	--	--	7.171/0	--
Achn314151	Cytochrome P450 cinnamate 4-hydroxylase; contains IPR001128 (Cytochrome P450)	--	--	--	--	-2.7963	--
Achn328371	Cytochrome P450, putative; contains IPR000109 (Proton-dependent oligopeptide transporter family), IPR001128 (Cytochrome P450)	--	--	--	--	-2.0464	--
Achn352851	Cytochrome P450; contains IPR001128 (Cytochrome P450)	--	--	--	--	-1.4696	--
Achn379971	Cytochrome P450, putative; contains IPR001128 (Cytochrome P450)	--	--	--	--	4.4068	--
Achn363961	Cytochrome P450; contains IPR001128 (Cytochrome P450)	--	--	--	--	--	5.8062

## Sheet: cell wall modification
Gene ID	annotations	Log2 (fold change)
		HY1vsHC1	HY3vsHC3	HY6vsHC6	JY1vsJC1	JY3vsJC3	JY6vsJC6
Achn002721	Xyloglucan galactosyltransferase KATAMARI1-like protein; contains IPR004263 (Exostosin-like)	--	--	-5.565	--	-1.4849	--
Achn005361	Cellulose synthase, putative; contains IPR005150 (Cellulose synthase), IPR009038 (GOLD)	--	--	-1.371	--	--	--
Achn007611	Glutathione S-transferase protein; contains IPR010987 (Glutathione S-transferase, C-terminal-like), IPR012336 (Thioredoxin-like fold)	--	--	-1.8191	--	--	--
Achn007991	Dehydroascorbate reductase 1; contains IPR010987 (Glutathione S-transferase, C-terminal-like)	--	--	-1.6531	--	--	--
Achn009121	Xyloglucan endotransglucosylase/hydrolase 7; contains IPR008985 (Concanavalin A-like lectin/glucanases superfamily), IPR016455 (Xyloglucan endotransglucosylase/hydrolase)	--	--	--	--	4.2499	5.502
Achn010221	Xyloglucan endotransglucosylase/hydrolase 14; contains IPR008985 (Concanavalin A-like lectin/glucanases superfamily), IPR016455 (Xyloglucan endotransglucosylase/hydrolase)	1.9678		6.5728	--	3.855	2.5657
Achn010321	Glutathione transferase; contains IPR010987 (Glutathione S-transferase, C-terminal-like), IPR012336 (Thioredoxin-like fold)	1.648	--	3.6071	--	--	2.5714
Achn010991	Pectinesterase/pectinesterase inhibitor; contains IPR006501 (Pectinesterase inhibitor)	--	--	0/10.650	--	--	--
Achn011001	Pectinesterase; contains IPR006501 (Pectinesterase inhibitor), IPR011050 (Pectin lyase fold/virulence factor)	2.1844	3.259	6.5114	--	--	--
Achn013351	Pistil extensin-like protein; contains IPR006041 (Pollen Ole e 1 allergen/extensin)	--	--	3.7786	--	--	--
Achn019211	Xyloglucan galactosyltransferase KATAMARI1-like protein; contains IPR004263 (Exostosin-like)	--	--	-1.6308	--	--	--
Achn019761	Cellulose synthase, putative; contains IPR005150 (Cellulose synthase), IPR013083 (Zinc finger, RING/FYVE/PHD-type)	--	--	5.2871	--	--	--
Achn023381	Xyloglucan endotransglucosylase/hydrolase 10; contains IPR008264 (Beta-glucanase), IPR008985 (Concanavalin A-like lectin/glucanases superfamily), IPR016455 (Xyloglucan endotransglucosylase/hydrolase)	-1.2786	-1.455	-2.8044	--	--	--
Achn024681	Polygalacturonase, putative; contains IPR000743 (Glycoside hydrolase, family 28), IPR011050 (Pectin lyase fold/virulence factor)	--	--	-2.1742	--	--	--
Achn030011	3-ketoacyl-CoA synthase; contains IPR012392 (Very-long-chain 3-ketoacyl-CoA synthase), IPR016039 (Thiolase-like)	--	--	--	2.0909	--	--
Achn031611	Arabinogalactan protein	--	--	1.18	--	--	--
Achn032701	Xyloglucan endotransglucosylase/hydrolase 9; contains IPR008985 (Concanavalin A-like lectin/glucanases superfamily), IPR016455 (Xyloglucan endotransglucosylase/hydrolase)	--	--	12.715/0	--	--	--
Achn039701	Pectate lyase; contains IPR011050 (Pectin lyase fold/virulence factor), IPR018082 (AmbAllergen)	1.6131	--	5.8907	--	--	--
Achn042911	Expansin B protein; contains IPR007117 (Expansin, cellulose-binding-like domain), IPR007822 (Lanthionine synthetase C-like), IPR014733 (Barwin-like endoglucanase)	--	--	-4.6027	--	--	--
Achn045461	Pectinesterase; contains IPR006501 (Pectinesterase inhibitor), IPR011050 (Pectin lyase fold/virulence factor)	--	--	-5.1458	--	--	--
Achn046591	Fasciclin-like arabinogalactan family protein; contains IPR000782 (FAS1 domain)	--	--	9.6113	--	--	--
Achn047031	Pectinesterase; contains IPR006501 (Pectinesterase inhibitor), IPR011050 (Pectin lyase fold/virulence factor)	--	--	0/39.346	--	--	--
Achn051381	Polygalacturonase; contains IPR000743 (Glycoside hydrolase, family 28), IPR011050 (Pectin lyase fold/virulence factor)	--	--	--	--	11.600/0	--
Achn053801	Xyloglucan endotransglucosylase/hydrolase 5; contains IPR008985 (Concanavalin A-like lectin/glucanases superfamily)	--	--	--	1.2343	2.2462	--
Achn057491	Xyloglucan endotransglucosylase/hydrolase 9; contains IPR008985 (Concanavalin A-like lectin/glucanases superfamily), IPR016455 (Xyloglucan endotransglucosylase/hydrolase)	--	--	3.1818	--	--	--
Achn057911	Glycoside hydrolase family 28 protein/polygalacturonase family protein; contains IPR011050 (Pectin lyase fold/virulence factor)	--	--	0/17.622	--	--	--
Achn059371	Universal stress protein; contains IPR006501 (Pectinesterase inhibitor), IPR014729 (Rossmann-like alpha/beta/alpha sandwich fold)	--	--	-1.8769	--	--	--
Achn059951	Glutathione S-transferase; contains IPR010987 (Glutathione S-transferase, C-terminal-like), IPR012336 (Thioredoxin-like fold)	--	--	-4.9261	--	-1.7902	--
Achn061861	Glutathione s-transferase, putative; contains IPR010987 (Glutathione S-transferase, C-terminal-like), IPR012336 (Thioredoxin-like fold)	--	6.1762	8.1415	--	--	--
Achn061881	Glutathione s-transferase, putative; contains IPR010987 (Glutathione S-transferase, C-terminal-like), IPR012336 (Thioredoxin-like fold)	1.8492	3.5707	5.6368	--	--	--
Achn061891	Glutathione s-transferase, putative; contains IPR010987 (Glutathione S-transferase, C-terminal-like), IPR012336 (Thioredoxin-like fold)	--	--	1.159	--	1.2273	--
Achn061901	Glutathione s-transferase, putative; contains IPR010987 (Glutathione S-transferase, C-terminal-like), IPR012336 (Thioredoxin-like fold)	--	--	3.2498	--	--	4.3582
Achn062871	Glycerol-3-phosphate dehydrogenase [NAD(P)+]; contains IPR006168 (Glycerol-3-phosphate dehydrogenase, NAD-dependent), IPR008927 (6-phosphogluconate dehydrogenase, C-terminal-like), IPR010987 (Glutathione S-transferase, C-terminal-like), IPR012340 (Nucleic acid-binding, OB-fold), IPR016040 (NAD(P)-binding domain)	--	--	-1.802	--	-1.1134	--
Achn064441	Pectinesterase; contains IPR006501 (Pectinesterase inhibitor), IPR011050 (Pectin lyase fold/virulence factor)	--	--	4.5101	--	--	--
Achn064451	Pectinesterase; contains IPR011050 (Pectin lyase fold/virulence factor)	1.043	--	4.5557	--	--	--
Achn065151	Pectinesterase; contains IPR006501 (Pectinesterase inhibitor), IPR011050 (Pectin lyase fold/virulence factor)	--	--	3.8482	--	--	6.5562
Achn070171	Fasciclin-like arabinogalactan protein 10; contains IPR000782 (FAS1 domain)	-1.2359	-1.3918	-8.3525	--	-2.3653	--
Achn070241	Xyloglucan endotransglucosylase/hydrolase 10; contains IPR008264 (Beta-glucanase), IPR008985 (Concanavalin A-like lectin/glucanases superfamily)	--	--	-2.8283	--	--	--
Achn070291	Pectate lyase, putative; contains IPR011050 (Pectin lyase fold/virulence factor), IPR018082 (AmbAllergen)	--	--	5.0745	1.6655	4.6283	--
Achn070771	Glutathione transferase, putative; contains IPR010987 (Glutathione S-transferase, C-terminal-like), IPR016639 (Glutathione S-transferase (GST))	--	--	-1.6978	--	-1.5787	--
Achn071411	Fasciclin-like arabinogalactan protein 19; contains IPR000782 (FAS1 domain)	-0.84161	--	-2.5392	--	--	--
Achn073771	Invertase/pectin methylesterase inhibitor family protein; contains IPR006501 (Pectinesterase inhibitor)	--	--	3.6312	--	--	--
Achn074971	Pectin acetylesterase; contains IPR004963 (Pectinacetylesterase)	--	--	-2.776	--	--	--
Achn076341	Pectinesterase; contains IPR011050 (Pectin lyase fold/virulence factor)	--	--	2.5327	--	--	--
Achn079611	Cellulose synthase, putative; contains IPR005150 (Cellulose synthase)	--	--	-6.8351	--	--	--
Achn079621	Cellulose synthase, putative; contains IPR005150 (Cellulose synthase), IPR009038 (GOLD)	--	--	1.2877	--	--	--
Achn083281	Glutathione s-transferase, putative; contains IPR010987 (Glutathione S-transferase, C-terminal-like), IPR012336 (Thioredoxin-like fold)	1.8226	4.0197	5.6295	--	4.9153	--
Achn084201	Cellulose synthase-like protein; contains IPR005150 (Cellulose synthase), IPR013083 (Zinc finger, RING/FYVE/PHD-type)	--	--	3.3252	--	--	--
Achn085591	Xyloglucan-specific endoglucanase inhibitor protein; contains IPR001461 (Peptidase A1), IPR021109 (Aspartic peptidase)	--	1.8575	--	--	--	--
Achn088411	Xyloglucan endotransglucosylase/hydrolase; contains IPR008264 (Beta-glucanase), IPR008985 (Concanavalin A-like lectin/glucanases superfamily), IPR016455 (Xyloglucan endotransglucosylase/hydrolase)	-2.877	--	2.8339	--	1.7574	--
Achn088591	Pectate lyase, putative; contains IPR007524 (Pectate lyase, N-terminal), IPR011050 (Pectin lyase fold/virulence factor), IPR018082 (AmbAllergen)	--	--	--	--	1.4558	--
Achn089491	Putative pectin methylesterase inhibitor; contains IPR006501 (Pectinesterase inhibitor)	--	--	--	--	-2.2558	--
Achn091561	Xyloglucan endotransglucosylase/hydrolase 9; contains IPR008985 (Concanavalin A-like lectin/glucanases superfamily), IPR016455 (Xyloglucan endotransglucosylase/hydrolase)	--	--	2.4158	--	--	--
Achn092951	Expansin-A7; contains IPR007118 (Expansin/Lol pI), IPR016040 (NAD(P)-binding domain)	--	--	-3.5836	--	--	--
Achn093281	Pectinesterase/pectinesterase inhibitor; contains IPR006501 (Pectinesterase inhibitor)	--	--	3.2539	--	--	--
Achn094631	Prostaglandin E synthase; contains IPR010987 (Glutathione S-transferase, C-terminal-like), IPR012336 (Thioredoxin-like fold)	--	--	1.9632	--	--	--
Achn096701	Cellulose synthase-like protein; contains IPR005150 (Cellulose synthase), IPR013083 (Zinc finger, RING/FYVE/PHD-type)	--	--	2.0221	--	1.0738	--
Achn098621	Fasciclin-like arabinogalactan protein 19; contains IPR000782 (FAS1 domain)	-2.16	--	-4.2494	--	--	--
Achn100401	Polygalacturonase, putative; contains IPR000743 (Glycoside hydrolase, family 28), IPR011050 (Pectin lyase fold/virulence factor)	--	--	-2.7288	--	-2.2782	--
Achn100771	Polygalacturonase; contains IPR000743 (Glycoside hydrolase, family 28), IPR011050 (Pectin lyase fold/virulence factor)	--	--	--	--	-4.6309	--
Achn102291	Polyphenol oxidase; contains IPR008922 (Uncharacterised domain, di-copper centre), IPR016213 (Polyphenol oxidase)	--	2.9496	5.9731	--	1.9915	--
Achn102711	Pectinesterase inhibitor; contains IPR006501 (Pectinesterase inhibitor)	3.0524	--	7.5371	--	0.94597	--
Achn102781	Invertase inhibitor; contains IPR006501 (Pectinesterase inhibitor)	--	--	32.323/0	--	--	--
Achn102911	Beta-1,3-glucanase; contains IPR000490 (Glycoside hydrolase, family 17), IPR017853 (Glycoside hydrolase, superfamily)	--	2.6516	2.3213	--	--	--
Achn103301	Beta-1,3-glucanase; contains IPR000490 (Glycoside hydrolase, family 17), IPR017853 (Glycoside hydrolase, superfamily)	2.2895	5.0888	--	--	--	--
Achn104641	Putative extensin	--	--	7.8076	--	3.3139	--
Achn104701	3-ketoacyl-CoA synthase; contains IPR012392 (Very-long-chain 3-ketoacyl-CoA synthase), IPR016039 (Thiolase-like)	--	3.0665	8.5377	--	3.0525	--
Achn105651	Invertase inhibitor; contains IPR006501 (Pectinesterase inhibitor)	--	--	-3.2619	--	-1.7455	--
Achn105781	Xyloglucan endotransglucosylase/hydrolase 14; contains IPR002035 (von Willebrand factor, type A), IPR006896 (Sec23/Sec24, trunk domain), IPR006900 (Sec23/Sec24, helical domain), IPR007123 (Gelsolin domain), IPR008985 (Concanavalin A-like lectin/glucanases superfamily)	--	--	3.3857	--	--	--
Achn105831	Glutathione transferase; contains IPR010987 (Glutathione S-transferase, C-terminal-like), IPR012336 (Thioredoxin-like fold)	--	--	-6.2384	--	--	--
Achn106231	Pectate lyase; contains IPR012334 (Pectin lyase fold)	--	--	2.0173	--	--	--
Achn106461	Xyloglucan-specific endoglucanase inhibitor protein; contains IPR001461 (Peptidase A1), IPR021109 (Aspartic peptidase)	--	2.1876	--	--	--	--
Achn108071	Xyloglucan galactosyltransferase KATAMARI1; contains IPR004263 (Exostosin-like)	--	3.8164	3.9375	--	--	--
Achn108221	Fasciclin-like arabinogalactan protein 9; contains IPR000782 (FAS1 domain)	--	--	-2.4395	--	-1.9631	--
Achn111491	Pectinesterase; contains IPR006501 (Pectinesterase inhibitor), IPR011050 (Pectin lyase fold/virulence factor)	--	--	4.1556	--	--	--
Achn112861	Pectinesterase inhibitor	--	2.9519	--	--	--	--
Achn112921	Endopolygalacturonase; contains IPR000743 (Glycoside hydrolase, family 28), IPR010417 (Embryo-specific 3), IPR011050 (Pectin lyase fold/virulence factor)	--	--	-1.9797	--	--	--
Achn118231	Pectate lyase; contains IPR011050 (Pectin lyase fold/virulence factor), IPR018082 (AmbAllergen)	--	--	0/32.330	-4.0818	--	--
Achn120221	Glutathione S-transferase, N-terminal domain containing protein; contains IPR012336 (Thioredoxin-like fold)	--	--	-1.9025	--	--	--
Achn121491	Alpha-1,2-fucosyltransferase; contains IPR004938 (Xyloglucan fucosyltransferase)	--	--	-3.1154	--	--	--
Achn121611	Pectinesterase; contains IPR006501 (Pectinesterase inhibitor)	--	--	1.6089	--	--	--
Achn125621	Cellulose synthase-like protein	--	--	--	1.0557	1.684	--
Achn126481	Polygalacturonase-inhibitor protein; contains IPR001611 (Leucine-rich repeat), IPR013210 (Leucine-rich repeat-containing N-terminal, type 2), IPR025875 (Leucine rich repeat 4)	--	--	2.9928	--	1.4421	--
Achn126641	3-ketoacyl-CoA synthase; contains IPR016039 (Thiolase-like)	--	--	5.4451	--	3.7421	--
Achn127721	Xyloglucan galactosyltransferase KATAMARI1; contains IPR004263 (Exostosin-like)	--	--	--	--	1.4333	--
Achn128131	Cellulose synthase A; contains IPR005150 (Cellulose synthase), IPR013083 (Zinc finger, RING/FYVE/PHD-type)	--	--	-1.6433	--	--	--
Achn129071	3-ketoacyl-CoA synthase; contains IPR006917 (SOUL haem-binding protein), IPR011256 (Regulatory factor, effector, bacterial), IPR018790 (Protein of unknown function DUF2358)	--	--	-4.1246	--	--	--
Achn130871	Pectin acetylesterase, putative; contains IPR004963 (Pectinacetylesterase), IPR005455 (Profilin)	--	--	2.8584	--	--	--
Achn131931	3-ketoacyl-CoA synthase; contains IPR012392 (Very-long-chain 3-ketoacyl-CoA synthase), IPR016039 (Thiolase-like)	--	--	-1.8424	--	--	--
Achn132471	Glutathione S-transferase theta; contains IPR010987 (Glutathione S-transferase, C-terminal-like), IPR012336 (Thioredoxin-like fold)	--	--	-2.4295	--	--	--
Achn136251	Pectinesterase; contains IPR011050 (Pectin lyase fold/virulence factor)	--	--	-4.0227	--	--	--
Achn136371	Beta-1,3-glucanase; contains IPR000490 (Glycoside hydrolase, family 17), IPR017853 (Glycoside hydrolase, superfamily)	2.2637	3.7904	--	--	--	--
Achn139571	Xyloglucan endotransglucosylase/hydrolase 13; contains IPR008985 (Concanavalin A-like lectin/glucanases superfamily), IPR016455 (Xyloglucan endotransglucosylase/hydrolase)	1.1798	--	--	--	--	--
Achn140171	Glutathione s-transferase, putative; contains IPR010987 (Glutathione S-transferase, C-terminal-like), IPR012336 (Thioredoxin-like fold)	--	3.5619	4.8425	--	--	--
Achn140471	Pectinesterase; contains IPR006501 (Pectinesterase inhibitor), IPR011050 (Pectin lyase fold/virulence factor)	--	2.2586	5.6651	--	--	--
Achn140481	Pectinesterase; contains IPR006501 (Pectinesterase inhibitor), IPR011050 (Pectin lyase fold/virulence factor)	--	2.677	5.8754	--	--	--
Achn141651	Expansin L; contains IPR007118 (Expansin/Lol pI), IPR014733 (Barwin-like endoglucanase)	--	--	5.4276	--	--	--
Achn143001	Putative glutathione S-transferase T3; contains IPR010987 (Glutathione S-transferase, C-terminal-like), IPR012336 (Thioredoxin-like fold)	1.9295	3.504	4.9584	--	--	4.6079
Achn144051	Glutathione S-transferase 1; contains IPR010987 (Glutathione S-transferase, C-terminal-like), IPR012336 (Thioredoxin-like fold)	--	--	2.1656	--	--	2.4748
Achn144061	Glutathione S-transferase 1; contains IPR010987 (Glutathione S-transferase, C-terminal-like), IPR012336 (Thioredoxin-like fold)	--	--	--	--	--	2.537
Achn144091	Glutathione S-transferase 1; contains IPR010987 (Glutathione S-transferase, C-terminal-like), IPR012336 (Thioredoxin-like fold)	--	--	2.4389	--	--	--
Achn144331	Polygalacturonase, putative; contains IPR000743 (Glycoside hydrolase, family 28), IPR011050 (Pectin lyase fold/virulence factor)	--	6.0449	5.3081	--	--	--
Achn144531	Glutathione S-transferase; contains IPR010987 (Glutathione S-transferase, C-terminal-like), IPR012336 (Thioredoxin-like fold)	--	--	-2.4049	--	--	--
Achn145001	Fucosyltransferase 7; contains IPR004938 (Xyloglucan fucosyltransferase)	--	--	--	--	2.4103	--
Achn145011	Alpha-1,2-fucosyltransferase; contains IPR004938 (Xyloglucan fucosyltransferase)	--	--	1.9495	--	2.8745	--
Achn150131	Callose synthase; contains IPR003440 (Glycosyl transferase, family 48), IPR023175 (Vacuolar protein sorting-associate protein Vta1/Callose synthase, N-terminal domain), IPR026899 (1,3-beta-glucan synthase subunit FKS1-like, domain-1), IPR026953 (Callose synthase)	--	--	-3.6516	--	-2.1441	--
Achn151141	Xyloglucan endotransglucosylase/hydrolase 8; contains IPR008264 (Beta-glucanase), IPR008985 (Concanavalin A-like lectin/glucanases superfamily), IPR016455 (Xyloglucan endotransglucosylase/hydrolase)	-2.1486	-1.8169	--	--	--	--
Achn155111	Vacuolar protein sorting-associated protein VTA1-like protein; contains IPR023175 (Vacuolar protein sorting-associate protein Vta1/Callose synthase, N-terminal domain)	--	--	1.1577	--	--	--
Achn156861	Cellulose synthase 1; contains IPR005150 (Cellulose synthase)	--	--	1.8654	--	--	--
Achn157881	Pectin acetylesterase, putative; contains IPR004963 (Pectinacetylesterase)	1.1016	--	--	--	--	--
Achn159771	3-ketoacyl-CoA synthase; contains IPR012392 (Very-long-chain 3-ketoacyl-CoA synthase), IPR016039 (Thiolase-like)	--	--	2.9905	--	--	--
Achn160701	Receptor protein kinase, putative; contains IPR000743 (Glycoside hydrolase, family 28), IPR011009 (Protein kinase-like domain), IPR011050 (Pectin lyase fold/virulence factor), IPR018392 (Peptidoglycan-binding lysin domain)	--	--	4.9209	--	--	--
Achn160841	Glutathione s-transferase, putative; contains IPR010987 (Glutathione S-transferase, C-terminal-like), IPR012336 (Thioredoxin-like fold)	2.2139	--	5.1137	--	--	--
Achn160861	Glutathione s-transferase, putative; contains IPR010987 (Glutathione S-transferase, C-terminal-like), IPR012336 (Thioredoxin-like fold)	--	3.1428	3.2619	--	--	--
Achn160881	Glutathione s-transferase, putative; contains IPR010987 (Glutathione S-transferase, C-terminal-like), IPR012336 (Thioredoxin-like fold)	--	--	3.967	--	--	--
Achn164351	Pectinesterase; contains IPR006501 (Pectinesterase inhibitor), IPR011050 (Pectin lyase fold/virulence factor)	--	--	--	--	--	3.3699
Achn164361	Pectinesterase; contains IPR006501 (Pectinesterase inhibitor), IPR011050 (Pectin lyase fold/virulence factor)	--	--	-2.1853	--	--	--
Achn165841	Cellulose synthase A; contains IPR005150 (Cellulose synthase)	--	--	-5.2048	-0.93612	--	--
Achn167851	Pectinesterase; contains IPR006501 (Pectinesterase inhibitor), IPR011050 (Pectin lyase fold/virulence factor)	--	--	-3.201	--	--	--
Achn172191	Fasciclin-like arabinogalactan protein 9; contains IPR000782 (FAS1 domain)	--	--	-2.4143	--	--	--
Achn172321	3-ketoacyl-CoA synthase; contains IPR012392 (Very-long-chain 3-ketoacyl-CoA synthase), IPR016039 (Thiolase-like)	--	--	-7.0739	--	--	--
Achn173621	Pectinesterase inhibitor; contains IPR006501 (Pectinesterase inhibitor)	--	--	3.0641	--	--	--
Achn173671	Glutathione-S-transferase; contains IPR010987 (Glutathione S-transferase, C-terminal-like), IPR012336 (Thioredoxin-like fold)	--	--	0/10.064	--	-1.9196	--
Achn174421	Elongation factor 1 beta; contains IPR003746 (Protein of unknown function DUF167), IPR010987 (Glutathione S-transferase, C-terminal-like), IPR014717 (Translation elongation factor EF1B/ribosomal protein S6)	--	--	-1.137	--	--	--
Achn175531	Glutathione s-transferase, putative; contains IPR010987 (Glutathione S-transferase, C-terminal-like)	--	--	4.8341	--	--	--
Achn175621	Malignant T cell-amplified sequence 1-A; contains IPR006501 (Pectinesterase inhibitor), IPR015947 (PUA-like domain), IPR016437 (Translation-associated RNA-binding, predicted)	--	--	-2.1957	--	--	--
Achn181071	Xyloglucan endotransglucosylase/hydrolase 3; contains IPR008985 (Concanavalin A-like lectin/glucanases superfamily)	--	9.071/0	--	--	--	--
Achn181971	Pectin acetylesterase, putative; contains IPR004963 (Pectinacetylesterase)	--	--	2.0615	--	2.1532	--
Achn181981	Pectinacetylesterase family protein; contains IPR005455 (Profilin)	--	--	-5.67	--	--	--
Achn183791	Glutathione S-transferase; contains IPR010987 (Glutathione S-transferase, C-terminal-like), IPR012336 (Thioredoxin-like fold)	--	5.7294	--	--	--	--
Achn184161	Pectinesterase; contains IPR006501 (Pectinesterase inhibitor), IPR011050 (Pectin lyase fold/virulence factor)	--	5.2592	6.3406	--	--	--
Achn184351	Cellulose synthase-like protein; contains IPR005150 (Cellulose synthase)	--	--	-6.4628	--	-1.9499	--
Achn184431	Glycoside hydrolase family 28 protein/polygalacturonase family protein; contains IPR011050 (Pectin lyase fold/virulence factor)	--	--	-4.2307	--	-1.5301	--
Achn184441	Polygalacturonase, putative; contains IPR000743 (Glycoside hydrolase, family 28), IPR011050 (Pectin lyase fold/virulence factor)	--	--	-3.9194	--	-1.8205	--
Achn186841	Baculoviral IAP repeat-containing protein; contains IPR001841 (Zinc finger, RING-type), IPR010987 (Glutathione S-transferase, C-terminal-like), IPR012336 (Thioredoxin-like fold)	--	--	2.7536	--	--	--
Achn189161	Polygalacturonase, putative; contains IPR000743 (Glycoside hydrolase, family 28), IPR011050 (Pectin lyase fold/virulence factor)	--	--	-3.9626	--	--	--
Achn193831	Glutathione transferase; contains IPR010987 (Glutathione S-transferase, C-terminal-like), IPR012336 (Thioredoxin-like fold)	1.1357	--	3.7393	--	--	3.7201
Achn195091	Protein kinase, putative; contains IPR000743 (Glycoside hydrolase, family 28), IPR011009 (Protein kinase-like domain), IPR011050 (Pectin lyase fold/virulence factor)	--	--	1.6066	--	--	--
Achn195331	Mitogen-activated protein kinase 4; contains IPR006501 (Pectinesterase inhibitor), IPR011009 (Protein kinase-like domain)	--	--	-1.8382	--	--	--
Achn197611	3-ketoacyl-CoA synthase; contains IPR012392 (Very-long-chain 3-ketoacyl-CoA synthase), IPR016039 (Thiolase-like)	--	--	1.2965	--	--	--
Achn197931	Cellulose synthase-like C1-2, glycosyltransferase family 2 protein	--	3.5479	--	--	--	--
Achn203381	UDP-glucuronic acid decarboxylase; contains IPR001509 (NAD-dependent epimerase/dehydratase), IPR016040 (NAD(P)-binding domain)	--	--	2.5014	--	1.0256	--
Achn203671	Glutathione-S-transferase; contains IPR010987 (Glutathione S-transferase, C-terminal-like)	--	--	-3.4589	--	--	--
Achn205971	Fasciclin-like arabinogalactan protein; contains IPR000782 (FAS1 domain)	--	--	-3.0323	--	--	--
Achn208711	Polygalacturonase QRT3; contains IPR011050 (Pectin lyase fold/virulence factor)	--	42.512/0	3.9728	--	3.5302	--
Achn211681	Phytochrome; contains IPR001294 (Phytochrome), IPR005467 (Signal transduction histidine kinase, core), IPR010987 (Glutathione S-transferase, C-terminal-like)	--	--	-1.6342	--	--	--
Achn213821	Xyloglucan endotransglucosylase/hydrolase 11; contains IPR008264 (Beta-glucanase), IPR008985 (Concanavalin A-like lectin/glucanases superfamily), IPR016455 (Xyloglucan endotransglucosylase/hydrolase)	--	--	--	--	2.9382	--
Achn215421	Elongation factor 1-beta, putative; contains IPR010987 (Glutathione S-transferase, C-terminal-like), IPR014717 (Translation elongation factor EF1B/ribosomal protein S6)	--	--	-1.9357	--	--	--
Achn215521	Pectinesterase/pectinesterase inhibitor; contains IPR006501 (Pectinesterase inhibitor), IPR022790 (Endoglucanase H/Glycosyl hydrolase family 26)	--	--	3.5995	--	3.9623	4.6374
Achn217131	Xyloglucan galactosyltransferase KATAMARI1, putative; contains IPR004263 (Exostosin-like)	--	--	--	--	-3.5772	--
Achn220651	Xyloglucan endotransglucosylase/hydrolase 6; contains IPR008985 (Concanavalin A-like lectin/glucanases superfamily)	--	--	--	--	2.2901	--
Achn223211	Glutathione S-transferase; contains IPR010987 (Glutathione S-transferase, C-terminal-like), IPR012336 (Thioredoxin-like fold)	1.54	--	--	--	--	--
Achn223471	Glutathione s-transferase, putative; contains IPR010987 (Glutathione S-transferase, C-terminal-like)	--	--	2.7426	--	--	--
Achn223481	Glutathione s-transferase, putative; contains IPR010987 (Glutathione S-transferase, C-terminal-like), IPR012336 (Thioredoxin-like fold)	1.5946	3.4649	6.1615	--	--	3.5063
Achn223491	Glutathione s-transferase, putative; contains IPR010987 (Glutathione S-transferase, C-terminal-like)	1.8561	2.0355	3.2952	--	--	--
Achn224431	Dehydroascorbate reductase; contains IPR010987 (Glutathione S-transferase, C-terminal-like), IPR012336 (Thioredoxin-like fold)	--	--	-1.4471	--	--	--
Achn225091	Glutathione s-transferase, putative; contains IPR010987 (Glutathione S-transferase, C-terminal-like), IPR012336 (Thioredoxin-like fold)	1.3841	--	3.836	--	--	--
Achn226051	Cellulose synthase-like protein; contains IPR012349 (FMN-binding split barrel)	--	--	1.1983	--	--	--
Achn231201	Elongation factor 1-gamma; contains IPR001662 (Translation elongation factor EF1B, gamma chain, conserved), IPR010987 (Glutathione S-transferase, C-terminal-like), IPR012336 (Thioredoxin-like fold)	--	--	-5.5677	--	--	--
Achn231381	3-ketoacyl-CoA synthase; contains IPR014710 (RmlC-like jelly roll fold), IPR016039 (Thiolase-like)	1.2727	--	5.8839	--	--	--
Achn234201	Cellulose synthase 3; contains IPR005150 (Cellulose synthase), IPR013083 (Zinc finger, RING/FYVE/PHD-type)	--	--	-3.0443	--	--	--
Achn235861	Cell wall / vacuolar inhibitor of fructosidase 1; contains IPR006501 (Pectinesterase inhibitor)	--	--	6.2215	--	5.6118	--
Achn236671	Polygalacturonase, putative; contains IPR000743 (Glycoside hydrolase, family 28), IPR011050 (Pectin lyase fold/virulence factor)	-1.5143	-1.3875	--	--	--	--
Achn236711	Protein COBRA, putative; contains IPR006918 (Glycosyl-phosphatidyl inositol-anchored, plant)	--	--	3.0516	--	1.7101	--
Achn237511	Xyloglucan endotransglucosylase/hydrolase 13; contains IPR008985 (Concanavalin A-like lectin/glucanases superfamily), IPR016455 (Xyloglucan endotransglucosylase/hydrolase)	--	--	5.9845	--	--	--
Achn239361	Expansin; contains IPR007118 (Expansin/Lol pI), IPR014733 (Barwin-like endoglucanase)	--	--	-1.8023	--	--	--
Achn240201	Pectinesterase; contains IPR006501 (Pectinesterase inhibitor), IPR011050 (Pectin lyase fold/virulence factor)	--	--	-5.4883	--	--	--
Achn243681	Glutathione S-transferase protein; contains IPR010987 (Glutathione S-transferase, C-terminal-like), IPR012336 (Thioredoxin-like fold)	--	--	-1.7182	--	--	--
Achn246311	Polygalacturonase-inhibitor protein; contains IPR003591 (Leucine-rich repeat, typical subtype), IPR013210 (Leucine-rich repeat-containing N-terminal, type 2), IPR025875 (Leucine rich repeat 4)	--	--	--	--	2.3948	2.2383
Achn246321	Polygalacturonase-inhibitor protein; contains IPR001611 (Leucine-rich repeat), IPR013210 (Leucine-rich repeat-containing N-terminal, type 2), IPR025875 (Leucine rich repeat 4)	1.8911	--	--	--	--	--
Achn249481	Cellulose synthase-like C1-1, glycosyltransferase family 2 protein	--	--	--	--	2.714	--
Achn250811	Pectinesterase; contains IPR006501 (Pectinesterase inhibitor), IPR011050 (Pectin lyase fold/virulence factor)	--	--	7.0565	--	--	5.781
Achn251301	Polygalacturonase, putative; contains IPR000743 (Glycoside hydrolase, family 28), IPR011050 (Pectin lyase fold/virulence factor)	--	--	-3.7083	--	1.9355	--
Achn255471	Microsomal glutathione s-transferase, putative; contains IPR001129 (Membrane-associated, eicosanoid/glutathione metabolism (MAPEG) protein), IPR023352 (Membrane associated eicosanoid/glutathione metabolism-like domain)	--	--	1.9454	--	--	--
Achn258901	Histone H2A; contains IPR001611 (Leucine-rich repeat), IPR003591 (Leucine-rich repeat, typical subtype), IPR009072 (Histone-fold), IPR011050 (Pectin lyase fold/virulence factor), IPR025875 (Leucine rich repeat 4)	--	--	2.3517	--	1.3115	--
Achn259181	Putative glutathione S-transferase; contains IPR010987 (Glutathione S-transferase, C-terminal-like), IPR012336 (Thioredoxin-like fold)	--	--	-1.4384	--	--	--
Achn260491	Pectinesterase; contains IPR006501 (Pectinesterase inhibitor), IPR011050 (Pectin lyase fold/virulence factor)	--	--	--	--	--	6.1038
Achn260931	Elongation factor 1 gamma-like protein; contains IPR001662 (Translation elongation factor EF1B, gamma chain, conserved), IPR010987 (Glutathione S-transferase, C-terminal-like), IPR012336 (Thioredoxin-like fold)	--	--	-1.6285	--	--	--
Achn264221	Xyloglucan galactosyltransferase KATAMARI1, putative; contains IPR004263 (Exostosin-like)	--	--	3.2283	--	3.4624	--
Achn269821	Expansin-like protein; contains IPR007118 (Expansin/Lol pI), IPR014733 (Barwin-like endoglucanase)	--	--	62.594/0	--	--	--
Achn272231	Cellulose synthase, putative; contains IPR005150 (Cellulose synthase), IPR013083 (Zinc finger, RING/FYVE/PHD-type)	--	--	3.2243	--	--	--
Achn273161	Fasciclin-like arabinogalactan protein 10; contains IPR000782 (FAS1 domain)	--	--	-2.6739	--	--	--
Achn273811	Cellulose synthase-like protein; contains IPR005150 (Cellulose synthase)	--	2.6484	--	--	--	--
Achn273821	Cellulose synthase-like protein; contains IPR005150 (Cellulose synthase)	--	1.6077	-2.2801	--	--	--
Achn276831	Histone deacetylase; contains IPR000286 (Histone deacetylase superfamily), IPR006501 (Pectinesterase inhibitor), IPR023801 (Histone deacetylase domain)	--	--	-4.1888	--	--	--
Achn277451	Cellulose synthase; contains IPR005150 (Cellulose synthase), IPR013083 (Zinc finger, RING/FYVE/PHD-type)	--	--	--	--	2.2378	2.6923
Achn284221	Pollen allergen Phl p; contains IPR006041 (Pollen Ole e 1 allergen/extensin)	--	--	2.2641	--	1.762	--
Achn284721	Pectinesterase inhibitor; contains IPR006501 (Pectinesterase inhibitor)	--	--	2.1206	--	--	--
Achn285681	UDP-glucuronic acid decarboxylase 3; contains IPR001509 (NAD-dependent epimerase/dehydratase), IPR016040 (NAD(P)-binding domain)	--	--	2.744	--	--	--
Achn286841	Callose synthase 1; contains IPR003440 (Glycosyl transferase, family 48), IPR023175 (Vacuolar protein sorting-associate protein Vta1/Callose synthase, N-terminal domain), IPR026899 (1,3-beta-glucan synthase subunit FKS1-like, domain-1), IPR026953 (Callose synthase)	--	--	-1.3941	--	--	--
Achn286871	Callose synthase; contains IPR023175 (Vacuolar protein sorting-associate protein Vta1/Callose synthase, N-terminal domain), IPR026899 (1,3-beta-glucan synthase subunit FKS1-like, domain-1), IPR026953 (Callose synthase)	--	--	-1.6387	--	--	--
Achn286881	Callose synthase 3; contains IPR003440 (Glycosyl transferase, family 48), IPR026953 (Callose synthase)	--	--	-1.999	--	--	--
Achn290351	Unknown protein; contains IPR006706 (Extensin repeat)	--	--	-4.1669	--	--	--
Achn291611	3-ketoacyl-CoA synthase; contains IPR012392 (Very-long-chain 3-ketoacyl-CoA synthase), IPR016039 (Thiolase-like)		--	1.9694	1.5188	2.7124	2.4671
Achn293521	Pectinesterase; contains IPR011050 (Pectin lyase fold/virulence factor)	--	--	-2.1661	--	--	--
Achn293761	Pollen Ole e 1 allergen and extensin; contains IPR006041 (Pollen Ole e 1 allergen/extensin)	--	--	-3.3508	--	--	--
Achn295291	Pectinesterase; contains IPR006501 (Pectinesterase inhibitor), IPR011050 (Pectin lyase fold/virulence factor)	--	--	--	--	--	73.390/0
Achn296121	Glutathione S-transferase 5; contains IPR010987 (Glutathione S-transferase, C-terminal-like), IPR012336 (Thioredoxin-like fold)	--	--	3.3889	--	--	--
Achn297741	Proteasome subunit beta type; contains IPR001353 (Proteasome, subunit alpha/beta), IPR010987 (Glutathione S-transferase, C-terminal-like)	--	--	-1.0209	--	--	--
Achn299241	Cellulose synthase-like protein	--	--	--	1.1891	3.33	2.2465
Achn300761	Pectinesterase; contains IPR009057 (Homeodomain-like), IPR011050 (Pectin lyase fold/virulence factor)	--	--	-2.5321	--	--	--
Achn306151	Pectinesterase; contains IPR011050 (Pectin lyase fold/virulence factor)	--	--	107.484/0	2.3031	6.4603	--
Achn310371	3-ketoacyl-CoA synthase; contains IPR012392 (Very-long-chain 3-ketoacyl-CoA synthase), IPR016039 (Thiolase-like)	2.9539	--	3.5707	--	5.4184	4.0121
Achn312391	Xyloglucan endotransglucosylase/hydrolase protein 14, putative; contains IPR008985 (Concanavalin A-like lectin/glucanases superfamily), IPR016455 (Xyloglucan endotransglucosylase/hydrolase)	--	--	--	3.7975	--	--
Achn314681	Glutathione S-transferase; contains IPR010987 (Glutathione S-transferase, C-terminal-like), IPR012336 (Thioredoxin-like fold)	1.7913	4.3086	3.8679	--	--	--
Achn314791	Fasciclin-like arabinogalactan protein; contains IPR000782 (FAS1 domain)	--	--	-4.4589	--	--	--
Achn315531	COBRA protein; contains IPR006918 (Glycosyl-phosphatidyl inositol-anchored, plant), IPR017946 (PLC-like phosphodiesterase, TIM beta/alpha-barrel domain)	--	--	-2.3961	--	--	--
Achn317461	Pectinesterase/pectinesterase inhibitor; contains IPR006501 (Pectinesterase inhibitor)	--	--	-3.2028	-1.1782	-1.6326	--
Achn317471	Pectinesterase/pectinesterase inhibitor; contains IPR006501 (Pectinesterase inhibitor)	--	--	-1.6938	--	-2.2666	--
Achn318111	Polygalacturonase-like protein-like; contains IPR000743 (Glycoside hydrolase, family 28), IPR011050 (Pectin lyase fold/virulence factor)	--	--	-3.0558	--	-2.8879	--
Achn318201	Proline-rich protein 1; contains IPR006041 (Pollen Ole e 1 allergen/extensin)	--	--	--	--	--	3.0205
Achn318221	Pollen ole e 1 allergen and extensin family protein; contains IPR006041 (Pollen Ole e 1 allergen/extensin)	--	--	-2.6595	--	--	--
Achn318561	Cellulose synthase-like protein; contains IPR005150 (Cellulose synthase), IPR013083 (Zinc finger, RING/FYVE/PHD-type)	--	--	--	1.1121	1.1721	--
Achn319051	Pectinesterase; contains IPR006501 (Pectinesterase inhibitor), IPR011050 (Pectin lyase fold/virulence factor)	--	--	1.7839	--	--	--
Achn322471	3-ketoacyl-CoA synthase; contains IPR012392 (Very-long-chain 3-ketoacyl-CoA synthase), IPR016039 (Thiolase-like)	--	--	--	--	1.7837	2.0506
Achn326121	Pectate lyase, putative; contains IPR006969 (Stigma-specific protein Stig1), IPR011050 (Pectin lyase fold/virulence factor), IPR018082 (AmbAllergen)	--	--	8.337/0	--	--	--
Achn328671	Glutathione S-transferase	--	--	0/20.867	--	--	--
Achn330311	Pectinesterase; contains IPR006501 (Pectinesterase inhibitor), IPR011050 (Pectin lyase fold/virulence factor)	2.8126	5.4196	--	--	--	--
Achn330321	Pectinesterase; contains IPR006501 (Pectinesterase inhibitor)	--	--	--	--	1.5074	--
Achn330331	Pectinesterase; contains IPR011050 (Pectin lyase fold/virulence factor)	--	--	--	--	1.5679	--
Achn331711	Glutathione transferase; contains IPR010987 (Glutathione S-transferase, C-terminal-like), IPR012336 (Thioredoxin-like fold)	--	--	-1.5612	--	--	--
Achn333951	Xyloglucan endotransglucosylase/hydrolase 8; contains IPR007378 (Tic22-like), IPR008985 (Concanavalin A-like lectin/glucanases superfamily)	-0.84564	--	-3.495	--	--	--
Achn334551	Glutathione transferase; contains IPR010987 (Glutathione S-transferase, C-terminal-like), IPR012336 (Thioredoxin-like fold)	2.598	4.3254	6.1944	--	--	4.1879
Achn334671	Pectate lyase; contains IPR011050 (Pectin lyase fold/virulence factor), IPR018082 (AmbAllergen)	--	--	3.3336	--	--	--
Achn335221	Fasciclin-like arabinogalactan protein 9.2; contains IPR000782 (FAS1 domain)	--	--	--	--	3.3729	--
Achn338401	COBRA protein; contains IPR006918 (Glycosyl-phosphatidyl inositol-anchored, plant)	--	--	-2.7648	--	--	--
Achn343521	Cellulose synthase; contains IPR005150 (Cellulose synthase), IPR013083 (Zinc finger, RING/FYVE/PHD-type)	--	--	-3.8859	-1.6322	-2.2418	-2.4164
Achn346851	Calcium dependent protein kinase 25; contains IPR010987 (Glutathione S-transferase, C-terminal-like), IPR011992 (EF-hand-like domain), IPR014717 (Translation elongation factor EF1B/ribosomal protein S6)	--	--	-1.7997	--	--	--
Achn347661	Callose synthase; contains IPR003440 (Glycosyl transferase, family 48), IPR023175 (Vacuolar protein sorting-associate protein Vta1/Callose synthase, N-terminal domain), IPR026899 (1,3-beta-glucan synthase subunit FKS1-like, domain-1), IPR026953 (Callose synthase)	--	--	-2.1912	--	--	--
Achn347671	Callose synthase; contains IPR003440 (Glycosyl transferase, family 48), IPR026953 (Callose synthase)	--	--	-2.5519	--	--	--
Achn349841	Xyloglucan endotransglucosylase/hydrolase 5; contains IPR008985 (Concanavalin A-like lectin/glucanases superfamily)	--	--	--	3.7741	3.0092	--
Achn349851	Xyloglucan endotransglucosylase/hydrolase 5; contains IPR008985 (Concanavalin A-like lectin/glucanases superfamily)	--	--	--	3.4634	3.3234	--
Achn351281	Glutathione S-transferase; contains IPR010987 (Glutathione S-transferase, C-terminal-like), IPR012336 (Thioredoxin-like fold)	--	--	1.6029	--	--	--
Achn351951	Pectate lyase 2; contains IPR011050 (Pectin lyase fold/virulence factor), IPR018082 (AmbAllergen)	--	--	-3.9229	--	--	--
Achn353361	Tyrosine-rich hydroxyproline-rich glycoprotein; contains IPR006041 (Pollen Ole e 1 allergen/extensin), IPR006706 (Extensin repeat)	--	2.3917	4.6324	--	--	--
Achn354171	Vacuolar protein sorting-associated protein VTA1-like protein; contains IPR023175 (Vacuolar protein sorting-associate protein Vta1/Callose synthase, N-terminal domain)	--	--	1.5603	--	--	--
Achn354571	Kinase, putative; contains IPR006501 (Pectinesterase inhibitor), IPR011009 (Protein kinase-like domain)	--	--	2.041	--	--	--
Achn354581	Pectinesterase/pectinesterase inhibitor; contains IPR006501 (Pectinesterase inhibitor)	1.2442	3.0613	5.0144	--	--	--
Achn354591	Pectinesterase/pectinesterase inhibitor; contains IPR006501 (Pectinesterase inhibitor)	--	1.6579	1.7636	--	--	--
Achn354601	Pectinesterase; contains IPR006501 (Pectinesterase inhibitor), IPR011050 (Pectin lyase fold/virulence factor)	--	--	-1.8102	--	--	--
Achn355851	Glutathione S-transferase 1; contains IPR010987 (Glutathione S-transferase, C-terminal-like), IPR012336 (Thioredoxin-like fold)	--	3.3641	7.759	--	--	--
Achn355861	Glutathione S-transferase 1; contains IPR010987 (Glutathione S-transferase, C-terminal-like), IPR012336 (Thioredoxin-like fold)	--	--	7.7629	--	--	--
Achn355881	Glutathione S-transferase 1; contains IPR010987 (Glutathione S-transferase, C-terminal-like), IPR012336 (Thioredoxin-like fold)	--	--	4.038	--	--	3.6919
Achn358031	UDP-glucuronic acid decarboxylase 2; contains IPR001509 (NAD-dependent epimerase/dehydratase), IPR016040 (NAD(P)-binding domain)	--	--	--	--	1.3666	--
Achn358041	UDP-glucuronic acid decarboxylase 2; contains IPR001509 (NAD-dependent epimerase/dehydratase), IPR016040 (NAD(P)-binding domain)	--	--	--	--	--	2.2258
Achn363731	Xyloglucan galactosyltransferase KATAMARI1, putative; contains IPR004263 (Exostosin-like)	1.0197	--	--		-2.5979	--
Achn364951	Cellulose synthase-like protein; contains IPR005150 (Cellulose synthase)	3.1151	6.2351	2.7361	--	--	--
Achn365951	Glutathione s-transferase, putative; contains IPR010987 (Glutathione S-transferase, C-terminal-like), IPR012336 (Thioredoxin-like fold)	--	--	-2.9969	--	--	--
Achn367241	Citrate synthase; contains IPR000743 (Glycoside hydrolase, family 28), IPR002020 (Citrate synthase-like), IPR011050 (Pectin lyase fold/virulence factor)	--	--	4.4121	--	2.7558	--
Achn367751	Xyloglucan endotransglucosylase/hydrolase 7; contains IPR008264 (Beta-glucanase), IPR008985 (Concanavalin A-like lectin/glucanases superfamily), IPR016455 (Xyloglucan endotransglucosylase/hydrolase)	--	--	0.9404	1.9575	3.6398	3.6113
Achn368441	Enzyme inhibitor, putative; contains IPR006501 (Pectinesterase inhibitor)	--	--	2.5534	--	--	--
Achn375371	Pantothenate kinase, putative; contains IPR000743 (Glycoside hydrolase, family 28), IPR002791 (Domain of unknown function DUF89), IPR011050 (Pectin lyase fold/virulence factor)	--	--	1.1893	--	--	--
Achn376911	Xyloglucan endotransglucosylase/hydrolase 7; contains IPR008264 (Beta-glucanase), IPR008985 (Concanavalin A-like lectin/glucanases superfamily), IPR016455 (Xyloglucan endotransglucosylase/hydrolase)	--	--	1.3133	--	3.8721	3.2573
Achn378751	Cellulose synthase A; contains IPR005150 (Cellulose synthase), IPR013083 (Zinc finger, RING/FYVE/PHD-type)	--	--	-1.3368	--	--	--
Achn379541	Fasciclin-like arabinogalactan protein; contains IPR000782 (FAS1 domain)	--	--	3.6641	--	--	--
Achn380371	Xyloglucan endotransglucosylase/hydrolase protein 2, putative; contains IPR008985 (Concanavalin A-like lectin/glucanases superfamily), IPR016455 (Xyloglucan endotransglucosylase/hydrolase)	--	--	--	--	7.0665	6.8642
Achn381701	Pectinesterase; contains IPR006501 (Pectinesterase inhibitor), IPR011050 (Pectin lyase fold/virulence factor)	--	--	-2.4795	--	1.6738	--
Achn382301	Expansin-like protein; contains IPR007117 (Expansin, cellulose-binding-like domain)	--	--	--	--	--	3.1082
Achn386421	Protein COBRA, putative; contains IPR006918 (Glycosyl-phosphatidyl inositol-anchored, plant), IPR008598 (Drought induced 19/ RING finger protein 114)	--	--	3.1344	1.5458	2.1267	2.5319
Achn386831	Pectinesterase; contains IPR006501 (Pectinesterase inhibitor), IPR011050 (Pectin lyase fold/virulence factor)	--	--	20.064/0	--	--	--
Achn387371	Cellulose synthase; contains IPR005150 (Cellulose synthase), IPR013083 (Zinc finger, RING/FYVE/PHD-type)	-1.3552	-1.3763	--	--	--	--
Novel00171	xyloglucan endotransglucosylase/hydrolase 7 [Actinidia deliciosa]	--	--	1.3674	1.8303	3.7172	2.9266
Novel00237	Glutathione S-transferase family protein isoform 2 [Theobroma cacao]>gi|508774063|gb|EOY21319.1| Glutathione S-transferase family protein isoform 2 [Theobroma cacao]	--	--	1.466	--	--	--
Novel00695	PREDICTED: expansin-like B1 [Populus euphratica]	--	--	9.690/0	--	--	--
Novel00759	expansin precursor [Vasconcellea cundinamarcensis]		--	--	--	2.4481	--
Novel00931	PREDICTED: expansin-A1 isoform X1 [Nelumbo nucifera]	--	87.288/0	--	--	--	4.3833
Novel01448	expansin [Breonia chinensis]>gi|351630261|gb|AEQ55285.1| expansin [Breonia chinensis]	3.7417	--	10.954	--	1.7562	--
Novel02090	PREDICTED: pollen-specific leucine-rich repeat extensin-like protein 3 [Nicotiana sylvestris]	--	--	1.1687	--	1.4426	--
Novel02286	PREDICTED: expansin-like B1 [Vitis vinifera]		--	4.5686	--	--	--
Novel02356	PREDICTED: expansin-A8 [Jatropha curcas]>gi|643704802|gb|KDP21654.1| hypothetical protein JCGZ_03325 [Jatropha curcas]	2.1585	--	6.3408	--	--	--
Novel02375	Expansin-related protein 1 precursor [Populus trichocarpa]>gi|550342689|gb|ERP63359.1| Expansin-related protein 1 precursor [Populus trichocarpa]	--	--	163.902/0	--	--	--
Novel02618	Alpha-expansin 4 precursor, putative [Ricinus communis]>gi|223527109|gb|EEF29289.1| Alpha-expansin 4 precursor, putative [Ricinus communis]	3.8533	--	--	--	3.0451	--
Novel02751	PREDICTED: probable xyloglucan glycosyltransferase 6 [Nicotiana sylvestris]	--	--	-2.7497	--	--	--
Novel02894	expansin 4 family protein [Populus trichocarpa]>gi|222852073|gb|EEE89620.1| expansin 4 family protein [Populus trichocarpa]	--	--	--	-0.97003	-2.265	--
Novel03003	expansin [Breonia chinensis]>gi|351630261|gb|AEQ55285.1| expansin [Breonia chinensis]	--	3.2904	10.727	--	--	--
Novel03671	putative callose synthase [Nicotiana alata]	--	--	-1.5546	--	-1.7965	--
Novel03814	PREDICTED: polyphenol oxidase, chloroplastic-like [Glycine max]	--	--	-4.4413	--	--	--
Novel04461	PREDICTED: expansin-A10 [Vitis vinifera]>gi|731419608|ref|XP_010661077.1| PREDICTED: expansin-A10 [Vitis vinifera]>gi|147864216|emb|CAN78812.1| hypothetical protein VITISV_012111 [Vitis vinifera]>gi|296082937|emb|CBI22238.3| unnamed protein product [Vitis vinifera]	--	--	-4.6098	--	--	--
Novel05044	Alpha-expansin 4 precursor, putative [Ricinus communis]>gi|223527109|gb|EEF29289.1| Alpha-expansin 4 precursor, putative [Ricinus communis]	2.9671	--	6.0845	--	1.604	--
Novel05155	PREDICTED: glutathione S-transferase DHAR2-like [Nelumbo nucifera]	--	--	6.0592	--	--	--
Novel05351	PREDICTED: extensin isoform X1 [Vitis vinifera]	--	--	2.5187	1.9194	2.1323	3.4567
Novel05389	xyloglucan endotransglucosylase/hydrolase 3 [Actinidia eriantha]	--	--	-5.3255	--	--	--
Achn032981	GDSL esterase/lipase; contains IPR001087 (Lipase, GDSL)	--	--	5.5255	--	--	--
Achn046341	GDSL esterase/lipase; contains IPR001087 (Lipase, GDSL)	--	--	-2.2268	--	--	--
Achn061611	GDSL esterase/lipase; contains IPR001087 (Lipase, GDSL)	--	--	4.3934	--	--	--
Achn061621	GDSL esterase/lipase; contains IPR001087 (Lipase, GDSL)	--	--	9.9207	--	--	--
Achn061631	GDSL esterase/lipase; contains IPR001087 (Lipase, GDSL)	--	--	4.352	--	--	--
Achn061641	GDSL esterase/lipase; contains IPR001087 (Lipase, GDSL)	--	--	4.399	--	--	--
Achn061651	GDSL esterase/lipase; contains IPR001087 (Lipase, GDSL)	--	--	4.6154	--	--	--
Achn088921	GDSL esterase/lipase; contains IPR001087 (Lipase, GDSL)	--	--	-5.3213	--	-1.0305	--
Achn088931	GDSL esterase/lipase; contains IPR001087 (Lipase, GDSL)	--	--	-3.8271	--	--	--
Achn090321	GDSL esterase/lipase; contains IPR001087 (Lipase, GDSL)	--	-3.4162	--	--	--	--
Achn092441	GDSL esterase/lipase; contains IPR013831 (SGNH hydrolase-type esterase domain)	--	--	-2.9854	--	-1.3209	--
Achn092451	GDSL esterase/lipase; contains IPR001087 (Lipase, GDSL)	--	--	-3.4484	--	-1.4276	--
Achn094691	GDSL esterase/lipase; contains IPR001087 (Lipase, GDSL)	--	--	1.6994	--	--	--
Achn098531	GDSL esterase/lipase; contains IPR001087 (Lipase, GDSL), IPR011009 (Protein kinase-like domain)	--	--	-2.5863	--	--	--
Achn099291	GDSL esterase/lipase; contains IPR001087 (Lipase, GDSL)	--	1.4371	--	--	--	--
Achn120141	GDSL esterase/lipase; contains IPR001087 (Lipase, GDSL)	--	--	-4.6859	--	-1.9111	--
Achn152021	GDSL esterase/lipase; contains IPR001087 (Lipase, GDSL)	--	--	-4.3485	--	--	--
Achn154971	GDSL esterase/lipase; contains IPR001087 (Lipase, GDSL)	--	--	0/19.521	--	--	--
Achn164431	GDSL esterase/lipase; contains IPR001087 (Lipase, GDSL)	--	--	--	--	1.8194	--
Achn202111	Isoamyl acetate-hydrolyzing esterase, putative; contains IPR001087 (Lipase, GDSL)	--	--	-1.6051	--	--	--
Achn216321	GDSL esterase/lipase; contains IPR001087 (Lipase, GDSL)	--	--	4.6948	--	--	--
Achn223691	GDSL esterase/lipase; contains IPR001087 (Lipase, GDSL)	--	--	-1.9206	--	--	--
Achn245531	GDSL esterase/lipase; contains IPR001087 (Lipase, GDSL)	--	--	-5.6051	--	--	--
Achn330421	GDSL esterase/lipase; contains IPR001087 (Lipase, GDSL)	--	--	-3.8229	--	-1.4652	--
Achn345591	GDSL esterase/lipase; contains IPR001087 (Lipase, GDSL)	--	--	-3.1571	--	--	--
Achn372731	GDSL esterase/lipase; contains IPR001087 (Lipase, GDSL)	--	--	2.186	2.1303	--	2.3982
Achn372801	GDSL esterase/lipase; contains IPR001087 (Lipase, GDSL)	--	--	1.5565	2.7417	2.9538	2.9466
Achn375781	GDSL esterase/lipase; contains IPR001087 (Lipase, GDSL)	63.825/0	--	8.3062	--	3.8211	--
Achn386531	GDSL esterase/lipase; contains IPR001087 (Lipase, GDSL), IPR010255 (Haem peroxidase)	--	--	-1.5699	--	--	--
Achn390151	GDSL esterase/lipase; contains IPR001087 (Lipase, GDSL), IPR010433 (Plant specific eukaryotic initiation factor 4B)	--	--	--	--	1.2345	--
