# Supplementary material for: Transcriptome analysis of Actinidia chinensis in response to Botryosphaeria dothidea infection
Source: PLoS One. 2020 Jan 8;15(1):e0227303. doi: 10.1371/journal.pone.0227303 (PMC6948751; doi:10.1371/journal.pone.0227303)
Supplement: S7 Table — (TXT) [file pone.0227303.s011.txt]

>Achn251121（ protein phosphatase 2C 49 ）ATGGGGGTCATCAATGGCCGCAATGGTCAAGGCAGGGTTGGTGCCGATTGTAGTGGGAAATTTCGGTCGGAAGGCGTCGAAGCATTCACGTGTGGACCAAGCGACGCGCTGCTGCATGGAGATGAGTGTTGGATCAAACCTCTCAAATCCTATGGCCGTGGAAACGCACACCGATTGTGTATTTTGGATGATCTGAAGATGGTAGCTGAAGTAGAGGTCGTGGTTCAACAGAGCGTCCCGATCTTGGACGTTCAGTTCCGATGCAGTAATCTTCAGGAGGTTTCGATCGCATCTCCGCTCTCGCCTCCTCGTTGTGAACCGATTTGTGCCGCCGATTCCGTCTGCACCGACTTGTCGCGCTCCCAAACCGACATAAGATCGCCCGAGACAACTCTCGAGGCTGCTGTACTGCAATTTGTTCCTAGCATTCGTTCTGGTAGCTTTGCAGACATTGGACCCCGGAGGTACATGGAAGATGAACATATAAGAATAGATGATTTGTCTGCACACTTGGGGTCGCCTTTTGTGTTTCCTATGCCAAATGCCTTCTATGGGTTATTTGATGGTCATGGAGGACCTGAAGCTGCAGCATATGTTAGAAAAAATTTAATCAGATTTTTTTTTGAAGATGCCATATTTCCTCAAACGTCCAAAGTTGATGATGGCTTCCTAGTTGAGGTTCAGAACTCTCTCCGGAAAGCATTTCTTTCAGCTGACCTTGCTTTGGCAGATGACTCTAGTGTCAGCAGTTCTTCTGGGACAACGGCATTGACAGCTTTAATACTGGGAAGGCTTCTGATGGTGGCCAATGCAGGGGACTGTCGAGCAGTTCTTTGCAGGAAAGGCGAGGCGATTGATATGTCTCATGACCACAGACCGACTTACGCATCAGAACGAAGGCGTGTTGAAGAATTGGGTGCGTTTATTGATGACGGTTATCTCAATGGCGTTCTATCTGTAACCCGAGCTTTGGGGGACTGGGACATGAAATTACCTCGAGGCTCGGCCTCGCCTCTCATTGCAGACCCAGAATTTCAGCAGGTAGTCCTCACCGAGGACGATGAGTTCCTCATCATCGGGTGTGATGGAATTTGGGATGTGATGTCAAGCCAGCATGCAGTTAGCCTTGTGCGCCGTGGGTTGCGGCGACACGATGATCCAGAGCGATGCGCGAGGGACCTTGTCATGGAGGCCTTGCGTCTCAACACATTTGACAATCTCACTGTTATGGTTGTTTGTTTCTCTCCCCTTGATCACAGAGAAGCATCCCCTCCACGACGGAGATTGAGATGCTGCAGCCTGTCAGCAGAGGCCCTGAGCAGCTTGAAGAACTTATTATTGGATGGCAGTGGTAATCACTGA
>Achn104901（protein phosphatase 2C 63）ATGGAGCAAGGGGGATTATCAGAAGATGTACTAAAGAACGCATTTAGTGCCACTGAGGAGGATTTCTTAAATTTGGTGAAGAAATCATTGCCAGTTCAGCCAAAAATTGCGTCAGTTGGGTCATGCTGTCTTGTTGGTGCGATTTCACGTGATGTACTCTATGTGGCGAATCTTGGAGACTCGAGGGCAGTTCTTGGCCGGAGAGGTTTTGAGGAGAAGAAACGTAAAGTGATCGCAGAACGTTTGTCCACAGACCACAATGTTGCGTCCGAGGAGGTGAGAAAAGAAGTTGAGGCACTTCATCCTGATGATTCAGATGTTGTGGTCTATTGCCATGGAGTTTGGAGAATTAAGGGCATTATTCAGGTGTCAAGATCTATCGGAGATGTCTATTTGAAGAAACCCGAGTTTTTCAGAGACCCAATTTTTCTTCAGTTTGGAAACCCTTTTCCATTGAGACGACCTCTACTAACTGCTGAACCCTCCATTATTAAGAGAAATCTTAAGCCTGAAGACTTATTCTTGATATTTGCTTCAGATGGCCTCTGGGAACAGTTGAGCGATGAAGCAGCCGTTGAGATTGTATACAAAAACCCAAGAGCTGGAATAGCCAAGCGACTGGTGGGGGCTGCCCTTCAAGAGGCTGCAAAGAAGAGGGAGATGAGATACAAGGACATAAAGAAAATCGAAAAGGGGATTAGGCGTCATTTCCACGATGATATCACCGTGATTGTGGTATATCTTGATCATCAAAAAGGCACCACAAGTGGTAATAGATTCAAGCGCAGTGCCGTTGGCTGCACAACTGCCCCTGTCGACATCTTCACTAATGCAGATGTAGCCATGGAGGAACTACAATAG
>Achn040411（Axi 1 (Auxin-independent growth promoter)-like protein）
ATGTCAAGCGGTGGCGGCACCACCACCACCTCCTCCAGCCCCGCGCAGACCGCCCATCGCCGCCGCGTCGCGGACTTCGTGGACTCGGAGAAGGGTCTAGACTGCTACATCCTCAACACGATCGCCGGCTCGGCCTCCGACGGCGGTGAATTCGACGACGACCACCACCGGTCGCCGTTGATCCGGTTCTTGCCGCTGCTCCGGAAGAACGGCCCGTGCGTGTCGGAGTGGGTCTTGAGGGCCTGTTTGGTCTCGGGCCCGAACGTGGGCCGGGCCATATTCGCGTCCCTGATGTTGATGGTGGTGGTGTCGGTGTTCCTGAAGGTTTCGTTCATGGTGAGCGGCAATGTAGAAAGAGAGGGTGTGGGGAGGAGAGAGAATGGGCGGTTTACTGTTCACACTTTTAGCGACGATTCGGTTGTGGCCCTGAGGGTTGTGTCAGACGTCATGCCCAAACGGTTATTGGACGAGTACCCAATATGCGATATGGTAGCTGTAGCAAAGATTATGAATGCCACATTGGTTCTTCCCTCTCTTGACCACGATTCCTTTTGGACCGATCCAAGTGATTTCAAGGATATTTTTGATTGGAAGCACTTCATTGAAGTTCTAAAAGACGATATTGACATTGTCGAATATTTACCACCGAGCCACGCTAATATCAAGCCTCTTCTGAAGGCCCCCATTTCTTGGTCCAAGGCTAGTTACTATAAGGGGGAGATGGTTAAGTTGTTGAAACAGCATAAGGTGATCAAGTTTACCCATACCGATTCGCGGCTTGCCAATAATGGCCTTGCGAGCTCTATACAAAGGCTCAGGTGTCGTGCCAATTACAAGGCCCTCCTGTACACGAAAGAGATCGAGGAGCTTGGGCAGAGACTTGTTGATAGACTTAGGAATGATAACGAGCAATTCATTGCCCTCCATTTAAGATATGAGAAAGATATGCTTGCGTTCACCGGCTGTAGCCACAATCTGACTGCAGCAGAGGCCGAGGAGCTTCGTGTTATGAGATATGACGTCAAGCATTGGAAAGAGAAGGAGATAGATGGTAAAGAAAGGCGAATCCAAGGGGGGTGCCCGATGTCACCTAGGGAGGCAGCCCTGTTCCTCAAGGCCATGGGGTACCCGTCCAGTACAATAATATACATCGTTGCGGGGGAAATCTATGGTGGTAACAGCATGGACGCGTTCCGGTCCGAGTTCCCGAACGTTTTCTCCCACTCCACTCTCGCAACTGCAAATGAGTTGGCGCCCTTCAAGCAGTATCAGAATCGTCTAGCGGCTTTGGATTATATTGTCGCGCTAGAGAGCGATGTTTTTGTTTACACGTACGATGGGAATATGGCAAAGGCAGTGCAAGGGCATAGGAGGTTTGAAGGGTTCCGAAAGACTATAAACCCGGACAGAGAAAATTTTGTTAGATTGATTGATCATTTGGATGCGGGCGCTATGTCTTGGGAAAAATTCTCTTCTGAGGTCAAGAATTTGCACTCGGATAGGCTCGGATCTCCATATCTTAGATTGCAAGGAGAATCACCGAGGCTAGAGGAGAATTTTTACGCAAACCCTTTTCCCGGTTGCGTTTGCAATAGATCTCTGGAAGAAATCAGCAACCTGGGACTTGACCGTAGACCGAATACAAGATCTGCTTCACAAAGATAG
>Achn012851（Calcium-transporting ATPase 1）
ATGGGCCAATCTGTGGTCAGCGTGTCTGAGTCATCTTCCCCGCGTACCAAACGCGTTCAATTTAACTTGATAGTATTTTCCCACCAGAAGGACACAACTTCTTTCCACGATGTTTCTTCGACGAATTTAACTAGAAATTTTATTAAACTTTCTCGTTCTTTCGGCTGCCTTTCGTGGACCGGCTTCTCGGAGAAGTTGAGAGTTGCAGTTTTAGTTTCGAAAGCCGCATTTCAGTTCATCCAAGCAGGTGCGCAAAGTGATGACTATATTGTCCCTGAGGAAGTTAAAGCTGCCGGTTTTTCCATTTGTGCCGATGAATTGGAATCCCTTGTTGAAGGCCATGATCTAAAAAAGTTGAAATATCATGGTGGTGTAGCTAGTATTGCAGACAAACTCTCCACATGCACAAACGCTGGTCTCAACACGGAAAACAAGCATACGTTGGTCAAGCACTTGCGAACCACATTTGATGAAGTTGTTGCAGTGACTGGCGATGGAACAAATGATGCCCCAGCACTTCACGAAGCAGATATTGGACTTGCAATGGGTATAGCTGGAACTGAGGTATTTAATGAAATAAGCTCCAGAGACATGGAGAAAATAGATGTTTTCAAAGGCATACTGGACAACTATGTTTTCGTGGCCGTTCTCAGTTGCACCGTCTTTTTCCAGGTCATTATCATTGAATACCTGGGTGCATTTGCCAATACAACACCCCTCACCTTTGCACAATGGTTCGTTAGCATATTTATCGGGTTCTTAGGCATGCCAATTGCAGCGGGCTTAAAGATGATCCCGGTCCACACATGA
>Achn386421（Protein COBRA）
ATGACCCCCACTCTCTTCATCGTCCCCTTTCTCCTCTCTCTCCTCTCTTCTCTCTCTCTAACCCACGCTCAGTCCATCGCCCCGTCGCCCGCCGCCGACGCCTGCAACGGAATATTCCTCTCCTACGCCTACACCAGAGGGGCACAGCTGCCTCCGACACTGAAATCCACCCCGACCCGACAACCCTACAGGTTCGAATCCACTGTTACTATACTCAACAATGGACTTGACCCGCTCAAGTCGTGGAAGGTCTGGGTCGGTTTTACCCACGAAGAGTACTTGGTCTCCGCCTCGAACGCCATTCTCGCCGACGGAACTAGCCTACCGGCGGGTGTCGGAAACGGCACCGTTTTCGCTGGTTACCCCAGCACGGATCTGGAGACCGCCATCGAGACTGCAGGCGACTTGACCCAGATGTCGACCCGAATCGATCTGGTGGGGACCCAGTTCGGAGTCGGGTCGCCCAATATTCCCATGCCTGCGAACATCTCTCTGGCAAATGATGGCTTTGTTTGCCCTAAACCCACTTTGCAAGGGACGACTGAAATGCAAGTGTGCTGTATCAAAAACCCAAATTTTAAAACAAACATCACCTCAGACGACGGATTTCTGCCCCTCCAAAATGGTGATCTTACAATAATGTATGATGTGATCAGAACATACGACTCAAATTACTGGGCTCAGGTCACAATCGCAAACCATAATCCCCTTGGCCGCCTTGACAATTGGAAACTAAGTTGGGACTGGATGAGAGATGAGTTCATTTACACCATGAAAGGGGCTTATCCCGATGTTCTTGATGCATCAGACTGCATTTATGGCGACCAAGGCAAATTCTACAAGGAATTGGACTTCGCCAACGTATTGAATTGTCAAAGGAGGCCAATCTTAGTTGACCTTCCACTGGAAAGGACCAATGACACAACCCTTGGAATGATACCCTTTTGTTGCCGAAATGGCACGATCTTGCCACCATCGATGGACCCCAGCAAATCAACTTCAGTTTTCCAGATTAATGTTTTCAAAATGCCGCCGGATCTCAACCGTTCACAGCTGACACCACCACAGAACTGGAAGATCAACGGCACACTCAACCCGGATTATCAATGTGGACCTCCAATACGGGCACGCTATGTAGTTCAAGCTCGATTTGCAGATCGAGAAGACATTGATGGAGAAGATGAGTTGCTGCCGGAGCTCTTGTGCCTTTTTTGTGCAGAGGATTTTGATGTTGTCGGACTTTGTTGTCATATCGATGAAGAGCATGCGATTGAAGCGAAGAATGAGGCAATGATTGAGAGAAAAACAAAACATTAA
>Achn372801（GDSL esterase/lipase）
ATGGCTTCCACCACCACCCCCGTTACTCTTTTCTTTGTAGTCACCCTCTTATCATCTCTCTTCGTTCCGTCGACCACTCAAGTGATCAAGGGCTGTCCCTTTAACTCCATATACATCTTCGGCGACACTTCACTCATGGCCGACCAACTCGCTTCCGTTTTCCACATCCCCTCGCCCAACAATCCCTACACAAAGGCCACCGGAGCCACCTTTGCAACCGCCGGAGCCACCGTCATGCCCATCCCCTTCTTCGTAGAGAGAGGTATTCAACCGCCTCCTTCCTACAATTCCCTAGACACACAGATCAAATCGTTCACCCAACTTCTCAACACGGTTTGTGGTTCTCCCAACGAGTGCGCGAAAAAGCTTCGAAGGACTCTTTTGTTTGTGGATCAGATCGGAACTAACGAGTACAAGTACGCGTTTTTGCAAGGCAAATCCATAAAGGAGGTCTCCAGTTATGTCCCACAAATTGCGGAGGCTATTAAGAATACGATCAGGACTTTAATCAAAGCCGGAACGACTCATCTGATCGTCCCCGGGAGCCCACCAATGGGTTGTTTTCCTGGTTACCTAACAATTTTCCGAAGCAAAGACCCAATGCACTATGATGTTAACAAGTGTCACATAGGGCTCAACACGTTCACGAGGCTCCACAACGATCATCTGAGGCAAGCGCTGGTGGAGCTGAGGATGGAATTCCCTGGGGTTGAGATCGTGTATGGCGACTACTACAATGCTTTTATGGCCATTCTTAGGAATCATGATATTTTGGGATTCAAAAAAGGGTCACTGATGAAGGCTTGCTGTGGATTTGGGGGTCCCTACAATTTTCATCCTGAGAAGATGTGCGGAGATGGAGGGGTTAGGGTCTGCTCGGATCCTACCAAGTACGTGCATTGGGATGGGTTTCATCTTACGGAGGAGGCGACAAAGAACGTCGTTGAAGCGTTTGTGGCTGGGAAAGGTTTTGTGTATCCAGAGTTTAAGTTTCCAGAGGTCATGCATTGCATAATGTAG
>Achn315051（Mitogen activated protein kinase）
ATGGCCGACGTCAATTCGGCCGATTTCCCGGCGGTTGCGGTTCACGGAGGACAGTTCATTCAATACAACATCTTCGGCAATCTGTTTGAGATAACGACCAAATACCGGGCGCCAATCATGCCTATTGGCCGCGGTGCTTATGGAATTGTCTGCTCTGTGATGAATTCGGAGACCAACGAGATGGTGGCAATCAAGAAGATCGCTAATGCTTTCGACAACTACATGGATGCGAAGCGTACGCTGAGGGAGATCAAGCTTCTTCGCCATTTGGATCATGAAAATGTCATTACCATAAAAGATGTAGTTCCTCCCCCATTGCGGAGAGAATTTTCCGATGTCTACATTGCCACGGAACTCATGGACACCGATCTTCACCAGATAATTAGGTCTAATCAAGGTTTATCAGAGGAACACTGTCAGTATTTCTTATACCAAATCCTCAGAGGACTGAAATACATACACTCTGCAAATGTCATCCATAGAGATCTGAAACCCAGCAATCTCTTGTTAAATGCGAATTGTGATCTGAAGATCTGA
>Achn327381（Calmodulin-like protein 1）
ATGAAGCTCATAATCAAGATCAACCCAAAACACCTCTTCCGGTCCAAGAAATCCCGATCCGTGGCAAGATCAGACCCGCTCTCCTTCTCCGGTTCGTCATCGTCGGACTCCTCCGATCTATCTGTCGAACAACATCACCACCACAAGTCCTCCGCCGGAAAGGAAACGCCGACGAGCGTCCTCCGCTCGAAGTCCTCGGCGATTTCGGAGATCTCCGGTGAATGGCCGGAGATAACGCGGCAGCAGCTTGCGGAGGTGCTTCGCCGCGTCGGAACGGCGCCTCCGACTGAGGAAGAGCTGGCGGTGATGCTGAGCGAGGTCGAATGCGGCGGCGACGGCTCCATCATCTTGGAGGAGTTGGGCGAAATCGGCTCAGCGTGCGATTCGGAGGATCTAAGAGAGGCGTTTGAGTTTTTTGACGCGGACGGCGACGGTCGGATCACGGCGGAGGAGCTCCATGCGGTGTTCTCCGCCATAGGCGATGAACGGTGCACGATAGACGAGTGCAGGCGCATGATCAGCGGTGTGGATAAGAACGGAGACGGGTTTGTGTGCTTCGAGGACTTCTCGCGTATGATGGAGCAGCGATGA
>Achn240671（Receptor-like kinase）
ATGGGATCCTCCTTGAGTTGCTGTGGTTCAGAGAAGGTCGATGAGGGGGTGGGAATTGGAGGAAATAGTCCATGGAGGATATTCACTTACAAGGAATTGCATGCAGCTACCAATGGATTTAGTGAGGAAAATATGCTTGGTGAAGGCGGCTTTGGAAGTGTTTATTGGGGCAAAACCTCTGATGGTCTTCAGATTGCAGTGAAGAAGCTGAAATCGATGAATTCGAAGGCGGAGATGGAGTTTGCAGTGGAGGTGGAAGTCCTCGGAAGGGTACGCCACAAGAACTTGCTCGGTCTGAGGGGTTACTGTGCCGCTGCTGAGCAGAGGCTCATAGTGTACGACTACATGCCCAACCTCAGCTTGCTTTCTCATCTCCATGGCCAGTTTGCTGGTGAGGTTCAGCTTGATTGGAAAAGAAGGATGAAGATTGCACTTGGCTCTGCAGAGGGCCTCCTGTAA
>Achn325051（Receptor-like kinase）
ATGAGCTGCTTCAGCTGTTGCGTAGAAGATGATATGCAAAGACCTTCTGATAATGGACAGTTCGTGACACATAACTCAGCAGGAAACTATGGAGGTTATCATGCCACTGGAGTTGCACCTAAGGACACAAAAACTTTAGATATCCAGCCTATTGCTGTCCCTGAAATCCCAGTGGATGAACTGAAGGAAATAACAGACAACTTTGGTGCAAAGGCATTAATTGGTGAGGGCTCATATGGAAGAGTTTACTATGGTCTTCTCAAAAGTGGGCAGCCTTCAGCCATTAAAAAGTTAGACTCCAGACGGAAAGGTGTCAAGGGAGCCCAACCGGGGCCAGTTCTGTCATGGACACAAAGGGTTAAAATTGCCGTTGGGGCTGCAAAAGGACTTGAATATTTACATGAAAAGGCAAAGCCTCATATTATCCATCGTGACATCAAGTCAAGCAATGTCTTACTGTTTGATGGTGATGTTGCTAAAATTGCGGATTTTGATCTCTCCAATCAAGCCCCTGATATGGCAGCACGCCTGCATTCCACTCGTGTTCTGGGAACCTTTGGTTATCATGCTCCAGATTCAGACCAGGCAGCACCGCAACTCAGCGAAGATAAGGTGAAGCAGTGTATTGACGCTAGATTGGGAGCAGAATACCCTCCCAAGGCAGTTGCAAAGATGGCTGCCGTTGCTGCCTTATGTGTGCAATACGAAGCTGATTTTCGGCCAAACATGAGCATTGTTGTTAAAGCTCTCCAGCCTCTGTTGCATGCTCGATCCGGACCTCCCAGTGTTGCACCAAACGTGTGA
>Achn278911（Probable leucine-rich repeat receptor-like protein kinase）
ATGGGAGAAAAATGTATTCAACTTCTTCATTTCTCGGTTGTTTTGCTTGTATTCTGTGGAAACACACCTGTTCTTGGAGTCTCGTTAGAGGCCAAAATCAGGTGCATGGAGAGGGAGAAACAAGCTCTCCTCCAATTTAAAGAGGATGTTGTAGACCATTATGGTGTTCTCTCGTCTTGGGGGAGCGAAGAAGATAAAAGAGATTGTTGCAAATGGAGAGGAGTCCGGTGCAACAATCGCACTGGCCATGTAACCAAAATCGATCTCAGCAGTTCTTATATGACAGGTAAGATTCGTCCTTCGTTACTTGAATTGCAGCATTTGAAGTATTTGAACCTTGATGGAAATGATTTTGGAGGAGGGAATCAAATCCCAGTCTTCATTGCTTCCTTCAGCCGATTACAGTACCTTGATTTGAGGGGAAATTCCTTTTATGGTCCAATTCCTCATCAGCTTGGGAATCTTTCCAATCTAAGGTATCTTGATCTCCGTTGGAATCAATTGGATGGTGGAAATATTGAGTGGCTTTCTCATCTTTCTTTATTGAGACACCTTGATCTTAGTTATGTGAACCTTAGCCAATCTACCAATTGGGCTGAAACTATCAATAGTCTTCCCCTCTTGAAAAGTCTGCGCTTACGAGGTTGCCAACTTCCAAATGTTGTTCCTTTTAATTCTTCTCTTTCTCTTAAGTTCCTTAATCTTGCTGGCAATAATCTGTCCTCTTCAATTTATAGTGTGTTATTCAATTCGAGTAATAACCTTGTAGATGTTGACCTTAGTTCTAACCAGTTAAAAGGTTTGATTCCTGATTCTTTTGGGAACATGATATCTCTTGTAAATCTCGATCTCAGTTGGAATCAACTTGAAGGAGGCATTCCAAACTCCTTTTCCAATTTAACTCATTTACAAACATTATTCCTACAGTATAACAGTTTAACTGAAGAGCTTCCAGAATTTCTTGAAGGAAATTCATTACAAGTTTTGAATTTGGAGGGGAATAAACTTAGTGGCGCAATCCCTGAAAGTATTAGACAATGTTCATCATTAATAAAGTTGTTTCTTGGTAACAATATTTTGAATGGGACTGTAACCAAAAGTATTGGACGACTTCCCAAGCTTCAAGTTTTGGATCTCTCTTCTAATCGCTTTACAGGTCACGTACCAAGAGTTCCTTCCAATGTAACACTTTTGTATCTCTCCAAAAACATGTTTTCCGGGTCAATTTCTCTCATATGTACAAGTGTGGGTGTTCAATTGAGGTATCTTGAACTCTCAAATAACCAACTATCTGGAGAACTTCCAGATTGTTGGGACATGTTTGAATTTTTAAGCGTTATCAATTTGGCCAACAATAATTTCTCTGGGAAACTTCCTAACTCAATGGGCTCCCTAAACAACCTTCAAGCATTGCAGTTACGCAACAATAGCTTCCATGGGGAATTGCCTCCGTCTTTGAAGAATTGTGAAAATGTGCGATTTATTGATCTTGGACGGAATAGATTCACAGGGAAAATACAAGCATGGATAGGAATGCATCTAACAAGTCTAGATGTTCTTAGCCTTCGATCTAACAACTTCTATGGAGGCATACCTGAAAATATCTGCCACCTTAATCATATTCAAGTTTTGGACTTCTCTCAAAATGACTTATTCGGAGAGCTACCAAAGTGCTTTAACAATTTCTCTTCATTGGTTCAAAAGGATGGCTCCAAAGCACCATATCGTTTGTGGTATAAGGAATACAATAGCCTTTATACTATTGGGCACGTTTATAAAGGAAATGCATTGGTGCAATGGAAAGGAGAGGAGAGGGAGTACACGAACACTCTACCGCAACTAAAAATCATTGACCTTTCTAGCAATAATTTTCACGGAAAGATTCCGAAACAAGTTGCGACTCTTGCACAGTTGGTCTCCCTAAACTTGTCAAGAAACAATTTGACAGGACAAATCATCCAAGAGATTGGGAAGTTGCTGCACCTTAGGGCAGGAGAACTTGAGATGAGGTCGAAGTCGACCAAGTGGAGTATCCAATACAAGCTATGCCTGCGTTCTCTAGTTGTTTCTTGA
>Achn091221（MAP3K-like protein kinase）
ATGATTTGGGAAATCAATGGGTTTACAGAGAATGATCGATTCACCTTCATACAACCCGCAATCAATGTGCTGAAAGAGATTCAGGTGTTTCTGGAAGCAAATCCATCAGAAATCGTCACCATCTTCATCGAAGATTATGTGACTTCTCCAAACGGATTGACAAATGTCTTTAAGGCAGCTGGACTCAATGGAAATGACGGAATGAAAGCCGGTTCTTGTCCGAACAGAGCGGAATCATCTCCCATGAACACATCAACAATATCATTGGTTCTTCAGAACTACTTTCACACTAATCCCAACCAATCAGCAGCTTGTGTTGATAATTCCGTTCCCTTAATTAGCATGACGAATACTTGTTACCAAGCAGCTGGGAAGCGGTGGCCAAACTTCATTGCCGTTGATTTTTATCAGAGGAGTGATGGTGGCGGAGCCCCAGAAGCGGTGGATGTAGCAAACGGTCATCTGACTTGTGGATGTGATAACATTGCTTATTGCAAGGTGAATGCAACGTTTGGCACGTGCGATGTCCCCGAGATCTCACCTCCACCGCCGGCTGGAGATGGTGGAACGTCTCAAGAACCAAGCAATGACTCCGTGATCAGCAGACCAGTTCAACTGCGTTGGCTGATTGGGACAATTTTGTTCACATTTCTACTGCTGCTGTAA
>Achn315061（Mitogen-activated protein kinase3）
ATGACCGAGTACGTTGTCACACGGTGGTACAGGGCACCCGAGCTCTTGCTGAACTCTTCAGAGTACACTGCTGCTATCGATGTGTGGTCTGTGGGTTGCATCTTTATGGAGCTCATGAACAGAAAGCCTTTGTTTCCCGGTAAAGACCATGTGCATCAGATGCGCTTGTTGACAGAGCTCCTTGGCACACCCACCGAATCGGATCTCGGGTTCGTTCGAAGCGAAGAAGCGAGACGATACATCCGTCAGCTTCCCCGACACCCTCGCCAGCAGTTAACTAGGGTTTTCTCACATGTCCATCCGTTGGCCATTGATCTCGTCGATAAAATGTTGACTTTTGATCCCACCAGAAGAATTACAGTTGAAGAAGCATTGGCACACCCCTACCTTGCAAGACTACACGACATAGCAGACGAACCGGTCTGCCCCGAGTCATTCTCCTTTGATTTTGAACAAGCCATGGGAGAGGAGCAGATAAAGGATATGATTTACCAGGAGGCTTTATCACTCAATCCAGAGTATGCATAA
>Achn304251（Calmodulin）
ATGGCAGGGCCAAAGAACACAGCCGATTTCGAAGATCTTTTGCCGGTGATGGCCAACAAATTGGGTGGGGATGGTCTGATAAGGGAACTCTGTAATGGGTTCTCTCTACTGATGGACAGGGACAAAAAGGTTATTACATTCGAGAGCTTGAAGAACAGCTCTGCAATTCTTGGGCTTCAGGATTTGAGCGATGACGAATTGAAGAACATGGTGAGAGAGGGCGACTTGGACGGCGACGGAGCTCTCAATCAGATGGAGTTTTGTGTGCTCATGTTCAGATTGAGCCCTGAATTGATGGAGGAGTCCGAGGCTTGCCTGGAGCGTGCCTTGGAAAAGGAGTTCGGGAAGTGA
>Achn199221（Calmodulin-binding family protein）
ATGAAGAAAGAGAAGGAAAGTGTGGACAACTCGAATTCCAGAGAACGGAGAGAGAAGAAGAGTAGGAGTTTTGGCAAGTCTGGTGGCGGGGGAAACGTTCCGGGGAATATTCCGGAGAAAGACTCTGATTGGCTGAGCTCTTACGTTGCTGAGAATGAACAGAGTAAGCACGCAATTGCTGTGGCTGCTGCCACTGCGGCGGCAGCAGACGCCGCGGTGGCTGCTGCGCAGGCCGCGGTGGCGGTGGTCAGGCTCACTAGTCAGGGCAGAGGAGCCCTGTTTTGCGGGGGGAGAGAGAAGTGGGCTGCAGTGAAGATTCAGGCTCTTTTCAGGGGCTTTTTGGCACGAAAGGCGCTTCGAGCACTGAAAGGACTAGTAAAGATACAAGCTCTTGTTAGAGGCTACCTTGTCCGGAAACGAGCAACCGCAACCCTTCACAGTATGCAAGCTCTTATTCGAGCTCAGGCCACCATTCGATCTCAGAGAGCTCGTCGTTCGATCAACAAAGAAAACAGATTTCAACCCGAATTCCGAGCCAGAAGATCCATGGAAAGGTTTGATGAAACTTGGAGTGAATTCCATAGCAAGAGGGTATCGGCATCCATTGAGAATTCGCTAAATTCATTGGAGGAAAGCCCTAAAATAGTCGAGATTGACACATACAAGCCTAGGTCAAGATCCCGTAGAATCAACCCCTCAACGTCAGATTCCAGCGAAGACCCTTATTACCAAACTCTTTCCTCACCCCTCCCCCGTCCAATGCCCGCCCGTCTCTCCATCCCCGATTGCAGGAACCTCCCAGATTCCGAATGGAACTTCACGGGCGACGAGTGTAGATTTTCCACCACCCAAAGCACGCCCCGGTTTGCAAATTCCGGCCAGTCACGCGCTCCGGCAACACCTGCCAAAAGCGTGTGTGGGGACAGCATTTTCCGGCCATACTCCAACTTTCCTAACTATATGGCGAACACTCAATCATTTAGGGCGAAATTGAGGTCCCATAGCGCTCCGAAGCAAAGGCCAGAGCCGGGGTCCAAGAAGAGGCTTTCCCTCAACGAAATAATGGCGACGAGGACTAGCTTCAGCTGTGTTCGAATGCAACAGTCGTGTTCACAAGTTCAAGAAGATTTGGGTTTTTGA
>Achn089411（Calmodulin-like protein）
ATGAACAGAAATCAGCAGTACGAGCGCGTGTTCAACCACTTCGACAGGAACGGAGACGGGAAGATCTCTCCGGCGGAGCTCCACCTCTGCTTAGGTTTGCTCGGCGGCGAGATCTCGGCGGAGGAGGCAGAGACGGTGGTGGTGCTGATGGATTCAGACGGAGACGGCCAGTTAGGGCTCGACGACTTCGTGAGGCTAATCGAAAAAACGGAGGAGGAAGAGAAAGTGAGGGATCTGAGAGAGGCGTTCAAGGTGTACGAGATGGAGGACGGAAGCGGATGTATTACGTCGAGAAGCTTGAAGAGAACGCTGAGTAAACTTGGGGAGAAAAAGACCGTGGATGAGTGTACGTCGATGATTGCTAGGTTTGATCTCGACGGCGATGGAGTCCTCAATTTTGAGGAATTAAGGGTTATGATGTCTTGA
>Achn201941（Calmodulin-binding protein）
ATGGTCGGTGAGACCACCGATCAGGAAGGGGCATTGGTTGATAGTAATGGAGGGGGAATGGTGCCTTTAATAGGAGGGAGGTTAGTGACTTTGGTTCAGGTTATGGGGATGATTTTGCGACCAGAAATGTGCAAGTATCTATATCTTCTCTTTGATGATTCATTTTTGGTTGATCGGAATTATATTTTCACGACTGCGGGTCATCCGCTTCCAGTATTGAGTGCTTGGCACGAAAGGCTTCCGGAGACTTACATCCCGAGTAACTGGACTTTTGTCGAGAGTGAGCAGAAAGCAAAACGAGCGAGTGCAATGTCCCTACAAGTCTGTCCGGCAACTTTGTTGAAATCCGGGCATGGCAGCGAACAGGTTGAGAGTGCTTGCCACATCCCCGATGTTCGTGAAGACCACAGTGTGCTATCTGAGATAATGCACTTGCAAGCAGACACGGGTTCTATGGAGCAAGAACTGGAGCACTTTCTTGGCGGAAATGAAAATTTTCCTGGTGGTACCTCATGTGTACAGAAAAGAAAGGAATTGGCGAAACAAATGCATCCATGTAACGAGAAATGGGACTCTGGGAATGAGACACATCCTTCTGAATCAAGAGGCTTAGAATTAAAGTTCTTAGATAAACCCTCTCTTCTCGTATGGACTGGAACAGAAATTAAAAGCGAGGATAATACCTCTATCAGAATAGCTCTATGTGATGGTTTTACAGGACAAGTTGTTAATTCTGGTCCTGAAGCCTCGGCAAAGTGTGAAATAGTAGTTATTGAGAACAATTTTAATGGCTCTGAAGGAGAAGAGTTTGACAGTAAGATTGTCAGAGAAATGGAAGGAAGAAAATCTCCTCTTATAGGGGATGTTTACCTTAATCTTGAGAAAGGCATTGGCGTTACACGTACTATTCGCTTTAGGCATACCAAATGCTGGATGACAAGGCAGAAGATCAGGCTGGGTGCAAGAATGGTGGAGGGTTCTCATGGAGTTAGAGTAAGAGAAGCAACGACAGAGCCTTTCATTGTTGGGGATCGCCGTGGAAACTTGTACGGGAAACACTACCCCCCGTCTCTATCTGATGAAGTTTGGAGATTAGATAAGATTGGCAAAGATGGTGCTTTCCACAAGCGTTTGAGCATAGAAAAAATCATCACCGTGAAGGATTTTTTGACTTTACTCAATATAAACCCTCAGAAGCTAAAAGAAGCTGATGCTCACAAGTTGGTAGAATCGGCATTTCAACACTGGGGGGAAGTAGTACCAGTCGAAGATGAGGCATCTCTTACGGCTGGCTCTCAACAGTTAGCTAATGCTCTTTACCCCTCAAACCTGACCACTCTGGAGAGTCCTACTAACATGATCGATCTGTATGGCAATATGCAGCAAGACACCTCTTATACGGATATTATTTCACTTGGGAGTACAACTACTGCGGATGACTTTGGCTTGCTCGGTGTTGAAAATCTTGATTTCGAACAAGGCCAATTCCTCAATTCCATAATCTCTGACCTGGAATCTGTGAGACTGGATGTCTACGACAATGATGCCTCATTTGTCAATGTCTCTTCATTCCTGCCAAATGTTCTTAACCCTTCAAACTCAGTCATCACAGAGAGTTCTTACAACAGCGAGATTTTAACTTCCCACAACATTTGCGGACCTGATAATCCACAACTGGGTGCCTCTTCTCATGAATTCGTCCCACCTATCTCTCCCATATGGGATGTGAATTTATTGGAAGATTTTGACTTGCAGGGATATGAACAAACTTTGACGTTCACGAGTCCAGACACTAACTCCCTGATCTGTAATACAGATTCCATGATTCAGGCCTTCTGCAAGGAGGGTTATCTGCAAATTTCTGATAATCTTTGTTCCACTCAACATCAAGACCCACATTTATCAATTCAAAGAAGAGTCGGTGTATTGGCTGGTTTTTCGGATGTTACCATGTATAAAGCTCAGAGAAGGCAATTCCGTAAGAGGAATGCTCAGAGAAGCTGTTTCCAAGAACAAGTCTCAACGGAGATACTTATCAAAAAGTCAGAGAAGATGGAGGATGCTATTCAGCGTAATGAGATGGTTCTCAGTGAAGAGGAATCTGGCCAGAGAAATCCCTTTGAGCCACCTGTGTTATTCTCCCACATAGCGACCGAGTTGAACCACCAAGCGAATCACTTCTACTCGTCAAGTTACGAGGAGTCAATGGAGCGTGTTGGACTCAGAGTCGACACGGGAGAACTTTGTGGCGGTAGTATACTTGTTGAGACATGGAAACTCGAGTCTGGCCAAGGCGGACGAAGCAGAGGAGGTGTTGGGGGAGGTGGAGGAGGGAAGGAGGGAGGAACTACAGATAGCACAGATTTGAATAATCCAAAAAGGACAGGACTGAACGATGCACAAATTTCTTCACAAGGGAAAAAACATGTTTTCGACTTGTCTGGCTTGCAGTTAAACAGTTCAAAGAAAGGAAAGATGGAGAAGCAGGGAAGGGTCATGCCAAGCCCCCCAAATTTAGTAGCATATTTGGAGTCGTTTAAGACCACTGGTTCAGCTGAGCTCATTATCAAATTCAAGGACTCGAACTCTCCGGTTAATTGTCTCGTGTATGACTCGCTACTTCCTTGGGCTCTTCAAGTGGCCAGAGAGCTAGAGATGTCTCAGATTCGGCCGTTGGAAGATGACGATTCAGAGGATAAGGAGAGAAGGGTTTCCCAAAAAAAGGACAGGGAGATGCTGGAGCTGTTCGTGGTCCGTACTGTACACCAAACCGTCCACCAAGCTATTGAGAAAACCATTGTGCCTTTGATTTCTAGTATTGTCAAACAGGAATTTGAATCGGCAAGAGAGAAGTTTTTGGCAAGCTTGAAGCAAAATTCTGGAAGTGGGACACATTCTTCGGAAACAAGAAGTTTGCAATTGAAGTTCTTAGATGAACCCTCCGTACCAGTATTTACTGGAACACAAATTAAAGGAAAAGACGGTACTCCCATCAGAGTAGCTTTGGTTGATGGTATTACTGGCCAATTTGTTAAATCTGGGCCTGAAGCATCAGCAAAGGTTGAGCTAGTAGTTGTGGAGGGAGATTTTGATGGTGATAAAAGAAGAAATTGGACGCCCGAAGAATTTAACAATAAGATTGTCCGAGAAATGGAAGGAAGAAAATCTCTTCTCAGTGGTGGACATGTGTATGTGCATCTGCATGAAGGCATTGGTTCTATAGGTGCGGTTTCTTTTACACATAATGCTGTTTGGATGAAAACCCGTGAGTACAAGCTAGGGGCAAAACTTGATAATAATCTTAGTGGGAATAGAGTTAGAGAAGCAATCACGGAATCCTTCGTTGTCAAGGATCAACGCAACAAATGGAATGGGAAACACTGCCCTCCATCGCAATGTGATGAGGTGTGGCGACTAGTAAAGATTCGCAGAGGCCATCCTTTCCATAAGAGGTTGAGCAAGGAAAAAATTGAAACAGTGAGGGATTTTCTCACTCAGTATAATATAAACCCTCAATGGCTCCGAGATGCTGTTGCCCTCAAGTTGGTGGGATCTGCACTTGAACACATGGAGGAAGTACTGTCCTTTGATGATGAGGCTTCTATGCGGGCCTTTTTGCAGTTATCCAATGCTGCTTACCCTTCAAACTCGCCTAGGTTGGTGATTTCTAGTGACTCTTACTTTGAAGCTTCTGACACTGTTGAAGGACAACCAAGTACCTCTTCCCACGCCAATGTAGTCTCTTGGCAGTCATCCAATGCTGCTTACCCTTCAAACTTGCCAAGGTTGGCGATTTCTGCCGACTCTTTCTTGGAAGTTTCTCGCACTGATGAAGGACAACCAAGTACCACTTCCCACGCCAATGTAGTCTCTTGGCAGTCATCCAATGCTGCTTACCCTTCAAACTTGCCAAGGTTGGCGATTTCTGCCGACTCTTTCTTGGAAGTTTCTCGCACTGATGAAGGACAACCAAGTACCACTTCCCACGCCAATGTAGTTTCTATGCACTCATCCAATGCTGCTTACCCTTCAAACTCGTCCAGGTTGGCGATTTCTGGCGACGAGTCATACTTTGAAGCTTATCACACTAATGGACAGCCAAATACCTCTTGCCACGCCAATGTAGTCTCTTTGCACTCATCCAATGCTGCTTGCCATTCAAACTTGCCCAGGTTGGCGATTTCCGGCGGCGACTCATACTTTGAAGCTTATCCCACTAATGGACAGCCAAGTACCTCTTCCCATGCCAATGTAGTCTCTTTGCACTCATCCAATGCTACTTACCATTCAAAGTCACCCAGGTTGGCGATTTCTAGCGACTCTTACTTTGAAGCTTCTCACACTGATGAAGGACAACCAAGCATCTCTTCCCACACCAATGTAGTCTCTTTGCACTCATCCAATGCAGCTGACCCTTCAAACTCACCCCAGTTGGCGATTTCTGGCGATTCTTACTTTGAAGCTTCCCACATGGATGAAGGACAGACAAGTACCTCTTCCCACGCCAATGCAGTCTCTTTGCACTCATCCAATGCTGCTTACCCTTCAAACTCACCCAGTTTGGTGATTTCTGGCAACTCTTACTTTGAACCTACCCGCATGGATGAAGGACAACCTAGTAACTCTTCTCACGCCAATATAGCTTCTCTCATGCCTTCCTCTTATCCCTTATCTGATGCTGCTAATCAATCAAACTTCCCTAGGTTGGAGAAGCTTAACAGCTTTAGTTTTGAAATTCCTACCTTCATTGAAGGTTATGTCCAAGGAAGTACCTCCACTCTGGGCATCAGTTCCCTTATTTCTTTTGGGAGTGGAAGTTATTTATACGACTATGGCTTGCATGGTGATGAAATTGAGGATCTTATAAATAACCAGCCTTTGTGTTTCCCGGAGAATTTAAATTGTGCAAAGGATGGGCATTTGCAGGTTTTTGATACTGTTCATTCCCTTCAGGATCAGAACTCAAGTCTAGAATCACAGGGCGATCGGCGTTCTGCTTCTGCTGCAGCAGCTCATAGAAGTTGGATGATGTTATTCCTGAAATGGAAAACGAAGTTCGCGGCATGCAAATCTGTTTCTTCTGAAAGGATCCATGCTCCAAAAAGGCCAAGAATCTCCTGA
>Achn124411（Guanylate kinase）
ATGTTTATCATTGCCACGGGCACCGCCATCCCCACTCAAGGCACTAACCCTTGTATTGTCAATGGAGACGACGTCGACAATGCAGAACCTAGGGAGGGAGAAGCTCCAGCTCTCTTTGTAGATGATCTCCTCCACGGCGAAATTTCAAATGGGTTTGCATTAAAATCCAAAGGCATACAGACAACCACCAGAGTCGGTGATAAAACGTATATGATTGGTGGAACTGATGACGAATCAACATCGACAATTGGAGTTCAGATTTTCAACAGATCTACCGGTGAATTGACCATTCCCATGGTGTTGGGAACAAAGCCAAAGCAATGCAAGGGTCATTCGGCTGTGTTTTTAAATGAAGACCGAATATTGGTTATTAAGGGGGACTCCCCTCCTGATGACTGCATTTGGTTTCTTGAGGTCGTTTCTGTTGACAAAAGCTTTTATGATTTATGTCTGGTGTCTCTTTTTCGAAATAAAAACCTTCACTTTCTGTTTTCCGACATAGCATTGGACAAGGAAACGGATGGGGTTCATTACCATTTCACTAATCGAAGTGTTATGGAGAAAGCGATAAGAGATGGGAAGTTCCTCGAGTTTGCTCGTGTTCATGAAAACCTCTACGGGACCAGCGTTGAAGCTGTCGAGGTGGTCGCCGATGCAGGAAAGAGATGCATCCTTGACATTGATGTACAAGGGGCACGGTCTGTGAGGGCTAGTTCTCTTGAAGCCATTTTTATCTTTGTTTGCCCACCATCGTTTGAGGAGCTTGAGAAGCGCCTTCGGGAAAGGGCAACTGAGACTGAAGAGCAGATCCAAAAGCGTCTCCGAAATGCTAGGACAGAGCTTGAGCAAGGACAATCCTCAGGCCTCTTCGACCACATCTTGGTAAATGATGACCTCGAGACTTGTTATCAGAGTCTTAAGAAACTCTTGGGTCTTGACGAATTTATCAGAACTACCCCTAAACCATTGCCAGAATTTGTCAATCTGCCCGTGGATCACTCGGTTTCAAAGGTCGATCACAAAATCCTTATAAGCTGCGGATCCGCAGAGCTTGAAAAAGATTCGAAACAGACGTTTGTACTCGACGTATCTTCCCTTAAAGGAGGTGCACCGGGACGGACACGGGGATTAAAAATTTATGCCACAGACCCAGTTGCAAATGGCATGAATTTGAAACAGCTGAGCTGA
>Achn017121（Copine）
ATGGGCAATTGCTACTCCGCCGGCGGATGGATGGCGGTTGGCGGTGGCTCTTCTTCTCACAGTAATCCAGCAGACGGCCCCAACGACGCCGTTGATTACTTCCTTACCTCGCGCGGTTACCGCGGTCTTTTCTCTCAGATCGAGTTGTCATTATCTGCTTCAAACTTGCGCGATCGAGATGTGCTTTCCAAGAGTGATCCTATGGCCGTTGTTTACACAAAAGGAAGAGATAGTGCAATTCAAGAGCTTGGACGTACTGAAATTATGTTAAATTCATTGAACCCCAAGTGGATAAGAAAGCATACGGTTACCTATCATTTTGAGGTGGTTCAGACTTTGGTGTTTCGTGTTTATGATGTTGACACTCAGTTTCATGATCTAGATGTGAAGGTATATTTTTGCATGACACTGTCTTTCAAACTTTCTACCATGGAGATTATGCTTAAGCTGGATGAACAGCAATTTCTTGGTGAGGCTACTTGTAAATTGTCTGAGATTGTCACCAAATCATACAGGTCATTGACATTAGATCTTGTACGTAAAGATGAAACTATGGGATCATATCCCACCAATTTTGGCACACTCACTGTTCATGCTGAAGAATCTGTCAGCTCAAAAACTAGAACAGAATTGGATCCTTTCCTGGTAATATCAAAAACTGTGGAGAGTGGTATCCCCATTCCAATTTGTAAAACTGAGGTTTTGAAAAATGATCACAATCCTTCATGGAAACCAGTATTTCTGAATATTCAACAGTTTGGAAGCAAGGTCTTAAAGAGTCGCCTTTTTGTTGACAAGTTTTGTGAGAGTGTCCAACATACATTCTTGGATTACTTGTCTAATGGTTGTGAGCTGAATTTTATGGTCGCCATTGATTTCACAGCTTCCAACGGGAATCCCCGCCTGCCTGATTCCTTGCATTACATTGACCCTTCTGGCCGGCCAAACGCATACCAGAGAGCAATTTTAGAGGTCGGAGAGGTATTGCAGTTTTATGATTCAGATAAGCGATTTCCATCGTGGGGTTTTGGAGCCCGTCCAATCGATGGCCCCGTCTCTCATTGTTTTAACTTAAATGGAAGCAGCAATTACTGTGAGGTTGAAGGAATCCAAGGAATTATGAAGGCATATACAAGTGCCCTCTTTAATGTTTCACTTGCTGGTCCAACTCTTTTTGGACCTGTGATTACCACTGCTTCACAGATTGCCAGACAATCTTTAGCAAGAAATCAACAAAAGTACTTTGTATTGTTAATAATCACGGATGGAGTTATAACAGATCTCCAGGAAACAAAAGACGTGCTTGTGACGGCATCAGATCTACCATTGTCAATCCTTATTGTTGGAGTCGGAGGAGCAGATTTTAAAGAGATGGAGATATTAGACGCAGATAAAAACGAGAAACTTGAAAGTTCAAATGGACGGATTGCGTCACGAGACATAGTCCAATTTGTTCCATTGCAAGATGTACAGAGTGGAGAGGTCTCTGTTGTTCAAACACTTCTAGCAGAATTACCTTCTCAATTTCTAAGCTATATGCGAACCAGAGATATTCATCCGAATACCTGA
>Achn024491（Src2-like protein）
ATGGAGTGTCGACCATTGGAGATAACAATAATCTCGGCCAAAGGTCTCAAAGATGTGGGAGCCTTCTCCAAGATGGACGTCTACGTAGTCGCCACAATCTCTGGCGACCCTCGCACAGAGCAGAAAACACCGATCGACAAGGATGGCGGGTCCAGTCCCTCTTGGAATCACACCATGAGGTTCACCGTTGATGAAGCGGCAGCTCAGACGAACCGGCTGAATCTCATCTTTCAGCTCCGGCATGAGCGGAACCTCCTCGGCGACAAAGACGTCGGGGAAGTCCACGTGCCTATCAAAGAGCTCCTTGGCAGTACCGGAGACAACAAGTCTGATGCCTTGGTCGAGTATCCGGTGAGGCAGCCCTCTGGCAAGGTCAAAGGCAAACTTAAGTTTTCGTACAAATTTGGAGCAGTGTATCAGAATCACGCCGGAACCAACTCAATGTATCCAGCAGCGGTAAAGGATCCCTATCATCCGCCGGTGGCAGTACCTTATGCCCCACCAGCCCAACCTCCACCGGCTGGATATCCTCCTCCTGGATCGTATGTCCCGCCACCTCCCCCGTCAGGATACCCTGCCCCTGGACCGTCAGGATACCCCATCCCTGGACCGTCAGGATACCCCGCTCCTGCACAGGCAGCCGGAGGATATGGATATCCTTACGGAGGATACCCACCAAACCCGCCCCCATCCGGATATCCACCTATGGCGGGGGGATATGGGTATCCACCGATGCAACAACAGCAACCGAATAAGAATAAATTTGGAGCAGGCGCAGGATTGGGTGTAGGCAAGTATTTTGTTGAAACAGAAGGGCTGCAGTTGGATGCTGTATTTGCTTCTCATGCTGTTGGTATTTTCTTCTGTTACCCTGAAGAAGAAGAAAGCCATAGTAACCCGCAGTTTGAGAGGGTAAAGGCGGATCCCTACGTTCCACCGGTGGCAGTACCTTATGCCCCACCAGCCCAACCTCCACCGGCTGGATATCCTCCTCCTGGATCGTATGTCCCGCCACCTCCCCCGTCAGGATACCCTGCCCCTGGACCGTCAGGATACCCCATCCCTGGACCGTCAGGATACCCCGCTCCTGCACAGGCAGCCGGAGGATATGGATATCCTTACGGAGGATACCCACCAAACCCGCCCCCATCCGGATATCCACCTATGGCGGGGGGATATGGGTATCCACCGATGCAACAACAGCAACCGAATAAGAATAAATTTGGAGCAGGCGCAGGATTGGGTGTAGGCAAGTATTTTGTTGAAACAGAAGGGCTGCAGTTGGATGCTGTATTTGCTTCTCATGCTGTTGGTATTTTCTTCTGTTACCCTGAAGAAGAAGAAAGCCATAGTAACCCGCAGTTTGAGAGGACATGGGTCTTGAAAGTCTCCATCCACTGTGAAGGCTGCAAGAAGAAAGTCAAGAAAGTTCTTCAAAACATTGACGGTGTTTATACCACATCCATCGATTCACAGCAAAACAAAGTTACAGTAACTGGAAACGTAGACGCGGATACATTGATCAAGAAGCTGCAGAAAAGTGGGAAACACGCGGAGCTTTGGCCCGAAATTTTTGAAAAAAAGAAGTCCAGCAAATCAAAGAACAAGAAGAAGAAAAATAGCCCTGAAAGTAGTGGAAAGGTTAGTGATGACGATGATGAACAGAAGGATTTTGAAGAACTAGCTGAAAACCCTGCCAAAAATAGCAGTGATCAGTCGCCTGTGGCTGATGTTGAAAGTGAGGAGGCTGATCAGGGTATTGGTGGTGGCAATGGAGGTAAAAAGAAGAAGAAGAAGGGCAAGAAGGGAAATAATAACGGTGGTGATGCACCGGCTGGCACTGGATCTCCTGCTCCTGCACCTACTGAAGGCGTGGACCCATTTATTGGGTCGATGAATCTCGGTCGTCCATCTCATCAGGTGTACACGTATCCACCTCCTCCTCCCCTTCCCTATTATCCACTCCCCGTAAATGGACTGAGCTACAATACATCGTATCCTAGTACAGCGCATGCGTACACGCAGTTACATTTAGATTATCCACCACCTCGACCGTCTGATCCAATTCACTCGTTCAGCAATGACAGTAATGATGCTTATGACGCTATGAGTGATTGCTCAATCATGTAA
>Achn367751（Xyloglucan endotransglucosylase/hydrolase 7）
ATGCTGTGCCCTTCCTCTTCAAGAGCTTCAAAAATGCTTATGCTTGTTATGTTGATGAGTTGTCTAGTGTCCTCATCCTATGGCAGCTTCGAGGATGTTGAGATCACTTGGGGCAATGGAAGGGGTAAGATACTGAATGGAGGCCAACTGCTCACTCTCTCTCTCGACAACTACTCCGGTTCCGGCTTCCAATCCAAGAACGAGTACTTATTCGGACGGATCGACATGCAACTCAAGCTTGTAGCCGGCAACTCTGCTGGCACCGTCACCACCTATTATTTATCTTCACAAGGAGCAACACATGATGAGATTGACTTTGAGTTCTTAGGAAATGCGTCTGGGCAGCCATATACAGTCCACACCAATGTTTTTGCACAAGGGAAAGGGAATCGGGAACAACAGTTCCATCTATGGTTCGACCCCACAACATCTTTCCACACCTACTCCATCCTTTGGAACCCTCAACGCATCATTTTCCTGGTGGATAACATTCCAATAAGGGTATTCAACAACAACGAAGCGATTGGGGTTCCATTCCCCACTAGCCAGCCAATGAGGGTCTACTCGAGCCTCTGGAACGCCGACGACTGGGCAACGCAAGGAGGGAGAGTGAAGACCGATTGGACGCATGCTCCTTTCACCGCCTCCTATAAAAACTTCAATGCCAATGCTTGCGTACACTCTGCTGGATCATCCTCGTGTGGTTCTCAATCTACCAAATCAATATCAAATGATCAGGCATGGCAAACTCAAGATCTCGATGCCAGTGGCCGGAAAAGGCTTCGGTGGGTGCAGAAAAAGTTCATGATCTACAACTACTGCACGGACACCCAACGCTTTCCTCAAGGCCTTCCCCTTGAATGCAAGCGTTCAAGGTTTCTCTGA
>Achn291611（3-ketoacyl-CoA synthase）
ATGAGCAAGTCAAAACTTGACAATCCATCTTCGCGGAATCTTCCTGATTTCAAACAATCCATCAAATTGAAATATGTAAAACTTGGATATCATTACCTCATTACCCATGGAATGTACCTGTTTTTAACCCCTCTAATTGTTGTTGTTGCGGCTCAGCTGTCTACATTCTCACTCCAAGACCTCTATGTTCTTTGGGACCATCTCCGGTTCAACCTCGTATCCGTGATCCTAAGCTCAACACTTCTGGTGTTTCTATCGACCCTTTACTTCCTTACTCGGCCTCATCCTGTTTACCTCGTGAATTTCTCATGCTATAAACCAGAAGATGCTCGTCAATGCACAAGGCAGATTTTCATGGAGAGGTCGCGCTTGACAGGGTCGTTCACTGAGGAAAATCTCCAGTTCCAACAGAAAATTCTTGAGAGGTCTGGGCTTGGCGAGACAACTTACCTCCCCGAAGCTGTTCTAAGGGTTCCTCCCAATCCGTGCATGGCAGAAGCAAGAAAAGAAGCTGAAGCAGTAATGTTTGGTGCCATCGATGAGCTTTTGGCGAAAACCCATGTGAAACCGAAGGATATTGGCATCTTGGTTGTGAATTGTAGCTTGTTCAACCCAACACCCTCTCTTTCTGCAATGATTGTAAACCATTATAAGCTTCGAGGGAACATTGTTAGCTATAATCTGGGTGGGATGGGTTGTAGTGCCGGTTTGATCTCAATTGATCTTGCGAAAGATCTTCTTCAAGTCCATCCCAATTCATATGCCCTTGTAGTCAGCATGGAAAACATTACTTTGAATTGGTACTTTGGGAATGAGAGATCAATGCTTGTTTCAAATTGCTTGTTTCGAATGGGAGGTGCTGCAATTTTGCTTTCGAACAAAAGGTCTGATCGGCACCGATCCAAGTACCAATTGGTCCACACGGTTCGGACCAACAAAGGTTCTGATGATAAGTGTTTTTCTTGTGTTTTCCAAATGGAGGATTCAAAAGGAAAGGTTGGAGTGTCACTGTCAAAGGATCTGATGGCTGTTGCTGGGGATGCCTTGAAAACTAACATCACCACCTTGGGCCCTCTTGTGCTTCCAATGTCTGAACAATTGCTTTTCTTTGCCACATTGGTCGGCAAGAAACTTTTACGGATGAAGATAAAGCCTTATATCCCAGATTTCAAATTGGCTTTCGAGCATTTCTGCATTCACGCTGGAGGAAGAGCTGTGCTGGATGAAATAGAGAAGAACTTGAAGCTTTCTGATTGGAATATGGAGCCTTCGAGAATGACACTTTACCGATTTGGAAATACTTCAAGCACGTTCGGATCCGGGTTTAAATGTAACAGTGCGGTCTGGAAGGCTTTGAGAACTATCAATCCGGAAAAGGAGAAGAACCCATGGATGGATGAGATTGACCGGTTCCCAGTCAATGTTCCAAAGGTGTCGGCCATCTGA
>Achn299241（Cellulose synthase-like protein）
ATGGCACCGTCGTTCGATTGGTGGGCCAAGGAGGTCCACAGGGGGACGCCGGTCGTGGTGAAGATGGAGAACCCCAATAACTGGGCCATGGTGGAGCTCGAAGACCCGTCGGAGGACGAGTTCCTCCTCCAATCCGCCGACGACGGCCCAATGCCTGCCCTCAGCCGCGACAGGGCACGCAACAAGAACGCCAAGCAGCTCACCTGGGTCCTCCTCCTCAAGGCCCACCGCGCCGCCGGCTGCCTCACCTCCATCGCAGCCGTACTGCTCCGCGTCGCGGCCGCCATCAGCCGCCGCGTCGCGGCCGGTAAAACGGACAACGAAGTCGACACCAACGGCCACAAAACGGCAGAGAATTTGACCGTTAAAACTCGGTTCGAAATCGCTGCGTATTACAAGGGCTGGCATTTTGGTACGCCGAATCTTCAATTGCAGTACCTATACGCGTTGGCGAATCCGTTAGCCGTTAAGGGCGTGTTTGGTTCCATTTATTCGAGGTGGGTTTTGATCCGGGCGGAGTACCTCGCTCCGCCTCTGCAATTCCTCACCAATGCCTGTATATTGCTCTTCCTCGTTCAGAGCTTGGATAGGTTAGTCCTCTGTTTGGGTTGCTTGTGGATCCGCCTGAAGAAGATCAAACCGGTTCCCAAACAAGGCGCAATAGATCTCGAGTCCGGCGAGGGCGGTTTCTTCCCCATGGTTCTTGTTCAGATCCCTATGTGCAATGAAAAAGAGGTTTATCAGCAATCCATTGCTGCTGTGTGCAATCTAGACTGGCCGAAATCAAAACTGCTGATACAAGTTCTTGATGATTCTGATGACCCAACGACCCAATTGCTGATCAAAGAGGAGGTTCACAAATGGCAGGAAGAGGGGGCCAACATTGTGTATAGACATAGAGTGATTAGAGAGGGTTACAAAGCTGGTAATCTCAAGTCGGCCATGAATTGCAGCTATGTCAAGGACTATGAGTTTGTTGCCATTTTCGATGCCGATTTTCAACCCAACCCCGATTTTCTAAAAAGAACAGTTCCTCATTTCAAGGATAATGAAGAACTAGGGCTAGTTCAGGCAAGGTGGTCATTTGTGAACAAGGATGAGAACCTACTAACAAGGTTGCAGAACATCAATTTAGCTTTTCATTTTGAGGTGGAGCAGCAAGTCAATGGAGTTTTCCTCAATTTCTTCGGCTTCAACGGGACTGCCGGTGTGTGGAGAATAAAGGCTTTGGAGGACTCTGGTGGATGGTTGGAGAGGACCACAGTTGAGGACATGGACATCGCTGTTCGGGCTCATCTCCATGGATGGAAATTCATCTTCCTTAATGATGTGGAGTGCCAATGCGAATTGCCGGAATCTTATGAAGCTTACAGAAAACAGCAGCATAGATGGCATTCTGGGCCGATGCAATTGTTTCGTCTCTGTTTACCCGACGTCATCAAATCAAAGATCAGCGTTTGGAAGAAATTCAACATGATTTTCCTATTCTTCCTCCTACGAAAACTGATCCTGCCCTTTTATTCATTCACCCTTTTTTGCATAATTCTCCCCATGACAATGTTCATCCCAGAAGCCGAGCTCTCAGCTTGGGTAGTCTGTTATGTCCCTGCCACCATGTCATTTCTCAATATACTCCCGGCCCCAAAGTCATTTCCTTTCATCGTACCCTACCTTCTCTTTGAAAACACAATGTCAGTGACCAAGTTCAACGCCATGATCTCTGGCCTCTTCCAACTCGGAAGCGCATATGAGTGGGTCGTGACCAAGAAATCGGGCCGGTCCTCCGAGGGTGATCTTCTATCTTTGATTGAAAAAGATCCAAAGCATCAAAGGGCCGAGTCACTGCCTGATCTAGACGAAATGCGAGAGGAAATAAAGAAACAAGAGCAGAAGGCTTCTCGAAAGAAGAAGCATAACAGGATATACACAAAAGAGCTAGCATTGGCGTTCCTTCTTCTCACAGCTTCAGCAAGGAGCCTCTTGTCCGCTCAGGGTATCCATTTCTACTTCTTGCTCTTTCAGGGGATATCGTTCTTGCTGGTTGGTCTTGACTTGATCGGTGAGCAGATTGAGTGA
>Achn166151（GATA transcription factor）
ATGTGGTCCCCACAAGACGTGGGCTCCTCACTACATGTCCTAACGCCCCCGCCCCCGCTCCCGCTCCCGCTCATCGCGCTACTGCCTGCCACAGGGTTAAGTGAGAAGAAGATGATTCCTGACGAGAAGATCATTGTCAATCCCATGCCCGAGCCTGAAAAGGGTCTTCCAATACGGCTCTTTCCTCACAAAGTTTTGAGAGATCGATGGATTAATCTTGGGTCTGAAACTGGATTCAAGTTTACCACAATTCAAAAAATGGTAGGGGCGGATTTCATGGACGAGGTAGAGTGTGCTAGTTTCTTTGATCAATTTGAGGACTTCATCGATTTCCCAGCCGACAATGAATGGGGTCTCAGCTCCGGTGGCTGCAACGATTTATCGAGCATTTGGCCAAAAACTTCGGATTCATTGCCCTGTTCTGGCCTCTCCGCTGAGCTCTCCGTTCCGTGCGAAGACATCATACCGCTCGAATGGCTTTCAAACTTTGTGGAGGATTCTTTCTCCGGTGGAGGCATGACCCTCAACAAAGAAAATTTAACCGTCAACAAGGAGTCATCGCACAACCAATTCAAACCTTCAAGTCCCATCTCTGTCTTGGAGAACAGCACCAGCAGCAGCAGCAGCAGCAGCAATGGTTCCTGCTCCGGAGGGATGATTTTACCGATTAGCCCAACTCTGCATGGTCCTCAACGTGCTCGTAGCAAGCGCCCTAGGCCCGCCACCTTCAATCCCCACCCGGCAATTAATCTTCTCTCTCCAACCTCCGTTATAGAGAATCAACAATCTGTCCCTGTCCCGATATCTTCCTCGGAATCCGAAAATTTTGTGGAGTCTCCTATCAAAAAGAAGAAAAAGAAGGTGAAATTGTCAATTCCATTGGGACCAGTGGAGATGAATCAAAACCCGCCCTCGGCTGTTAGGAAATGCATGCATTGTGAGATAACGAAGACCCCGCAATGGAGAGCTGGCCCTATGGGCCCCAAAACCCTCTGCAATGCTTGCGGGGTACGTTACAAGTCAGGCCGGCTTTTCCCCGAGTACCGGCCTGCAGCGAGCCCGACGTTTGTTCCGTTGCTGCACTCCAATTCTCACAAGAAGGTCGTTGAGATGAGAAACAAGGGCGGGGAGAAAATCTTTACAAGCATCAACCCTTCAATGGCGTAG
>Achn294851（GATA transcription factor）
ATGGAATACGGCATCGAAGCAAGAGCGCTAAAATCTAGCGTCCTCTCAGAATTAGCCGTTATATCAAACCAGCAAGCTCTCTTCGACGAATTCCACTGCGTTAACGGCGTTACCTGCGACGATTTCTCCGTCGACGTCTTTCTCGACTTCTCTAACGAAGAATTGACGGACAATTTTGGTGAAGAAGATTCGGAAGAAGAAGAGAAGGACTCTCTCTCTACAATTTCGCAGGACCGAGTCGAAGACGATAGTTCCAACTCTACGACTTTTTCCGGCACCGGCGACTCTGGGTCCATCTCCGCCGGCGAACTCGCGGTTGCGGAAAGTACGTCGATGAACCGGCCTGAACCGGAGAGTAGACAAGAGATTCAGAGAACTCCGGTACTGTGTTTTTCGTCGCCGGTACCGGCTAAAGCGAGGAGCAAACGGGCGAGACCGAGCGGGCGAGCTTGGTATCGTGACTTGCCGTCACTCAGTGAGTCGTCTTCAACGCCTTCGTCTTCAAGTGGGTCTTCTCAGACCTCTGTTTTGTTTTTCTCGAACCCCGTTCGGGACTTGGGTGATGGGGTTTTGAAGCCGCCGGCGAAGAAGCAGAAGAGACCGACGGCGGAGACCGACGGAGAGGCAGGTGGGTGCCAGACGCAGCGGCGGTGCAGCCATTGCCAGGTTCAGAAGACCCCACAGTGGCGAGCCGGTCCGCTGGGTGCTAAAACCCTGTGTAACGCTTGTGGGGTTCGGTATAAGTCCGGTCGGCTCTTCCCGGAGTATAGACCGGCTTGTAGTCCGACTTTTTCCGGCGATGTTCACTCCAATAGTCATCGGAAAGTGTTAGAAATGCGACGGAAGAAGGAGGTCCCGGAAGCCGAGTCCGGTTTCACTTCGATGGTTCCGAGTTTTTGA
>Achn020891（PLATZ transcription factor）
ATGCATCACTTGTCAGCTATTAATAATGGTGGAGCAAAAAGTGATGGGAATGCTAGTCCTGTGGCCGGCCGAGAAACGCATCTTCTTGACGGCAGCGATGTGGATGAGGAAAGCATAGCATTCATCGCCATTACGCAGCCACTCTACCCTTGCCGCAATCATGTAGCATCATCCGCGGCGTCATTGCATAACCCCCACTATCACGTGGCTAAGACTAGACAAACACACTTGTGCCTTTCTTTGTGTCAAACTCGGAGAAAGAGCAAAAAGAAAAACAGAGCACTATCTTTCTTTCAATTCTTCAAACTGGCGATCGAAAATCAAGAAACCACTGTCCGCGAAATCAAGCCGAAGAACAGGCGAATCATGGGACCTGATGAGGAAGACAATCGGTGGCCGCCGTGGCTGAAGCCTCTTCTGCGAGAGAGCTTCTTTGTTCAATGCAAATTACACGCCGATTCGCACAAGAGCGAATGCAATATGTATTGTTTGGATTGTATGAACGGTGCTCTTTGTTCTCTTTGTCTGAAATACCACAAGGACCACCGTGCCATACAGATAAGGAGGTCATCATACCATGATGTGATCAGGGTGTCTGAGATTCAGAAGTATTTGGACATCACCTCTGTTCAGACCTACGTTATCAACAGTGCCAAGGTCGTCTTCCTGAACGAACGGCCACAGCCGAGGCCCGGCAAAGGGGTCACCAACACCTGCGAAGTATGCGAGCGCAGCCTCCTCGACTCCTTCCGATTCTGCTCTCTCGGCTGCAAGATTGTTGGGACGTCGAAGAATTTCCAGAAGAAGAGGAGGCATTCACCTGAGAAGAAACGTCCGACGGCCATGGCGATGATGGTGGGGACGGACTTCGAGGAGTCTTACAGCAGCAGCAGCCACGACCGGCACAAGAGCAACAGTAACGGCAGCAACAAGGTCCAGAGCTTCACCCCGTCAACTCCTCCCCCAACTTCCGTTTACAGAACGGCCAAGCGAAGAAAGGGAATTCCCCATAGAGCCCCCATGGGGGGCCTCTTCATAGAATACTAA
>Achn286741（Protein phosphatase 2C 37）
ATGTGTTGTGGGGTTGTTGGTGAGACGGAGGCGTCGGCGACGGTAGAGCCGAGTGTGCGCGCGGCGACGAAGCGGCGGAGGATGGAAATACGGCAGTTCAAATTACTCACCGCCGATATGGCGGTGTCCCCGCCGGAAAACGGTAAGAAACGCCAGAAGGTCGAGGCTTTCGCGCCGGTTTCGCCGCCGCGTGAGTGTCAAAACGCGGTCGAGAGTTGTGTGGTGAGCGAAGGCCAATGGTTGAGCGGAGATTCGGAGACGAAGTGTGTGAATGGTTGTGCGTCGTCGAGTGTGGGATTCGAGGTTAAGGAGGTCAAGGAGCGCCCCAGATTCGGCATGACGTCTGTGTGTGGGAGGAGGAGAGACATGGAAGACACAGTGGCGATTCACCCCTCGTTATGCCTGCGGAACCACCAGAATCCAGATGGTCTCCACTTCTTTGGCGTTTACGATGGCCACGGTGACAATTATCTGAAGCCGTTTGTTATACCGGAACCGGAGGTAACCGTAATGGATCGGACGGCGGAGGACGAGTGCCTGATCCTGGCGAGCGACGGGCTTTGGGACGTGGTGTCGAACGAGACCGCATGCAGCGTCGCGCGAATGTGCTTGCAGTCGCGGAAGCCATCGTCGCCGCCCCAGTCCCCCGGAAGCGAGGTCAACGTTGCCGCCACCTGCGACTTCTCTGACCATGCCTGTTCGGACGCGTCCATTCTTCTGACTAAGTTAGCCTTAGCCAGGCACAGTACGGACAACATAAGCGTTGTCGTCGTGGATTTGAGAAGATGCCTATAG
>Achn194931（Protein phosphatase 2C 49）	
ATGGTAGCTGAAGTAGAGGTCGTGGTTCAACAGAGCGTCCCGATCTTGGACGTTCAGTTCCGATGCAGTAATCTTCAGGAGGTTTCGATCGCATCTCCGCTCTCGCCGCCTAGTTGTGCAGCCGAGTCCGTCTCCGCCGACTTGTCGCGCTCCCAAACCGACATAAGATCGCCTGAGACAACTCTTGAGTCTGCTGTACTGCAATTTGTTCCTAGCATTCGTTCTGGTAGCTTTGCGGACATTGGACCCCGGAGGTACATGGAAGATGAGCATATAAGAATAGATGATTTGTCTGCACACTTGGGGTCACTTTTTGCGTTTCCTAAGCCAAATGCCTTCTATGGATTATTTGATGGTCATGGAGGACCTGAAGCTGCAGCATATGTTAGAAAAAATATAATCAGATTATTATTTGAAGATGCCAGATTTCCTCAAACGTCCAAAGTTGATGATGCCTTCCTAGTTGAGGTTCAGAACTCTCTCCGGAAAGCATTTCTTTTAGCTGACCTTGCTTTGGCCGATGACTCTAGTGTCAGCAGTTCTTCTGGGACAACGGCACTGACAGCTTTAATACTAGGAAGGCTTCTGATGGTGGCCAATGCAGGTGATTGTCGAGCTGTTCTTTGCAGGAAAGGTGAGGCAATTGATATGTCTCATGACCACAGACCGACTTATCCATCAGAACGAAGGCGTGTTGAAGAATTGGGTGCGTTTATTGATGATGGTTATCTCAATGGCGTTCTATCTGTAACCCGAGCTCTGGGGGACTGGGACATGAAATTACCCCGAGGCTCAGCCTCGCCTCTGATTGCAGACCCAGAATTTCAGCAGGTGGTCCTCACCGAGGATGATGAGTTCCTCCTCATCGGGTGTGATGGAATTTGGGATGTGATGTCAAGCCAGCATGCGGTTAGCCTTGTGCGCCGTGGGTTGCGGCGACACGATGATCCAGAGCGATGCGCGAGGGACCTCGTCATGGAGGCCTTGCGTCTCAACACTTTTGACAATCTCACTGTTATTGTTGTTTGTTTCTCTCCTCTTGATCACAGAGAAGCATCCCCACCACGACGGAGATTGAGATGCTGCAGCCTGTCAACGGAGGCCCTGAGCAGCTTGAAGAGCTTATTATTGGATGGCAGTGGTAATCACTGA
>Achn030331（Auxin-responsive protein）
ATGGAAATCTGTGCGGTGTATGAGGGTGACCTTAATCTCAAGGCAACTGAGCTCAGATTGGGGTTGCCAGGGACAGATGAGCCTGAGAAACAGAACATGTCTAGTGTGAGAAATAACAAGCGAGCATCGCCAGACACGGCTGAGGATGGAGGATCGAAGGGTGACTCTGATACCAAAAACAGTGATCGTGAAAGTGCTCCTGCTGCCAAAGCACAAGTAGTGGGGTGGCCACCAATCCGATCCTACCGAAAGAATAGCTTCCAATCAAAGAAGACTGAGGTGGAGACTGGAATGTATGTGAAAGTAAGCATGGATGGGGCTCCTTATCTAAGAAAGATTGATCTTAAGGTTTGCAAGGGCTACGCAGATCTCCTAAAGGCTGTGAAGAACATGTTCAAACTCACCATAGGTGAGTACTCAGAGAGGGAAGGCTACAAAGGGTCAGAATATGCACCAACTTATGAAGACAAAGATGGTGACTGGATGCTGGTTGGGGATGTTCCATGGGACATGTTCATCTCATCCTGCAAGAGACTGAGAATCATGAAAGGATCAGAAGCTAAAGGCTTAGCTAGTGGGGTATGA
>Achn154151（Auxin response factor）
ATGATGGACACCGAGAAATGCTTAGATTCTCAGTTATGGCATGCCTGTGCCGGTAGTATGGTGCAAATGCCGCCGGTGAATACGAAGGTGTTCTATTTCCCCCAGGGGCATGCTGAGCATGCATCTGGAAATGTCGATTTTAGAAACTTTCCGAAAGTTCCTTCTTTTGTTGCTTGTAGAGTTTTGGGTATTAAATTTATGGCTGATCCGGAGACGGATGAGGACGCACCAGATAAACCGACTTCATTTGCGAAGACATTGACGCAATCGGATGCTAATAACGGGGGTGGGGGAACGCCGAGGCGCCATCTTTTGACAACCGGGTGGAGCACTTTTGTGAACCACAAGAAGCTAGTTGCAGGGGATTCGATTGTGTTCTTGAGAGCGGAAAATGGGGATCTTTGTGTTGGAATCCGACGGGCAAAGAGGGGAATTGGAGCTGGTAGTGGCAGCACAACGAGGAGAGAGAAAGTGAGGCCTGAATCGGTTATTGAAGCTGCAACCTTGGTGGCCAATGGACAGCCCTTCGAGGTTGTTTACTATCCTCGAGCTAGTACTCCGGAGTTCTGTGTGAGAGCATCACTCGTGAAGGCAGCTTTGCAGGTCCAGTGGTGTTCAGGGATGAGGTTCAAGATGGCATTTGAAACCGAGGACTCATCTCGAATAAGTTGGTTCATGGGAACCATATCTTCTGTCCAGGTTGCCGATTCCATCCGCTGGCCCAATTCCCCTTGGAGACTTCTCCAGGTGACGTGGGATGAGCCCGAGTTGCTTCAAAATGTAAAACATATAAGCCCATGGCTGGTGGAATTGGTCTCCAACATACCCACGATCCATCTGTCCCCATTCTCACCTCCACGGAAGAAGTTGAGATTTCCGCAGCACCCAGACTTCCCTCTCGACTGCCAATTCCAATTGCCAACGTTTTCCGGCACTCTTTTTGGGCCCACCAGCCCCTTCAATTGTCTTCCCGACAACCCTCCTGCTGGCATGCAGGGAGCCAGGCATGCTCAATAA
>Achn266081（Cyclin-dependent kinase inhibitor 1）
ATGGAGGTGGCTCACGTCGGCGTGAAGACTAGAGCTCGATCTATGGCCATGGTCGAGGCAGTGGCGAGCTCGGGCACGGAGAAGAGGAGGAAAATTGTGGCCGGAGATTCGAAATTATCGTCGTCCCTGGTTCAGCTCGGAAGTTGCCACAGCGCAGTGGTGACGCCGGAGAATTCGGTTTCGCCGGCAACGACGGAGAATTCTGCTTCGGACGATCGGTGCTCAAGCCAAAGCTCCGATCACGTTCCGACATCTTGTTGCTCGTGTAACGCATCAAGCGACTTCGAGAAGGAAACGTTCGGAATCGTAGATCTGGAGGATGACCGTGTCCAATTCGAAACATCGACGTCTGATTTCGGCTGTAGCGAAAGGAGAGAGAAGATCCCATCGGGCGAGCTGCAATCCGAATCAGGAGAACTGGAGTCGACAGCGAGGCCATCAGAGGTGAATTCTCGCCGGAAATTGCCGGCTGAGAAGATGCCATCGGAAACGGAGCTCGAAGAATTTTTCGCCGCCGCAGAAAAAGACCTTCAGAAACGATTTACGGAGAAGTGA
>Achn343521（Cellulose synthase）
ATGAATAATAGTCAATTCCTAGATGTAAGGAATCATCGTAGGGAGTATAGTTATAAGTGGCTGATGGCAAAGCGGTTGGAGCAGGTAAGTGGGGAAGTTCTATGCGAGATATGCAGTGACGAAGTTGGGCGTACAGTGGAGGGAGAAGTGTTCGTGGCGTGCAATGAGTGCGCCTTCCCGGTTTGCAGAACTTGCTACGACTACGAGCGCCAAGAAGGCAGCCAAGTATGCCCCCAATGCAAAACTCGCTTCAAACGCCTCAAGGGGTGTGCTAGAGTGGAAGGTGATGAAGAAGATGACGACATTGATGATGTGGATAACGAGTTCAACTTTGAAGGGAGGAGGGTGGTTCTTCACGCTCATTCCGATTCTCGTTTTTGCAACTCAGATTTACCCTCCCACGTCCTCCACAAAACTTCGCCTACTCAACTTCCTCTCCTTACCAACGGCCATATGGTAGATGATGATATTCCTCCAGAACAACATGCACTGGTTTCTTCTTCCATAGGTGCTGGCAACAGAAGGATTCATCCGCTTCCTTTCTCAAAACCTAGCCGTCCTGTGCACCCTCGGTCCATGAATCCTTCAAAGGATTTGGCTGCTTATGGCTATGGAAGTGTAGCCTGGAAAGAGAGGATGCAAAGTTGGAAGCAGAAACAAGACAAGCTACAGATGATGAACAACCAAAATACCAATGATTGGGACAATGATGGGGATGGACTGGATCTACCTCTCCAAATTAATCCTTATCGAATGATTATCATAATCCGGCTTGTTGTTCTTGGGTTCTTCTTCCACTATCGAGTCACTCATCCTGTGTATGATGCGTATGCATTGTGGATTGTATCAGTGATATGTGAGATTTGGTTTGCTCTTTCATGGATTTTAGATCAATTCCCCAAGTGGCTTCCAATAGACAGGGAAACTTACTTAGACAGGTTGTCCTTGAGGTATGAGAAAGAAGGCCAACCTTCTCAGCTATCTCCAGTTGATATATTTGGACTTCTGAAAGTATTAGGTGGAGTTAATACAAACTTCACAGTGACATCAAAGGCAGGGGATGAAGAGGACTTCTCGGAGTTGTATGCTTTCAAGTGGACTACATTGCTTATCCCCCCGACCACATTGTTGATAATAAACCTGATAGGAGTGGTTGCCGGCATCTCAAATGCAATAAATAATGGGTACGAGTCATGGGGTCCTCTGTTTGGTAAGCTCTTCTTTGCCTTCTGGGTGATTGTCCACCTCTATCCTTTTTTGAAAGGTCTACTGGGCCGCCAAAATCGGACTCCCACCATCATTATTGTTTGGTCAATCCTGCTTGCTTCCATATTTTCCCTCTTGTGGGTGAGGATTGATCCTTTTTTGGCCAAATCCAGTGGCCCACTCTTACAGGAATGTGGATTGGACTGTAACTAG
>Novel00171（xyloglucan endotransglucosylase/hydrolase 7 ）
CTCATTCTCATCAACCCATTACAAAACAATCATCTCTCTCTCTCTCTCTCTCTCTCCAAAATGCTGTGCCTTTCCTCTTCAAGAGCGTCAAAAATGCTTATGCTTGTTATGTTGATGAGTTGTCTAGTGTCCTCATCCTATGGCAGCTTCGAGGATGTTGAAATCACTTGGGGCAATGGAAGGGGTAAGATACTGAATGGAGGCCAACTACTCACTCTCTCTCTCGACAACTACTCCGGCTCCGGCTTCCAATCCAAGAACGAGTACTTATTCGGACGGATCGACATGCAACTCAAGCTTGTACCCGGCAACTCTGCTGGCACCGTCACCACCTATTATTTATCTTCACAAGGAGCAACACATGATGAGATTGACTTTGAGTTCTTAGGAAATGTGTCTGGACAGCCATATACAGTCCACACCAATGTTTTTGCACAAGGGAAAGGGAATCGGGAACAACAGTTCCATCTATGGTTCGACCCCACAACATCTTTCCACACCTACACCATCCTTTGGAACCCTCAACGCATCATTTTCCTGGTGGATAACATTCCAATAAGGGTATTCAACAACAACGAAGCGATTGGGGTTCCATTCCCTACTAGCCAGCCAATGAGGGTCTACTCGAGCTTCTGGAACGCCGACGACTGGGCAACGCAAGGAGGGAGAGTGAAGACGGATTGGACGCATGCTCCTTTCACTGCCTCCTATAAAAATTTCAATGCCAATGCTTGCGTACACTCTTCTGGATCATCCTCGTGTGGTTCTCAATCTACCAAATCAATATCAAATGATCAGGCATGGCAAACTCAAGATCTCGACGCCAATGGCCGGAAAAGGCTCCGGTGGGTGCAGCAAAAGTTCATGATCTACAACTACTGCACGGACACCCAACGCTTTCCTCAAGGCCTTCCCCTCGAATGCAAGCGTTCAAGGTTTCTCTGAGACTGCACCAGCGTCCGTTCTTGATGAATGTTTTTTCTTTTCTTGATGATTTGTAAATTACTACAAGTTCATGAAATTTTTTTGTTCTTTCAATTCAATTTCATTTGTGATGAATAATAAAAATTCTTTGAATCCATCCCATCCTTTCAATATTTGTGCCTTGCTTTTATTTTTTCACCACATTCTGATTTCTGACCCCAGCATTATGGAAG
>Novel05351（ extensin isoform X1 ）
GATTTTCAACGACGCCAACCCCATAGGTATAAATTATTCTTTGGAAAAGTAGAAACCCAAACGGAGAAGCGAAAGAGAAAAAGACAAGTTTAGAAGTTTAGAGAGAATCTTCGTTAAGTTTGGCTTATAAATAGAGGGCTTGGGGGACAGTCGCCGAATGTACCAATCCTCAACCTCAAACCCTTTTATGTCGATCACTGGTGTTCAAGGACATCTTCTCGAAGTCACAGCTGTTGGTTGTTACAAATTGAAGGACACCGAATGGGTTTCAAGGCAGGATCCGTACGTTTGCCTCGAATACGCTAGTACCAAGTTCAGTACACGCACCTGCACAGACGGAGGAAAAAACCCTACGTTTCAAGAGAAATTCACGTTCTCGCTGATCGAAGGGCTTAGGGAATTGAACGCTGTGGTTTGGAACAGCAATACACTAACTTACGACGACTTCATTGGCAGCGCAAAGATTCAATTGCATAAGGTTCTTTCTGAGGGTTATGATGATTGCTCTTGGCCACTACAGACTAAAACTGGCAGGTAAACTTGTGATTTATTTGTCGAAATTTTGTCTGATTCTTGTGTTGCAATTGAGGGATTGTGTAAAGTGTGTTTTGATGTTGTCTGATAGTCCAAATCTGAGTAGGAATTGGCTATGAGGGATGATTTTGTTTTTCAATCTTGGTGTCCTAAAAGGAACAATAGGGTATAAAGAGGATGTGTGATCAACCGGGACGTTTTACGGAAGTTTTATGACCCATTGTAGTGTTCAAAATAGTCACTCTTCCGCCAAGCCTTAAACCTGAACGGCGATGTTGAAGTAAGAGAAAATGGTGAAGAAATAGCCAACCTGCTAATAACAATAACAATTGAAAGTGCAGTTGGTTGGTTGTGGAGAAGTAGTGGGATATGGGCGGAGTCATTTCTTTTTCACTTGATTGGGTTTCCAGACCGCCCCGGTAGCTAATTATGGAAGAAAATTGTGGTGAACATGTGTAGTGAATCTAGTTGTCAACTTTTATTGTTGGCTTGTGGAGGGAAGGAAGGAGTGTTTCATTAGTCCTTCGAGGGAGCAAGATGATTGGCAGGCTTCATTTCCTTCCCGAAAGATCTTTTCAGTTTCTGATTTTAAGGCTGGTTGTATTGAAATCTTACTATACATTAACTTCATAAAAAATTTGGTCATGAAAAGTTTCTAGCTATGTCAATCAAATCAAATAGCCGTGTGATTTATTGCTCTTGTAGAATGTATCATTTTCTATGTTCAAGTAACAAATGGTCTATTAACGGACTACCTTTTTCAAACGTTCTAATGCTCCTTTCCTTGTTACAGGCATGCAGGAGAAGTTAGACTCATCTTGCATTATGCCAATGCCAAGAAACCAGCAACAAGCTATGCTCCATCAGCTCCACCATACATAGCACCATACACCCCCCAAGTTTCCATGTACTCTACACTGCCACCAGCAGCATACGGAGCTCCTTATCCTCCACCAACCAACGCTTTTGCATCACTGTTACCTTATGGTTTATACCCAACTAGTTCAGCAGCTTATCCAGCAAACCCATACCCTCCTCAACCAGCCGCTTATCCTTCACCATACCCACAGCCATCAGCATATCCCCTTCCACCATATCCACCACCTCCACATGCCTCGTCCTATTATCCTCCAGGTCCGTTCCCCGGGATCTATCCTCCGCCAACATACTGAGGCTCCCCGAATGAAGATACAAGATCTACAATTTACTGACAATTAATGTATTGGTTTGGTGGTCGCGGCAGCTTGTCGTCTCTAACATCATAGGTTTAGGTGGTTTTGATGATTAATTATTTTGGTACTTGTTGTTGACATTGGTGATATATTTTATCAATAATATTACACATGGCATCCTCATATATTACTATAGATGAAATAAGAAAACATATTGGTGGGGGGGTCTTTATACATGTGTATATTTAGTTAATTTTTTTTAGTATCTATATCATTATTCATATTTTATTTAATATTTTTTGAACATGCACAGTCTGCTATTCGTATTTTGTTTTTCTTGCTGGTTAGGGTATTGATTTTGCTAGTTAGGTGTGTTGATAATGTGGGCACAAAGTTGGTTTTGATTCGAGGAGTTGTGTAGACAACTTTTTTCTGTTTGTTTGTATATGAAACACAGATTCTGAATGTTTAAGGTTGGACTTGCTTTGTGTGATGTTATTTGTCTGCCTACAAATTGGTTAATGATCGTCTGGGAAGAGAAGATTATATTTTATAAGGTTCAACTCACCCCAATAGCCTATGAAGGTCAAAATTAGTAAAATTAGTTTTATTGGATATCTATACACAGAATAATTATGATTTATTTTATAAAATGAATGGATG
>Novel04947（ protein phosphatase 2C 56）
GAAAGCGTCATGAGGTCGCTTCATGTGGCATTGGGCTACAGGAGACATGGATTTTAGTGAGATTAAGGGAAGTGTACTTAAAATAAAAATTGAAACTAATAAAAGTGTGTACTTAGAATGTGAGTGCGCTTATAAAAAAAGGTTGTGGAAGTATAAGGTAACCCTAATCAATGCCCTCCTCCTAGTCCTTATTTTTCTTCATTCATCACGAATGCGTGTCATCAGACTTATTTCTCCTCACACGTGTCAATTCCTTAGCTGTCCCTTCCCCTACTTTTATCCCCTAGCCGTCGCCCTACTCTCTCTCTCTCTCTCTCTCTCTACTTTTGGTTTGCTGCCCTGCGCTTCCGAATTCCAAACCTCTGGTACTGAATCATCAATGTGAGGTCTCAAATGGAAAACACCGACCAATTGGAAGACGAAGACACTCGAGTCGACTCGGCCATCGAACTAGCCTCGACGAGTTCGACGAGCTCAGGCGACGTCTCCGCCGCGAGCGGCGGCTCTGGCGAGTTTCCGGCGGTGGCGAGGAGGCCGAAGTGCGTGGGGAGGATCAACAGGGGCGTCGCGTGGGGGTTCACGTCGGTGATCGGACGGCGGAAGGAGATGGAGGACGCGGTGAACGTCGTGATGGGGTTCATGGCGCGCGCGTGTGATCACGTGGGAGGGTGCACCGCTGCCGGCGCCAGTAGCTCCACCGAAATCTCGCCGGTCCACTTCTTCGGCGTCTACGACGGCCACGGTGGCTCTCAGGTGGCTAAATTTTGTGCGGAGCGTATGCATCAAGTGGTGGCAGAGGAGTGGGATAGAGAAACAGTCGATGGATTGGAGTGGCGTCAGAGGTGGGAAGCAGCATTGTCTAGTAGCTTTGGGAGGGCAGACAACGAGGTTGTGACGGAGGCAGTGGCACCAGATATGGTGGGATCAACCGCTGTTGTGGCTGTTCTATCCAGTTGCCAAATCATCATATCCAATTGTGGTGACTCAAGGGCGGTGCTTTGCCGAGGGAATGAATCAATCCCCTTGACTGTTGATCAAAAGCCTGATAGAGAAGATGAACTCAAGAGAATTGAAGGCGAGGGTGGGAAAGTTATTAATTGGAATGGCGCTAGGGTGTTTGGAGTCCTTGCCATGTCCAGAGCTATAGGTGATAGGTACCTGAGGCCATGGATAATTCCTGTCCCTGAAGTAACTTTCACGACAAGGACCGAAGAGGACGAGTGTCTAATCCTGGCAAGTGACGGTCTTTGGGATGTAATGTCCAATGATGAGGTTGGAGAGGTGGTTCGCCGCCTCCTGAGGCGGTGGCGGAGGTCCGTGGTGGTGGAGGGCGAGATTCTGGTGGCACAAGCCATTGCTGATAATCTCACCGAAATTTCTTTGGCAAGAAACAGCTCCGACAACATTTCTATAGTTGTCGTGGATTTGAAATCCAAGCGTAAGCGCCTGCAAAGGCGATAGAAAAGGGAGTAAATCCGATTACCCCATCTCTTTTCTTTCCCTCCTGAGAATTCAATTCTCTCCCGGTAGGTAGCCCGAATACGAGAAAGGCAGTTTAGTGGGGTCCCTCAACTTCGAAGCCTGGGATTTGTAGAGGGAAAATAAGGGAAATGGATTTGTGAAGTTAATTTTTTTTTTCTATTTTCCCTTTGATTTTCTTTTCCTCCTGTCACAAATCTAAGATCCAAACAAATCCAAAACGAACAGGATCGATGGACTGCTGTTTGGTTACAACAGAAGTTTGATCGATCGGAAGTTCAAAGGAAACCACAGGGTACATAAAACAATATCGTAGTTCCATTTCTCACACTGTAAGAATATTTCAACCCCAAGATGGGGATGCAAAATTTACAGCATCTGGATTGATTAAGAGGTGAAATTGGGAAATTCTTTTCTCAGGAATATGTAATCTAACCTGTGAATGTGAAATGTAATGTTTTCAGGGAAAAAAAAAGTTGATTTTCCCAGAAAAGTGTAGTTTTCTCTAGTGCATCTCCAAGATCTTATAGTGTGCATTTGGTTTGTGCAACATGCACGTGTGTATTGGTTTGTTTGTTTTATCAATTGATAGCTGAAACTATTTTGTGAATTATTGTGTTCATCAAGAATCAATAGTAAAGATTTTAAGGCTCGGT
>Novel00884（calcium-transporting ATPase 4）
AATCAAGCTATAAGTCAGGATTGAATCGGTGGCTTTTGCAAGTATAAATATAAGTAATTATATTTCAATATTTGTTTGATTCGAACAATAGTTGAACTCCAAGCTGAAACCCACACCCTCATACCCTATCCGTTAACCCTAACCCTAACCCTAATTCCAAAACTCCACTCCACAACACACAAAGCAACAGAAACTTGGATTTGAAGAATGGAGAAGTACTTGAGAAAGAACTTCGTGGTGGATCCAAAGAGACCGTCGGAAGAAGCGTTGAGGAGATGGAGATCCGCCAGCGTCTGGCTTGTCAAGAACCCCGCCACCGCTTCCGCATGGTCACCGACCTCACCAAGTGAGTCGAGGCCGAGCGCAAGCGCCAGAAAATACAGGAAAAGATAAACAGTAGCTCTATATGTGCAGAAAGCAGCATTACACTTCATTGATGCGGGCGATCGGGCTGAGCACAAGCTGTCAGAAGCGGTGAGGCAAGCTGGTTTCAATGTTGATCCCAATGAGCTTGCCTCTATCGCTCGTTCTCACGATACCAAAGGCTTGGAGTGGAAGGATTCGTGAGGAAAATTTGTGTATTGCTCAATGATGGTGTGGTTTCAAGAGGCAAAAGGTCTACGGCTGGAACAGATTCGTCGAAAAACCTTCTAGACCTTTCCGGATGTTTGTATGGGAGGCTCTACAAGACCTGACTCTCATTATCCTCATGGTTTGTGCCGGTATTTCCATTGGTGTTGGGATTGCAACAGAGGGATGGCCTACGGGCATGTATGTATTTCCATTGGTGCCGGTAATCCTATGTATTTTCTTGGTTGTTTTTTTTACTGCAATTAGTGACTACAAACAGTCCTTACAATTCAAGGATTTGGATAAAGCAAAGAAGAAAATTTGTTCAAGTCACCAGAGATGGGACTAGACAGAAAGTTTCAATCTATGATTTGGTGGTGGTGGACATTGTGCATTTGTCTATCGGAGACCAAGTCCCCGCGGATGGGCTTTTCATATCTGGCTATAGCCTTTCAATCGACGAATCAAGCTTGTCGGGTGAGAGTGAGCTGGTGAATATCAACAAAGAGTGGCCATTTCTTTTGTCCGAGACCAAAGTCCAAGATGGGTCCGGCAAAATGCTTATGACATCGGTTGGAATGAGGGCTAAGTGGGGGAGATTGAAGGTTACTTTGAGTGGAGGAGGCAAAGACAAGACACCGTTACAAGTGAAGCTTAATGGGGTAGCAACCATTATTGGGAAGATTGGTTTGGCCTTTTCGATTCTGACATTCTTGGTATTGAACTCGCGGTTCCTAGTGGTGAAGGCGATGAATCATGAGATGAAAAGTTGGTCTACGAGTGATACATTGAAGCTTTTGAATTTCTTCGCGATTGCATTGACTATACTTGTGGTTGCAGTCCCAGAAGGTTTGCCGTTGGCTGTGACTTTTAAGTCTTGCCTTTGCAATGAAGAAGCTGATGAGATATAAGGCTCTAGTGAGGCATCTTTCTGCTTGTGAAACAATGGGTTCTGCTAGTTGCATTTGCACCGATAAAACGGGTACATCGACCACAAACCACATGGTGGTAACCAAAGTATGGATCGGTGGAGAAGCCAAATCGATAAAAGGCAATGAAACCCAAAACCTGTTAAATTCTTCGATCTCAAAAAGGGTATTGGAAACACTTTCACAGTCTATATTCCAGAATACGAGCTCTGAGGTAGTGAGGGGTAACATGGAAAGACAAACATCTTGGGGACTCGACAGAGACGGCATTGTTAGAGTTTGGCATTATTTAGGAGACGAGGTTAGTGGATCTTGGAAGGAGTCTAAAATTGTGAAAGTGGAGCCTTTCAATTCGGTGAAGAAGAAGATGTCGGTGCTCGTTGCCCTTCCAGGTGGTTGGCTCCGAACATTTTGCAAAGGTGCATCAGAAATCATCTTCAAGATGTGTGACAAAACTATCGATGAACACGGAAATTCCGTGCCTATATCAGAAGAACAGAGAAAAAATATCACACGTGTGATTAATAGTTTTGTTTGTGAAGCTTTAAGAACTCTGTGCTTGGCTTGTAAGGATATAGAAGGCAGTTCTAGTGCTGATAATATTCCTGATGACAAATATACCCTTATAGCAGTTGTGGGAATTAAGGATCCAGTTCGCCCTGGTGTGAAGAAAGCGGTTCAGACTTGCTTGGCTGCTGGGATAATGGTTCGGATGGTCACTGTTGACAATATTAACACTGCCAAAGTCATTGTCAAAGAATGTGGCATATTGACAGCTGATGGTGTTGCCATAGAAGGGCCCGATTTTCGTGATAAAAGTGCCCATGAGATGAAGGAAATAATTCCGAGACTTCAGGTTGCAAAGGAAAATTCTGATGTCATCATAATGGACGATAATTTTGCAACGATTGTGAACGTGGTCAAATGAGGCCGTTCCATTTACTTCAAAATTCAGAAGTTTGTGCAATTCCAGCTGACTGTTAACATCGTTGCTCTCATGATCAACTTCGTCTCTGCCTGCATCTCTGTTGCTGTGGGTGAACATGATTATGGACACTCTCGGGGCGTTAGCGCTGGCCACGAACCTCCAAGCGACGAGCTGATGAAAAGGCCGCCTATCGGGAAGAACGTCAGCTTCATAACAAAGGTGATGCACTGATGCGGAGGAACATTATTGGTCAGAGCATTTATCAACTGACTGTTCTTGGAGTCCTCAAATTTGATGGAAAGCACGTGATGAAGCTCTGTGGTTCTCAACACATTCATATTCAACACCTTTGTGTTTTGTCAGG
